# Supplementary material for: Association of cataract and sun exposure in geographically diverse populations of India: The CASE study. First Report of the ICMR-EYE SEE Study Group
Source: PLoS One. 2020 Jan 23;15(1):e0227868. doi: 10.1371/journal.pone.0227868 (PMC6977762; doi:10.1371/journal.pone.0227868)
Supplement: S2 File — The study dataset in Stata and spreadsheet formats, codebooks, analysis commands, output logs and instructions for using the dataset. (ZIP) [file pone.0227868.s002.zip]

Archive with 10 entries (10 files):
-  6 Jan 2020_combinedUVR40+_6.smcl
- Instructions.txt
- LOCSeyePattern - Codebook.pdf
- LOCSeyePattern.dta
- LOCSeyePattern.xlsx
- Results.pdf
- UVR-cataract-analysis - Codebook.pdf
- UVR-cataract-analysis.do
- UVR-cataract-analysis.dta
- UVR-cataract-analysis.xlsx
