# Supplementary material for: Association of cataract and sun exposure in geographically diverse populations of India: The CASE study. First Report of the ICMR-EYE SEE Study Group
Source: PLoS One. 2020 Jan 23;15(1):e0227868. doi: 10.1371/journal.pone.0227868 (PMC6977762; doi:10.1371/journal.pone.0227868)
Supplement: S2 File — The study dataset in Stata and spreadsheet formats, codebooks, analysis commands, output logs and instructions for using the dataset. (ZIP) [file pone.0227868.s002.zip › 6 Jan 2020_combinedUVR40+_6.smcl]

{smcl}
{com}{sf}{ul off}{txt}{.-}
      name:  {res}<unnamed>
       {txt}log:  {res}F:\Dropbox\VIVEK\paper\UVR Ctaract\PlOS Submission\R1\dataR1\UVR-cataract-analysis\ 6 Jan 2020_combinedUVR40+_6.smcl
  {txt}log type:  {res}smcl
 {txt}opened on:  {res} 6 Jan 2020, 12:59:44
{txt}
{com}. 
. // Table 1: Demographic characteristics of study participants examined for the study 
. // Age
. bysort study_location: ci mean age

{txt}{hline}
-> study_location = Delhi(1)

    Variable {c |}        Obs        Mean    Std. Err.       [95% Conf. Interval]
{hline 13}{c +}{hline 63}
         age {c |}{col 16}{res}     3,595{col 29} 55.34604{col 41} .2016998{col 57} 54.95058{col 69} 55.74149{txt}

{hline}
-> study_location = Guwahati(2)

    Variable {c |}        Obs        Mean    Std. Err.       [95% Conf. Interval]
{hline 13}{c +}{hline 63}
         age {c |}{col 16}{res}     3,231{col 29} 53.39152{col 41} .2024728{col 57} 52.99453{col 69} 53.78851{txt}

{hline}
-> study_location = Prakasam(3)

    Variable {c |}        Obs        Mean    Std. Err.       [95% Conf. Interval]
{hline 13}{c +}{hline 63}
         age {c |}{col 16}{res}     2,909{col 29} 54.56824{col 41} .2070982{col 57} 54.16216{col 69} 54.97431{txt}

{com}. ci mean age

{txt}    Variable {c |}        Obs        Mean    Std. Err.       [95% Conf. Interval]
{hline 13}{c +}{hline 63}
         age {c |}{col 16}{res}     9,735{col 29} 54.46492{col 41} .1181515{col 57} 54.23332{col 69} 54.69652{txt}

{com}. bysort study_location: tabstat age, stat(median min max)

{txt}{hline}
-> study_location = Delhi(1)

{ralign 12:variable} {...}
{c |}       p50       min       max
{hline 13}{c +}{hline 30}
{ralign 12:age} {...}
{c |}{...}
 {res}       53        40        99
{txt}{hline 13}{c BT}{hline 30}

{hline}
-> study_location = Guwahati(2)

{ralign 12:variable} {...}
{c |}       p50       min       max
{hline 13}{c +}{hline 30}
{ralign 12:age} {...}
{c |}{...}
 {res}       50        40        99
{txt}{hline 13}{c BT}{hline 30}

{hline}
-> study_location = Prakasam(3)

{ralign 12:variable} {...}
{c |}       p50       min       max
{hline 13}{c +}{hline 30}
{ralign 12:age} {...}
{c |}{...}
 {res}       52        40        99
{txt}{hline 13}{c BT}{hline 30}

{com}. tabstat age, stat(median min max)

{txt}{ralign 12:variable} {...}
{c |}       p50       min       max
{hline 13}{c +}{hline 30}
{ralign 12:age} {...}
{c |}{...}
 {res}       52        40        99
{txt}{hline 13}{c BT}{hline 30}

{com}. // Gender
. bysort study_location: tab gender

{txt}{hline}
-> study_location = Delhi(1)

     gender {c |}      Freq.     Percent        Cum.
{hline 12}{c +}{hline 35}
       Male {c |}{res}      1,614       44.90       44.90
{txt}     Female {c |}{res}      1,981       55.10      100.00
{txt}{hline 12}{c +}{hline 35}
      Total {c |}{res}      3,595      100.00

{txt}{hline}
-> study_location = Guwahati(2)

     gender {c |}      Freq.     Percent        Cum.
{hline 12}{c +}{hline 35}
       Male {c |}{res}      1,491       46.15       46.15
{txt}     Female {c |}{res}      1,740       53.85      100.00
{txt}{hline 12}{c +}{hline 35}
      Total {c |}{res}      3,231      100.00

{txt}{hline}
-> study_location = Prakasam(3)

     gender {c |}      Freq.     Percent        Cum.
{hline 12}{c +}{hline 35}
       Male {c |}{res}      1,321       45.41       45.41
{txt}     Female {c |}{res}      1,588       54.59      100.00
{txt}{hline 12}{c +}{hline 35}
      Total {c |}{res}      2,909      100.00

{txt}
{com}. tab gender

     {txt}gender {c |}      Freq.     Percent        Cum.
{hline 12}{c +}{hline 35}
       Male {c |}{res}      4,426       45.46       45.46
{txt}     Female {c |}{res}      5,309       54.54      100.00
{txt}{hline 12}{c +}{hline 35}
      Total {c |}{res}      9,735      100.00
{txt}
{com}. // Education
. bysort study_location: tab educat2

{txt}{hline}
-> study_location = Delhi(1)

RECODE of education {c |}      Freq.     Percent        Cum.
{hline 20}{c +}{hline 35}
         Illiterate {c |}{res}      1,769       49.21       49.21
{txt}   Can read & write {c |}{res}        532       14.80       64.01
{txt}Middle School (6-8) {c |}{res}        471       13.10       77.11
{txt} High School (9-12) {c |}{res}        721       20.06       97.16
{txt}         Graduation {c |}{res}        102        2.84      100.00
{txt}{hline 20}{c +}{hline 35}
              Total {c |}{res}      3,595      100.00

{txt}{hline}
-> study_location = Guwahati(2)

RECODE of education {c |}      Freq.     Percent        Cum.
{hline 20}{c +}{hline 35}
         Illiterate {c |}{res}      1,306       40.42       40.42
{txt}   Can read & write {c |}{res}        779       24.11       64.53
{txt}Middle School (6-8) {c |}{res}        294        9.10       73.63
{txt} High School (9-12) {c |}{res}        742       22.97       96.60
{txt}         Graduation {c |}{res}        101        3.13       99.72
{txt}                 99 {c |}{res}          9        0.28      100.00
{txt}{hline 20}{c +}{hline 35}
              Total {c |}{res}      3,231      100.00

{txt}{hline}
-> study_location = Prakasam(3)

RECODE of education {c |}      Freq.     Percent        Cum.
{hline 20}{c +}{hline 35}
         Illiterate {c |}{res}      1,925       66.17       66.17
{txt}   Can read & write {c |}{res}        487       16.74       82.92
{txt}Middle School (6-8) {c |}{res}        169        5.81       88.72
{txt} High School (9-12) {c |}{res}        262        9.01       97.73
{txt}         Graduation {c |}{res}         65        2.23       99.97
{txt}             Others {c |}{res}          1        0.03      100.00
{txt}{hline 20}{c +}{hline 35}
              Total {c |}{res}      2,909      100.00

{txt}
{com}. tab educat2

{txt}RECODE of education {c |}      Freq.     Percent        Cum.
{hline 20}{c +}{hline 35}
         Illiterate {c |}{res}      5,000       51.36       51.36
{txt}   Can read & write {c |}{res}      1,798       18.47       69.83
{txt}Middle School (6-8) {c |}{res}        934        9.59       79.42
{txt} High School (9-12) {c |}{res}      1,725       17.72       97.14
{txt}         Graduation {c |}{res}        268        2.75       99.90
{txt}             Others {c |}{res}          1        0.01       99.91
{txt}                 99 {c |}{res}          9        0.09      100.00
{txt}{hline 20}{c +}{hline 35}
              Total {c |}{res}      9,735      100.00
{txt}
{com}. // Occupation (Present)
. bysort study_location: tab workTypePrCat

{txt}{hline}
-> study_location = Delhi(1)

workTypePrCa {c |}
           t {c |}      Freq.     Percent        Cum.
{hline 13}{c +}{hline 35}
 Indoor work {c |}{res}        569       15.85       15.85
{txt}Outdoor work {c |}{res}      3,021       84.15      100.00
{txt}{hline 13}{c +}{hline 35}
       Total {c |}{res}      3,590      100.00

{txt}{hline}
-> study_location = Guwahati(2)

workTypePrCa {c |}
           t {c |}      Freq.     Percent        Cum.
{hline 13}{c +}{hline 35}
 Indoor work {c |}{res}        102        3.16        3.16
{txt}Outdoor work {c |}{res}      3,121       96.84      100.00
{txt}{hline 13}{c +}{hline 35}
       Total {c |}{res}      3,223      100.00

{txt}{hline}
-> study_location = Prakasam(3)

workTypePrCa {c |}
           t {c |}      Freq.     Percent        Cum.
{hline 13}{c +}{hline 35}
 Indoor work {c |}{res}      1,062       36.51       36.51
{txt}Outdoor work {c |}{res}      1,847       63.49      100.00
{txt}{hline 13}{c +}{hline 35}
       Total {c |}{res}      2,909      100.00

{txt}
{com}. tab workTypePrCat

{txt}workTypePrCa {c |}
           t {c |}      Freq.     Percent        Cum.
{hline 13}{c +}{hline 35}
 Indoor work {c |}{res}      1,733       17.83       17.83
{txt}Outdoor work {c |}{res}      7,989       82.17      100.00
{txt}{hline 13}{c +}{hline 35}
       Total {c |}{res}      9,722      100.00
{txt}
{com}. // Lifetime cumulative effective sun exposure
. bysort study_location: tabstat tExposure, stat(p50 min max)

{txt}{hline}
-> study_location = Delhi(1)

{ralign 12:variable} {...}
{c |}       p50       min       max
{hline 13}{c +}{hline 30}
{ralign 12:tExposure} {...}
{c |}{...}
 {res} 114140.6      7305    314104
{txt}{hline 13}{c BT}{hline 30}

{hline}
-> study_location = Guwahati(2)

{ralign 12:variable} {...}
{c |}       p50       min       max
{hline 13}{c +}{hline 30}
{ralign 12:tExposure} {...}
{c |}{...}
 {res} 72759.63      7305  223763.1
{txt}{hline 13}{c BT}{hline 30}

{hline}
-> study_location = Prakasam(3)

{ralign 12:variable} {...}
{c |}       p50       min       max
{hline 13}{c +}{hline 30}
{ralign 12:tExposure} {...}
{c |}{...}
 {res} 109889.1      7305  252183.2
{txt}{hline 13}{c BT}{hline 30}

{com}. tabstat tExposure, stat(p50 min max)

{txt}{ralign 12:variable} {...}
{c |}       p50       min       max
{hline 13}{c +}{hline 30}
{ralign 12:tExposure} {...}
{c |}{...}
 {res} 96062.57      7305    314104
{txt}{hline 13}{c BT}{hline 30}

{com}. 
. // Diabetes
. bysort study_location: tab sugar200

{txt}{hline}
-> study_location = Delhi(1)

   sugar200 {c |}      Freq.     Percent        Cum.
{hline 12}{c +}{hline 35}
          0 {c |}{res}      3,366       94.23       94.23
{txt}          1 {c |}{res}        206        5.77      100.00
{txt}{hline 12}{c +}{hline 35}
      Total {c |}{res}      3,572      100.00

{txt}{hline}
-> study_location = Guwahati(2)

   sugar200 {c |}      Freq.     Percent        Cum.
{hline 12}{c +}{hline 35}
          0 {c |}{res}      2,995       94.75       94.75
{txt}          1 {c |}{res}        166        5.25      100.00
{txt}{hline 12}{c +}{hline 35}
      Total {c |}{res}      3,161      100.00

{txt}{hline}
-> study_location = Prakasam(3)

   sugar200 {c |}      Freq.     Percent        Cum.
{hline 12}{c +}{hline 35}
          0 {c |}{res}      2,381       83.81       83.81
{txt}          1 {c |}{res}        460       16.19      100.00
{txt}{hline 12}{c +}{hline 35}
      Total {c |}{res}      2,841      100.00

{txt}
{com}. tab sugar200 study_location, col chi
{txt}
{c TLC}{hline 19}{c TRC}
{c |} Key{col 21}{c |}
{c LT}{hline 19}{c RT}
{c |}{space 5}{it:frequency}{col 21}{c |}
{c |}{space 1}{it:column percentage}{col 21}{c |}
{c BLC}{hline 19}{c BRC}

           {c |}          study_location
  sugar200 {c |}  Delhi(1)  Guwahati(  Prakasam( {c |}     Total
{hline 11}{c +}{hline 33}{c +}{hline 10}
         0 {c |}{res}     3,366      2,995      2,381 {txt}{c |}{res}     8,742 
           {txt}{c |}{res}     94.23      94.75      83.81 {txt}{c |}{res}     91.31 
{txt}{hline 11}{c +}{hline 33}{c +}{hline 10}
         1 {c |}{res}       206        166        460 {txt}{c |}{res}       832 
           {txt}{c |}{res}      5.77       5.25      16.19 {txt}{c |}{res}      8.69 
{txt}{hline 11}{c +}{hline 33}{c +}{hline 10}
     Total {c |}{res}     3,572      3,161      2,841 {txt}{c |}{res}     9,574 
           {txt}{c |}{res}    100.00     100.00     100.00 {txt}{c |}{res}    100.00 

{txt}          Pearson chi2({res}2{txt}) = {res}287.0320  {txt} Pr = {res}0.000
{txt}
{com}. 
. // Vision Status
. bysort study_location: tab pvaBe

{txt}{hline}
-> study_location = Delhi(1)

      pvaBe {c |}      Freq.     Percent        Cum.
{hline 12}{c +}{hline 35}
          1 {c |}{res}      2,480       69.04       69.04
{txt}          2 {c |}{res}        308        8.57       77.62
{txt}          3 {c |}{res}        695       19.35       96.97
{txt}          4 {c |}{res}         32        0.89       97.86
{txt}          5 {c |}{res}         77        2.14      100.00
{txt}{hline 12}{c +}{hline 35}
      Total {c |}{res}      3,592      100.00

{txt}{hline}
-> study_location = Guwahati(2)

      pvaBe {c |}      Freq.     Percent        Cum.
{hline 12}{c +}{hline 35}
          1 {c |}{res}      2,278       70.75       70.75
{txt}          2 {c |}{res}        188        5.84       76.58
{txt}          3 {c |}{res}        470       14.60       91.18
{txt}          4 {c |}{res}         51        1.58       92.76
{txt}          5 {c |}{res}        233        7.24      100.00
{txt}{hline 12}{c +}{hline 35}
      Total {c |}{res}      3,220      100.00

{txt}{hline}
-> study_location = Prakasam(3)

      pvaBe {c |}      Freq.     Percent        Cum.
{hline 12}{c +}{hline 35}
          1 {c |}{res}      2,002       69.90       69.90
{txt}          2 {c |}{res}        258        9.01       78.91
{txt}          3 {c |}{res}        544       18.99       97.91
{txt}          4 {c |}{res}         29        1.01       98.92
{txt}          5 {c |}{res}         31        1.08      100.00
{txt}{hline 12}{c +}{hline 35}
      Total {c |}{res}      2,864      100.00

{txt}
{com}. tab pvaBe study_location, col chi
{txt}
{c TLC}{hline 19}{c TRC}
{c |} Key{col 21}{c |}
{c LT}{hline 19}{c RT}
{c |}{space 5}{it:frequency}{col 21}{c |}
{c |}{space 1}{it:column percentage}{col 21}{c |}
{c BLC}{hline 19}{c BRC}

           {c |}          study_location
     pvaBe {c |}  Delhi(1)  Guwahati(  Prakasam( {c |}     Total
{hline 11}{c +}{hline 33}{c +}{hline 10}
         1 {c |}{res}     2,480      2,278      2,002 {txt}{c |}{res}     6,760 
           {txt}{c |}{res}     69.04      70.75      69.90 {txt}{c |}{res}     69.86 
{txt}{hline 11}{c +}{hline 33}{c +}{hline 10}
         2 {c |}{res}       308        188        258 {txt}{c |}{res}       754 
           {txt}{c |}{res}      8.57       5.84       9.01 {txt}{c |}{res}      7.79 
{txt}{hline 11}{c +}{hline 33}{c +}{hline 10}
         3 {c |}{res}       695        470        544 {txt}{c |}{res}     1,709 
           {txt}{c |}{res}     19.35      14.60      18.99 {txt}{c |}{res}     17.66 
{txt}{hline 11}{c +}{hline 33}{c +}{hline 10}
         4 {c |}{res}        32         51         29 {txt}{c |}{res}       112 
           {txt}{c |}{res}      0.89       1.58       1.01 {txt}{c |}{res}      1.16 
{txt}{hline 11}{c +}{hline 33}{c +}{hline 10}
         5 {c |}{res}        77        233         31 {txt}{c |}{res}       341 
           {txt}{c |}{res}      2.14       7.24       1.08 {txt}{c |}{res}      3.52 
{txt}{hline 11}{c +}{hline 33}{c +}{hline 10}
     Total {c |}{res}     3,592      3,220      2,864 {txt}{c |}{res}     9,676 
           {txt}{c |}{res}    100.00     100.00     100.00 {txt}{c |}{res}    100.00 

{txt}          Pearson chi2({res}8{txt}) = {res}252.0816  {txt} Pr = {res}0.000
{txt}
{com}. 
. 
. // Table 2: Demographic details classified gender wise 
. for var anyCataract cort_prev nuc_prev psc_prev: tab X study_location, col nokey

{res}->  tab anyCataract study_location, col nokey

{txt}anyCatarac {c |}          study_location
         t {c |}  Delhi(1)  Guwahati(  Prakasam( {c |}     Total
{hline 11}{c +}{hline 33}{c +}{hline 10}
         0 {c |}{res}     2,443      2,368      1,674 {txt}{c |}{res}     6,485 
           {txt}{c |}{res}     68.11      73.45      57.62 {txt}{c |}{res}     66.75 
{txt}{hline 11}{c +}{hline 33}{c +}{hline 10}
         1 {c |}{res}     1,144        856      1,231 {txt}{c |}{res}     3,231 
           {txt}{c |}{res}     31.89      26.55      42.38 {txt}{c |}{res}     33.25 
{txt}{hline 11}{c +}{hline 33}{c +}{hline 10}
     Total {c |}{res}     3,587      3,224      2,905 {txt}{c |}{res}     9,716 
           {txt}{c |}{res}    100.00     100.00     100.00 {txt}{c |}{res}    100.00 

->  tab cort_prev study_location, col nokey

              {txt}{c |}          study_location
    cort_prev {c |}  Delhi(1)  Guwahati(  Prakasam( {c |}     Total
{hline 14}{c +}{hline 33}{c +}{hline 10}
NormOrNotcort {c |}{res}     2,819      2,842      2,571 {txt}{c |}{res}     8,232 
              {txt}{c |}{res}     88.93      92.12      99.23 {txt}{c |}{res}     93.06 
{txt}{hline 14}{c +}{hline 33}{c +}{hline 10}
         cort {c |}{res}       351        243         20 {txt}{c |}{res}       614 
              {txt}{c |}{res}     11.07       7.88       0.77 {txt}{c |}{res}      6.94 
{txt}{hline 14}{c +}{hline 33}{c +}{hline 10}
        Total {c |}{res}     3,170      3,085      2,591 {txt}{c |}{res}     8,846 
              {txt}{c |}{res}    100.00     100.00     100.00 {txt}{c |}{res}    100.00 

->  tab nuc_prev study_location, col nokey

             {txt}{c |}          study_location
    nuc_prev {c |}  Delhi(1)  Guwahati(  Prakasam( {c |}     Total
{hline 13}{c +}{hline 33}{c +}{hline 10}
NormOrNotnuc {c |}{res}     2,572      2,465      1,877 {txt}{c |}{res}     6,914 
             {txt}{c |}{res}     81.14      79.90      72.44 {txt}{c |}{res}     78.16 
{txt}{hline 13}{c +}{hline 33}{c +}{hline 10}
         nuc {c |}{res}       598        620        714 {txt}{c |}{res}     1,932 
             {txt}{c |}{res}     18.86      20.10      27.56 {txt}{c |}{res}     21.84 
{txt}{hline 13}{c +}{hline 33}{c +}{hline 10}
       Total {c |}{res}     3,170      3,085      2,591 {txt}{c |}{res}     8,846 
             {txt}{c |}{res}    100.00     100.00     100.00 {txt}{c |}{res}    100.00 

->  tab psc_prev study_location, col nokey

             {txt}{c |}          study_location
    psc_prev {c |}  Delhi(1)  Guwahati(  Prakasam( {c |}     Total
{hline 13}{c +}{hline 33}{c +}{hline 10}
NormOrNotpsc {c |}{res}     2,846      3,031      2,558 {txt}{c |}{res}     8,435 
             {txt}{c |}{res}     89.78      98.25      98.73 {txt}{c |}{res}     95.35 
{txt}{hline 13}{c +}{hline 33}{c +}{hline 10}
         psc {c |}{res}       324         54         33 {txt}{c |}{res}       411 
             {txt}{c |}{res}     10.22       1.75       1.27 {txt}{c |}{res}      4.65 
{txt}{hline 13}{c +}{hline 33}{c +}{hline 10}
       Total {c |}{res}     3,170      3,085      2,591 {txt}{c |}{res}     8,846 
             {txt}{c |}{res}    100.00     100.00     100.00 {txt}{c |}{res}    100.00 
{txt}
{com}. 
. 
. // Table 3: Prevalence of cataract in the presence of various risk factors
. for var study_location agecat gender workTypePrCat ///
>         educat2 smoke20 indoor16_kitchen tExposureQuantilesAll sugar200 pvaBe bvaBe: tab X anyCataract, row nokey chi

{res}->  tab study_location anyCataract, row nokey chi

{txt}study_locat {c |}      anyCataract
        ion {c |}         0          1 {c |}     Total
{hline 12}{c +}{hline 22}{c +}{hline 10}
   Delhi(1) {c |}{res}     2,443      1,144 {txt}{c |}{res}     3,587 
            {txt}{c |}{res}     68.11      31.89 {txt}{c |}{res}    100.00 
{txt}{hline 12}{c +}{hline 22}{c +}{hline 10}
Guwahati(2) {c |}{res}     2,368        856 {txt}{c |}{res}     3,224 
            {txt}{c |}{res}     73.45      26.55 {txt}{c |}{res}    100.00 
{txt}{hline 12}{c +}{hline 22}{c +}{hline 10}
Prakasam(3) {c |}{res}     1,674      1,231 {txt}{c |}{res}     2,905 
            {txt}{c |}{res}     57.62      42.38 {txt}{c |}{res}    100.00 
{txt}{hline 12}{c +}{hline 22}{c +}{hline 10}
      Total {c |}{res}     6,485      3,231 {txt}{c |}{res}     9,716 
            {txt}{c |}{res}     66.75      33.25 {txt}{c |}{res}    100.00 

{txt}          Pearson chi2({res}2{txt}) = {res}177.1463  {txt} Pr = {res}0.000

->  tab agecat anyCataract, row nokey chi

  {txt}RECODE of {c |}      anyCataract
        age {c |}         0          1 {c |}     Total
{hline 12}{c +}{hline 22}{c +}{hline 10}
40-49 years {c |}{res}     3,738        258 {txt}{c |}{res}     3,996 
            {txt}{c |}{res}     93.54       6.46 {txt}{c |}{res}    100.00 
{txt}{hline 12}{c +}{hline 22}{c +}{hline 10}
50-59 years {c |}{res}     1,826        607 {txt}{c |}{res}     2,433 
            {txt}{c |}{res}     75.05      24.95 {txt}{c |}{res}    100.00 
{txt}{hline 12}{c +}{hline 22}{c +}{hline 10}
60-69 years {c |}{res}       791      1,186 {txt}{c |}{res}     1,977 
            {txt}{c |}{res}     40.01      59.99 {txt}{c |}{res}    100.00 
{txt}{hline 12}{c +}{hline 22}{c +}{hline 10}
  70+ years {c |}{res}       130      1,180 {txt}{c |}{res}     1,310 
            {txt}{c |}{res}      9.92      90.08 {txt}{c |}{res}    100.00 
{txt}{hline 12}{c +}{hline 22}{c +}{hline 10}
      Total {c |}{res}     6,485      3,231 {txt}{c |}{res}     9,716 
            {txt}{c |}{res}     66.75      33.25 {txt}{c |}{res}    100.00 

{txt}          Pearson chi2({res}3{txt}) = {res} 3.9e+03  {txt} Pr = {res}0.000

->  tab gender anyCataract, row nokey chi

           {txt}{c |}      anyCataract
    gender {c |}         0          1 {c |}     Total
{hline 11}{c +}{hline 22}{c +}{hline 10}
      Male {c |}{res}     2,990      1,426 {txt}{c |}{res}     4,416 
           {txt}{c |}{res}     67.71      32.29 {txt}{c |}{res}    100.00 
{txt}{hline 11}{c +}{hline 22}{c +}{hline 10}
    Female {c |}{res}     3,495      1,805 {txt}{c |}{res}     5,300 
           {txt}{c |}{res}     65.94      34.06 {txt}{c |}{res}    100.00 
{txt}{hline 11}{c +}{hline 22}{c +}{hline 10}
     Total {c |}{res}     6,485      3,231 {txt}{c |}{res}     9,716 
           {txt}{c |}{res}     66.75      33.25 {txt}{c |}{res}    100.00 

{txt}          Pearson chi2({res}1{txt}) = {res}  3.3807  {txt} Pr = {res}0.066

->  tab workTypePrCat anyCataract, row nokey chi

{txt}workTypePrCa {c |}      anyCataract
           t {c |}         0          1 {c |}     Total
{hline 13}{c +}{hline 22}{c +}{hline 10}
 Indoor work {c |}{res}       644      1,083 {txt}{c |}{res}     1,727 
             {txt}{c |}{res}     37.29      62.71 {txt}{c |}{res}    100.00 
{txt}{hline 13}{c +}{hline 22}{c +}{hline 10}
Outdoor work {c |}{res}     5,833      2,143 {txt}{c |}{res}     7,976 
             {txt}{c |}{res}     73.13      26.87 {txt}{c |}{res}    100.00 
{txt}{hline 13}{c +}{hline 22}{c +}{hline 10}
       Total {c |}{res}     6,477      3,226 {txt}{c |}{res}     9,703 
             {txt}{c |}{res}     66.75      33.25 {txt}{c |}{res}    100.00 

{txt}          Pearson chi2({res}1{txt}) = {res}821.7218  {txt} Pr = {res}0.000

->  tab educat2 anyCataract, row nokey chi

                    {txt}{c |}      anyCataract
RECODE of education {c |}         0          1 {c |}     Total
{hline 20}{c +}{hline 22}{c +}{hline 10}
         Illiterate {c |}{res}     2,815      2,168 {txt}{c |}{res}     4,983 
                    {txt}{c |}{res}     56.49      43.51 {txt}{c |}{res}    100.00 
{txt}{hline 20}{c +}{hline 22}{c +}{hline 10}
   Can read & write {c |}{res}     1,288        510 {txt}{c |}{res}     1,798 
                    {txt}{c |}{res}     71.64      28.36 {txt}{c |}{res}    100.00 
{txt}{hline 20}{c +}{hline 22}{c +}{hline 10}
Middle School (6-8) {c |}{res}       727        207 {txt}{c |}{res}       934 
                    {txt}{c |}{res}     77.84      22.16 {txt}{c |}{res}    100.00 
{txt}{hline 20}{c +}{hline 22}{c +}{hline 10}
 High School (9-12) {c |}{res}     1,411        312 {txt}{c |}{res}     1,723 
                    {txt}{c |}{res}     81.89      18.11 {txt}{c |}{res}    100.00 
{txt}{hline 20}{c +}{hline 22}{c +}{hline 10}
         Graduation {c |}{res}       235         33 {txt}{c |}{res}       268 
                    {txt}{c |}{res}     87.69      12.31 {txt}{c |}{res}    100.00 
{txt}{hline 20}{c +}{hline 22}{c +}{hline 10}
             Others {c |}{res}         1          0 {txt}{c |}{res}         1 
                    {txt}{c |}{res}    100.00       0.00 {txt}{c |}{res}    100.00 
{txt}{hline 20}{c +}{hline 22}{c +}{hline 10}
                 99 {c |}{res}         8          1 {txt}{c |}{res}         9 
                    {txt}{c |}{res}     88.89      11.11 {txt}{c |}{res}    100.00 
{txt}{hline 20}{c +}{hline 22}{c +}{hline 10}
              Total {c |}{res}     6,485      3,231 {txt}{c |}{res}     9,716 
                    {txt}{c |}{res}     66.75      33.25 {txt}{c |}{res}    100.00 

{txt}          Pearson chi2({res}6{txt}) = {res}540.6879  {txt} Pr = {res}0.000

->  tab smoke20 anyCataract, row nokey chi

           {txt}{c |}      anyCataract
   smoke20 {c |}         0          1 {c |}     Total
{hline 11}{c +}{hline 22}{c +}{hline 10}
         0 {c |}{res}     4,280      1,855 {txt}{c |}{res}     6,135 
           {txt}{c |}{res}     69.76      30.24 {txt}{c |}{res}    100.00 
{txt}{hline 11}{c +}{hline 22}{c +}{hline 10}
       Yes {c |}{res}     2,203      1,372 {txt}{c |}{res}     3,575 
           {txt}{c |}{res}     61.62      38.38 {txt}{c |}{res}    100.00 
{txt}{hline 11}{c +}{hline 22}{c +}{hline 10}
     Total {c |}{res}     6,483      3,227 {txt}{c |}{res}     9,710 
           {txt}{c |}{res}     66.77      33.23 {txt}{c |}{res}    100.00 

{txt}          Pearson chi2({res}1{txt}) = {res} 67.4714  {txt} Pr = {res}0.000

->  tab indoor16_kitchen anyCataract, row nokey chi

{txt}indoor16_k {c |}      anyCataract
    itchen {c |}         0          1 {c |}     Total
{hline 11}{c +}{hline 22}{c +}{hline 10}
         0 {c |}{res}     1,817        976 {txt}{c |}{res}     2,793 
           {txt}{c |}{res}     65.06      34.94 {txt}{c |}{res}    100.00 
{txt}{hline 11}{c +}{hline 22}{c +}{hline 10}
       Yes {c |}{res}     4,668      2,255 {txt}{c |}{res}     6,923 
           {txt}{c |}{res}     67.43      32.57 {txt}{c |}{res}    100.00 
{txt}{hline 11}{c +}{hline 22}{c +}{hline 10}
     Total {c |}{res}     6,485      3,231 {txt}{c |}{res}     9,716 
           {txt}{c |}{res}     66.75      33.25 {txt}{c |}{res}    100.00 

{txt}          Pearson chi2({res}1{txt}) = {res}  5.0444  {txt} Pr = {res}0.025

->  tab tExposureQuantilesAll anyCataract, row nokey chi

         {txt}5 {c |}
 quantiles {c |}
        of {c |}      anyCataract
tExposure  {c |}         0          1 {c |}     Total
{hline 11}{c +}{hline 22}{c +}{hline 10}
         1 {c |}{res}     1,621        324 {txt}{c |}{res}     1,945 
           {txt}{c |}{res}     83.34      16.66 {txt}{c |}{res}    100.00 
{txt}{hline 11}{c +}{hline 22}{c +}{hline 10}
         2 {c |}{res}     1,573        370 {txt}{c |}{res}     1,943 
           {txt}{c |}{res}     80.96      19.04 {txt}{c |}{res}    100.00 
{txt}{hline 11}{c +}{hline 22}{c +}{hline 10}
         3 {c |}{res}     1,413        530 {txt}{c |}{res}     1,943 
           {txt}{c |}{res}     72.72      27.28 {txt}{c |}{res}    100.00 
{txt}{hline 11}{c +}{hline 22}{c +}{hline 10}
         4 {c |}{res}     1,225        717 {txt}{c |}{res}     1,942 
           {txt}{c |}{res}     63.08      36.92 {txt}{c |}{res}    100.00 
{txt}{hline 11}{c +}{hline 22}{c +}{hline 10}
         5 {c |}{res}       651      1,287 {txt}{c |}{res}     1,938 
           {txt}{c |}{res}     33.59      66.41 {txt}{c |}{res}    100.00 
{txt}{hline 11}{c +}{hline 22}{c +}{hline 10}
     Total {c |}{res}     6,483      3,228 {txt}{c |}{res}     9,711 
           {txt}{c |}{res}     66.76      33.24 {txt}{c |}{res}    100.00 

{txt}          Pearson chi2({res}4{txt}) = {res} 1.4e+03  {txt} Pr = {res}0.000

->  tab sugar200 anyCataract, row nokey chi

           {txt}{c |}      anyCataract
  sugar200 {c |}         0          1 {c |}     Total
{hline 11}{c +}{hline 22}{c +}{hline 10}
         0 {c |}{res}     5,885      2,842 {txt}{c |}{res}     8,727 
           {txt}{c |}{res}     67.43      32.57 {txt}{c |}{res}    100.00 
{txt}{hline 11}{c +}{hline 22}{c +}{hline 10}
         1 {c |}{res}       491        341 {txt}{c |}{res}       832 
           {txt}{c |}{res}     59.01      40.99 {txt}{c |}{res}    100.00 
{txt}{hline 11}{c +}{hline 22}{c +}{hline 10}
     Total {c |}{res}     6,376      3,183 {txt}{c |}{res}     9,559 
           {txt}{c |}{res}     66.70      33.30 {txt}{c |}{res}    100.00 

{txt}          Pearson chi2({res}1{txt}) = {res} 24.2459  {txt} Pr = {res}0.000

->  tab pvaBe anyCataract, row nokey chi

           {txt}{c |}      anyCataract
     pvaBe {c |}         0          1 {c |}     Total
{hline 11}{c +}{hline 22}{c +}{hline 10}
         1 {c |}{res}     5,628      1,130 {txt}{c |}{res}     6,758 
           {txt}{c |}{res}     83.28      16.72 {txt}{c |}{res}    100.00 
{txt}{hline 11}{c +}{hline 22}{c +}{hline 10}
         2 {c |}{res}       361        393 {txt}{c |}{res}       754 
           {txt}{c |}{res}     47.88      52.12 {txt}{c |}{res}    100.00 
{txt}{hline 11}{c +}{hline 22}{c +}{hline 10}
         3 {c |}{res}       464      1,240 {txt}{c |}{res}     1,704 
           {txt}{c |}{res}     27.23      72.77 {txt}{c |}{res}    100.00 
{txt}{hline 11}{c +}{hline 22}{c +}{hline 10}
         4 {c |}{res}         5        107 {txt}{c |}{res}       112 
           {txt}{c |}{res}      4.46      95.54 {txt}{c |}{res}    100.00 
{txt}{hline 11}{c +}{hline 22}{c +}{hline 10}
         5 {c |}{res}        12        320 {txt}{c |}{res}       332 
           {txt}{c |}{res}      3.61      96.39 {txt}{c |}{res}    100.00 
{txt}{hline 11}{c +}{hline 22}{c +}{hline 10}
     Total {c |}{res}     6,470      3,190 {txt}{c |}{res}     9,660 
           {txt}{c |}{res}     66.98      33.02 {txt}{c |}{res}    100.00 

{txt}          Pearson chi2({res}4{txt}) = {res} 3.0e+03  {txt} Pr = {res}0.000

->  tab bvaBe anyCataract, row nokey chi

           {txt}{c |}      anyCataract
     bvaBe {c |}         0          1 {c |}     Total
{hline 11}{c +}{hline 22}{c +}{hline 10}
         1 {c |}{res}     6,380      2,101 {txt}{c |}{res}     8,481 
           {txt}{c |}{res}     75.23      24.77 {txt}{c |}{res}    100.00 
{txt}{hline 11}{c +}{hline 22}{c +}{hline 10}
         2 {c |}{res}        41        254 {txt}{c |}{res}       295 
           {txt}{c |}{res}     13.90      86.10 {txt}{c |}{res}    100.00 
{txt}{hline 11}{c +}{hline 22}{c +}{hline 10}
         3 {c |}{res}        40        502 {txt}{c |}{res}       542 
           {txt}{c |}{res}      7.38      92.62 {txt}{c |}{res}    100.00 
{txt}{hline 11}{c +}{hline 22}{c +}{hline 10}
         4 {c |}{res}         2         70 {txt}{c |}{res}        72 
           {txt}{c |}{res}      2.78      97.22 {txt}{c |}{res}    100.00 
{txt}{hline 11}{c +}{hline 22}{c +}{hline 10}
         5 {c |}{res}         7        263 {txt}{c |}{res}       270 
           {txt}{c |}{res}      2.59      97.41 {txt}{c |}{res}    100.00 
{txt}{hline 11}{c +}{hline 22}{c +}{hline 10}
     Total {c |}{res}     6,470      3,190 {txt}{c |}{res}     9,660 
           {txt}{c |}{res}     66.98      33.02 {txt}{c |}{res}    100.00 

{txt}          Pearson chi2({res}4{txt}) = {res} 2.1e+03  {txt} Pr = {res}0.000
{txt}
{com}. 
. 
. ************************** CLINICAL ANY CATARACT
. tab anyCataract

{txt}anyCataract {c |}      Freq.     Percent        Cum.
{hline 12}{c +}{hline 35}
          0 {c |}{res}      6,485       66.75       66.75
{txt}          1 {c |}{res}      3,231       33.25      100.00
{txt}{hline 12}{c +}{hline 35}
      Total {c |}{res}      9,716      100.00
{txt}
{com}. tab anyCataract study_location, col nokey chi

{txt}anyCatarac {c |}          study_location
         t {c |}  Delhi(1)  Guwahati(  Prakasam( {c |}     Total
{hline 11}{c +}{hline 33}{c +}{hline 10}
         0 {c |}{res}     2,443      2,368      1,674 {txt}{c |}{res}     6,485 
           {txt}{c |}{res}     68.11      73.45      57.62 {txt}{c |}{res}     66.75 
{txt}{hline 11}{c +}{hline 33}{c +}{hline 10}
         1 {c |}{res}     1,144        856      1,231 {txt}{c |}{res}     3,231 
           {txt}{c |}{res}     31.89      26.55      42.38 {txt}{c |}{res}     33.25 
{txt}{hline 11}{c +}{hline 33}{c +}{hline 10}
     Total {c |}{res}     3,587      3,224      2,905 {txt}{c |}{res}     9,716 
           {txt}{c |}{res}    100.00     100.00     100.00 {txt}{c |}{res}    100.00 

{txt}          Pearson chi2({res}2{txt}) = {res}177.1463  {txt} Pr = {res}0.000
{txt}
{com}. tab1 beOp  oneEyeOp 

{res}-> tabulation of beOp  

       {txt}beOp {c |}      Freq.     Percent        Cum.
{hline 12}{c +}{hline 35}
          0 {c |}{res}      9,122       93.89       93.89
{txt}          1 {c |}{res}        594        6.11      100.00
{txt}{hline 12}{c +}{hline 35}
      Total {c |}{res}      9,716      100.00

-> tabulation of oneEyeOp  

   {txt}oneEyeOp {c |}      Freq.     Percent        Cum.
{hline 12}{c +}{hline 35}
          0 {c |}{res}      9,087       93.53       93.53
{txt}          1 {c |}{res}        629        6.47      100.00
{txt}{hline 12}{c +}{hline 35}
      Total {c |}{res}      9,716      100.00
{txt}
{com}. tab1 beOp  oneEyeOp 

{res}-> tabulation of beOp  

       {txt}beOp {c |}      Freq.     Percent        Cum.
{hline 12}{c +}{hline 35}
          0 {c |}{res}      9,122       93.89       93.89
{txt}          1 {c |}{res}        594        6.11      100.00
{txt}{hline 12}{c +}{hline 35}
      Total {c |}{res}      9,716      100.00

-> tabulation of oneEyeOp  

   {txt}oneEyeOp {c |}      Freq.     Percent        Cum.
{hline 12}{c +}{hline 35}
          0 {c |}{res}      9,087       93.53       93.53
{txt}          1 {c |}{res}        629        6.47      100.00
{txt}{hline 12}{c +}{hline 35}
      Total {c |}{res}      9,716      100.00
{txt}
{com}. 
. ************* LOCS Assessment in eyes
. tab excludeLocs

{txt}excludeLocs {c |}      Freq.     Percent        Cum.
{hline 12}{c +}{hline 35}
          0 {c |}{res}      8,846       91.05       91.05
{txt}          1 {c |}{res}        870        8.95      100.00
{txt}{hline 12}{c +}{hline 35}
      Total {c |}{res}      9,716      100.00
{txt}
{com}. tab2 locsRe_cort locsLe_cort if anyCataract!=., mis

{res}-> tabulation of locsRe_cort by locsLe_cort if anyCataract!=. 

{txt}locsRe_cor {c |}                            locsLe_cort
         t {c |}         0       Cort      3.Adv      7.Tr.       8.Op      9.Mis {c |}     Total
{hline 11}{c +}{hline 66}{c +}{hline 10}
         0 {c |}{res}     7,791         39         24          1        142         31 {txt}{c |}{res}     8,028 
{txt}      Cort {c |}{res}        56        367          6          0         65          5 {txt}{c |}{res}       499 
{txt}     3.Adv {c |}{res}        26         12         43          0         46          6 {txt}{c |}{res}       133 
{txt}     7.Tr. {c |}{res}         3          0          1          0          2          0 {txt}{c |}{res}         6 
{txt}      8.Op {c |}{res}       178         63         63          4        594         33 {txt}{c |}{res}       935 
{txt}     9.Mis {c |}{res}        36          1          3          0         33         42 {txt}{c |}{res}       115 
{txt}{hline 11}{c +}{hline 66}{c +}{hline 10}
     Total {c |}{res}     8,090        482        140          5        882        117 {txt}{c |}{res}     9,716 
{txt}
{com}. *** Type fo cataract
. tab1 cort_locs_re cort_locs_le nuc_locs_re nuc_locs_le  psc_locs_re  psc_locs_le if anyCataract!=.

{res}-> tabulation of cort_locs_re if anyCataract!=. 

{txt}cort_locs_r {c |}
          e {c |}      Freq.     Percent        Cum.
{hline 12}{c +}{hline 35}
          0 {c |}{res}      8,028       94.15       94.15
{txt}       Cort {c |}{res}        499        5.85      100.00
{txt}{hline 12}{c +}{hline 35}
      Total {c |}{res}      8,527      100.00

-> tabulation of cort_locs_le if anyCataract!=. 

{txt}cort_locs_l {c |}
          e {c |}      Freq.     Percent        Cum.
{hline 12}{c +}{hline 35}
          0 {c |}{res}      8,090       94.38       94.38
{txt}       Cort {c |}{res}        482        5.62      100.00
{txt}{hline 12}{c +}{hline 35}
      Total {c |}{res}      8,572      100.00

-> tabulation of nuc_locs_re if anyCataract!=. 

{txt}nuc_locs_re {c |}      Freq.     Percent        Cum.
{hline 12}{c +}{hline 35}
          0 {c |}{res}      6,893       80.84       80.84
{txt}        Nuc {c |}{res}      1,634       19.16      100.00
{txt}{hline 12}{c +}{hline 35}
      Total {c |}{res}      8,527      100.00

-> tabulation of nuc_locs_le if anyCataract!=. 

{txt}nuc_locs_le {c |}      Freq.     Percent        Cum.
{hline 12}{c +}{hline 35}
          0 {c |}{res}      6,915       80.67       80.67
{txt}        Nuc {c |}{res}      1,657       19.33      100.00
{txt}{hline 12}{c +}{hline 35}
      Total {c |}{res}      8,572      100.00

-> tabulation of psc_locs_re if anyCataract!=. 

{txt}psc_locs_re {c |}      Freq.     Percent        Cum.
{hline 12}{c +}{hline 35}
          0 {c |}{res}      8,231       96.53       96.53
{txt}        Psc {c |}{res}        296        3.47      100.00
{txt}{hline 12}{c +}{hline 35}
      Total {c |}{res}      8,527      100.00

-> tabulation of psc_locs_le if anyCataract!=. 

{txt}psc_locs_le {c |}      Freq.     Percent        Cum.
{hline 12}{c +}{hline 35}
          0 {c |}{res}      8,287       96.68       96.68
{txt}        Psc {c |}{res}        285        3.32      100.00
{txt}{hline 12}{c +}{hline 35}
      Total {c |}{res}      8,572      100.00
{txt}
{com}. tab2 study_location cort_locs_re cort_locs_le nuc_locs_re nuc_locs_le  psc_locs_re  psc_locs_le if anyCataract!=. , firstonly row nokey chi

{res}-> tabulation of study_location by cort_locs_re if anyCataract!=.  

{txt}study_locat {c |}     cort_locs_re
        ion {c |}         0       Cort {c |}     Total
{hline 12}{c +}{hline 22}{c +}{hline 10}
   Delhi(1) {c |}{res}     2,761        285 {txt}{c |}{res}     3,046 
            {txt}{c |}{res}     90.64       9.36 {txt}{c |}{res}    100.00 
{txt}{hline 12}{c +}{hline 22}{c +}{hline 10}
Guwahati(2) {c |}{res}     2,806        202 {txt}{c |}{res}     3,008 
            {txt}{c |}{res}     93.28       6.72 {txt}{c |}{res}    100.00 
{txt}{hline 12}{c +}{hline 22}{c +}{hline 10}
Prakasam(3) {c |}{res}     2,461         12 {txt}{c |}{res}     2,473 
            {txt}{c |}{res}     99.51       0.49 {txt}{c |}{res}    100.00 
{txt}{hline 12}{c +}{hline 22}{c +}{hline 10}
      Total {c |}{res}     8,028        499 {txt}{c |}{res}     8,527 
            {txt}{c |}{res}     94.15       5.85 {txt}{c |}{res}    100.00 

{txt}          Pearson chi2({res}2{txt}) = {res}201.2515  {txt} Pr = {res}0.000

-> tabulation of study_location by cort_locs_le if anyCataract!=.  

{txt}study_locat {c |}     cort_locs_le
        ion {c |}         0       Cort {c |}     Total
{hline 12}{c +}{hline 22}{c +}{hline 10}
   Delhi(1) {c |}{res}     2,784        261 {txt}{c |}{res}     3,045 
            {txt}{c |}{res}     91.43       8.57 {txt}{c |}{res}    100.00 
{txt}{hline 12}{c +}{hline 22}{c +}{hline 10}
Guwahati(2) {c |}{res}     2,824        203 {txt}{c |}{res}     3,027 
            {txt}{c |}{res}     93.29       6.71 {txt}{c |}{res}    100.00 
{txt}{hline 12}{c +}{hline 22}{c +}{hline 10}
Prakasam(3) {c |}{res}     2,482         18 {txt}{c |}{res}     2,500 
            {txt}{c |}{res}     99.28       0.72 {txt}{c |}{res}    100.00 
{txt}{hline 12}{c +}{hline 22}{c +}{hline 10}
      Total {c |}{res}     8,090        482 {txt}{c |}{res}     8,572 
            {txt}{c |}{res}     94.38       5.62 {txt}{c |}{res}    100.00 

{txt}          Pearson chi2({res}2{txt}) = {res}169.8238  {txt} Pr = {res}0.000

-> tabulation of study_location by nuc_locs_re if anyCataract!=.  

{txt}study_locat {c |}      nuc_locs_re
        ion {c |}         0        Nuc {c |}     Total
{hline 12}{c +}{hline 22}{c +}{hline 10}
   Delhi(1) {c |}{res}     2,549        497 {txt}{c |}{res}     3,046 
            {txt}{c |}{res}     83.68      16.32 {txt}{c |}{res}    100.00 
{txt}{hline 12}{c +}{hline 22}{c +}{hline 10}
Guwahati(2) {c |}{res}     2,463        545 {txt}{c |}{res}     3,008 
            {txt}{c |}{res}     81.88      18.12 {txt}{c |}{res}    100.00 
{txt}{hline 12}{c +}{hline 22}{c +}{hline 10}
Prakasam(3) {c |}{res}     1,881        592 {txt}{c |}{res}     2,473 
            {txt}{c |}{res}     76.06      23.94 {txt}{c |}{res}    100.00 
{txt}{hline 12}{c +}{hline 22}{c +}{hline 10}
      Total {c |}{res}     6,893      1,634 {txt}{c |}{res}     8,527 
            {txt}{c |}{res}     80.84      19.16 {txt}{c |}{res}    100.00 

{txt}          Pearson chi2({res}2{txt}) = {res} 54.4601  {txt} Pr = {res}0.000

-> tabulation of study_location by nuc_locs_le if anyCataract!=.  

{txt}study_locat {c |}      nuc_locs_le
        ion {c |}         0        Nuc {c |}     Total
{hline 12}{c +}{hline 22}{c +}{hline 10}
   Delhi(1) {c |}{res}     2,560        485 {txt}{c |}{res}     3,045 
            {txt}{c |}{res}     84.07      15.93 {txt}{c |}{res}    100.00 
{txt}{hline 12}{c +}{hline 22}{c +}{hline 10}
Guwahati(2) {c |}{res}     2,473        554 {txt}{c |}{res}     3,027 
            {txt}{c |}{res}     81.70      18.30 {txt}{c |}{res}    100.00 
{txt}{hline 12}{c +}{hline 22}{c +}{hline 10}
Prakasam(3) {c |}{res}     1,882        618 {txt}{c |}{res}     2,500 
            {txt}{c |}{res}     75.28      24.72 {txt}{c |}{res}    100.00 
{txt}{hline 12}{c +}{hline 22}{c +}{hline 10}
      Total {c |}{res}     6,915      1,657 {txt}{c |}{res}     8,572 
            {txt}{c |}{res}     80.67      19.33 {txt}{c |}{res}    100.00 

{txt}          Pearson chi2({res}2{txt}) = {res} 71.2313  {txt} Pr = {res}0.000

-> tabulation of study_location by psc_locs_re if anyCataract!=.  

{txt}study_locat {c |}      psc_locs_re
        ion {c |}         0        Psc {c |}     Total
{hline 12}{c +}{hline 22}{c +}{hline 10}
   Delhi(1) {c |}{res}     2,811        235 {txt}{c |}{res}     3,046 
            {txt}{c |}{res}     92.28       7.72 {txt}{c |}{res}    100.00 
{txt}{hline 12}{c +}{hline 22}{c +}{hline 10}
Guwahati(2) {c |}{res}     2,967         41 {txt}{c |}{res}     3,008 
            {txt}{c |}{res}     98.64       1.36 {txt}{c |}{res}    100.00 
{txt}{hline 12}{c +}{hline 22}{c +}{hline 10}
Prakasam(3) {c |}{res}     2,453         20 {txt}{c |}{res}     2,473 
            {txt}{c |}{res}     99.19       0.81 {txt}{c |}{res}    100.00 
{txt}{hline 12}{c +}{hline 22}{c +}{hline 10}
      Total {c |}{res}     8,231        296 {txt}{c |}{res}     8,527 
            {txt}{c |}{res}     96.53       3.47 {txt}{c |}{res}    100.00 

{txt}          Pearson chi2({res}2{txt}) = {res}255.9309  {txt} Pr = {res}0.000

-> tabulation of study_location by psc_locs_le if anyCataract!=.  

{txt}study_locat {c |}      psc_locs_le
        ion {c |}         0        Psc {c |}     Total
{hline 12}{c +}{hline 22}{c +}{hline 10}
   Delhi(1) {c |}{res}     2,826        219 {txt}{c |}{res}     3,045 
            {txt}{c |}{res}     92.81       7.19 {txt}{c |}{res}    100.00 
{txt}{hline 12}{c +}{hline 22}{c +}{hline 10}
Guwahati(2) {c |}{res}     2,981         46 {txt}{c |}{res}     3,027 
            {txt}{c |}{res}     98.48       1.52 {txt}{c |}{res}    100.00 
{txt}{hline 12}{c +}{hline 22}{c +}{hline 10}
Prakasam(3) {c |}{res}     2,480         20 {txt}{c |}{res}     2,500 
            {txt}{c |}{res}     99.20       0.80 {txt}{c |}{res}    100.00 
{txt}{hline 12}{c +}{hline 22}{c +}{hline 10}
      Total {c |}{res}     8,287        285 {txt}{c |}{res}     8,572 
            {txt}{c |}{res}     96.68       3.32 {txt}{c |}{res}    100.00 

{txt}          Pearson chi2({res}2{txt}) = {res}221.9551  {txt} Pr = {res}0.000
{txt}
{com}. tab2 sugar200           cort_locs_re cort_locs_le nuc_locs_re nuc_locs_le  psc_locs_re  psc_locs_le if anyCataract!=. , firstonly row nokey chi

{res}-> tabulation of sugar200 by cort_locs_re if anyCataract!=.  

           {txt}{c |}     cort_locs_re
  sugar200 {c |}         0       Cort {c |}     Total
{hline 11}{c +}{hline 22}{c +}{hline 10}
         0 {c |}{res}     7,226        469 {txt}{c |}{res}     7,695 
           {txt}{c |}{res}     93.91       6.09 {txt}{c |}{res}    100.00 
{txt}{hline 11}{c +}{hline 22}{c +}{hline 10}
         1 {c |}{res}       671         26 {txt}{c |}{res}       697 
           {txt}{c |}{res}     96.27       3.73 {txt}{c |}{res}    100.00 
{txt}{hline 11}{c +}{hline 22}{c +}{hline 10}
     Total {c |}{res}     7,897        495 {txt}{c |}{res}     8,392 
           {txt}{c |}{res}     94.10       5.90 {txt}{c |}{res}    100.00 

{txt}          Pearson chi2({res}1{txt}) = {res}  6.4380  {txt} Pr = {res}0.011

-> tabulation of sugar200 by cort_locs_le if anyCataract!=.  

           {txt}{c |}     cort_locs_le
  sugar200 {c |}         0       Cort {c |}     Total
{hline 11}{c +}{hline 22}{c +}{hline 10}
         0 {c |}{res}     7,285        445 {txt}{c |}{res}     7,730 
           {txt}{c |}{res}     94.24       5.76 {txt}{c |}{res}    100.00 
{txt}{hline 11}{c +}{hline 22}{c +}{hline 10}
         1 {c |}{res}       671         30 {txt}{c |}{res}       701 
           {txt}{c |}{res}     95.72       4.28 {txt}{c |}{res}    100.00 
{txt}{hline 11}{c +}{hline 22}{c +}{hline 10}
     Total {c |}{res}     7,956        475 {txt}{c |}{res}     8,431 
           {txt}{c |}{res}     94.37       5.63 {txt}{c |}{res}    100.00 

{txt}          Pearson chi2({res}1{txt}) = {res}  2.6379  {txt} Pr = {res}0.104

-> tabulation of sugar200 by nuc_locs_re if anyCataract!=.  

           {txt}{c |}      nuc_locs_re
  sugar200 {c |}         0        Nuc {c |}     Total
{hline 11}{c +}{hline 22}{c +}{hline 10}
         0 {c |}{res}     6,241      1,454 {txt}{c |}{res}     7,695 
           {txt}{c |}{res}     81.10      18.90 {txt}{c |}{res}    100.00 
{txt}{hline 11}{c +}{hline 22}{c +}{hline 10}
         1 {c |}{res}       541        156 {txt}{c |}{res}       697 
           {txt}{c |}{res}     77.62      22.38 {txt}{c |}{res}    100.00 
{txt}{hline 11}{c +}{hline 22}{c +}{hline 10}
     Total {c |}{res}     6,782      1,610 {txt}{c |}{res}     8,392 
           {txt}{c |}{res}     80.82      19.18 {txt}{c |}{res}    100.00 

{txt}          Pearson chi2({res}1{txt}) = {res}  5.0100  {txt} Pr = {res}0.025

-> tabulation of sugar200 by nuc_locs_le if anyCataract!=.  

           {txt}{c |}      nuc_locs_le
  sugar200 {c |}         0        Nuc {c |}     Total
{hline 11}{c +}{hline 22}{c +}{hline 10}
         0 {c |}{res}     6,266      1,464 {txt}{c |}{res}     7,730 
           {txt}{c |}{res}     81.06      18.94 {txt}{c |}{res}    100.00 
{txt}{hline 11}{c +}{hline 22}{c +}{hline 10}
         1 {c |}{res}       536        165 {txt}{c |}{res}       701 
           {txt}{c |}{res}     76.46      23.54 {txt}{c |}{res}    100.00 
{txt}{hline 11}{c +}{hline 22}{c +}{hline 10}
     Total {c |}{res}     6,802      1,629 {txt}{c |}{res}     8,431 
           {txt}{c |}{res}     80.68      19.32 {txt}{c |}{res}    100.00 

{txt}          Pearson chi2({res}1{txt}) = {res}  8.7191  {txt} Pr = {res}0.003

-> tabulation of sugar200 by psc_locs_re if anyCataract!=.  

           {txt}{c |}      psc_locs_re
  sugar200 {c |}         0        Psc {c |}     Total
{hline 11}{c +}{hline 22}{c +}{hline 10}
         0 {c |}{res}     7,420        275 {txt}{c |}{res}     7,695 
           {txt}{c |}{res}     96.43       3.57 {txt}{c |}{res}    100.00 
{txt}{hline 11}{c +}{hline 22}{c +}{hline 10}
         1 {c |}{res}       676         21 {txt}{c |}{res}       697 
           {txt}{c |}{res}     96.99       3.01 {txt}{c |}{res}    100.00 
{txt}{hline 11}{c +}{hline 22}{c +}{hline 10}
     Total {c |}{res}     8,096        296 {txt}{c |}{res}     8,392 
           {txt}{c |}{res}     96.47       3.53 {txt}{c |}{res}    100.00 

{txt}          Pearson chi2({res}1{txt}) = {res}  0.5908  {txt} Pr = {res}0.442

-> tabulation of sugar200 by psc_locs_le if anyCataract!=.  

           {txt}{c |}      psc_locs_le
  sugar200 {c |}         0        Psc {c |}     Total
{hline 11}{c +}{hline 22}{c +}{hline 10}
         0 {c |}{res}     7,465        265 {txt}{c |}{res}     7,730 
           {txt}{c |}{res}     96.57       3.43 {txt}{c |}{res}    100.00 
{txt}{hline 11}{c +}{hline 22}{c +}{hline 10}
         1 {c |}{res}       684         17 {txt}{c |}{res}       701 
           {txt}{c |}{res}     97.57       2.43 {txt}{c |}{res}    100.00 
{txt}{hline 11}{c +}{hline 22}{c +}{hline 10}
     Total {c |}{res}     8,149        282 {txt}{c |}{res}     8,431 
           {txt}{c |}{res}     96.66       3.34 {txt}{c |}{res}    100.00 

{txt}          Pearson chi2({res}1{txt}) = {res}  2.0004  {txt} Pr = {res}0.157
{txt}
{com}. 
. 
. *** Pattern in eyes
. use "LOCSeyePattern.dta", clear
{txt}
{com}. merge m:1 unique_id using  "UVR-cataract-analysis.dta", keepusing(sugar200)
{res}{txt}(label locationlb already defined)
(label workTypelb already defined)
(label educat2 already defined)
(label ynlb2 already defined)
(label genderlb already defined)
(label agecatlb already defined)
(label cort already defined)
(label nuc already defined)
(label psc already defined)

{col 5}Result{col 38}# of obs.
{col 5}{hline 41}
{col 5}not matched{col 30}{res}             889
{txt}{col 9}from master{col 30}{res}               0{txt}  (_merge==1)
{col 9}from using{col 30}{res}             889{txt}  (_merge==2)

{col 5}matched{col 30}{res}          17,692{txt}  (_merge==3)
{col 5}{hline 41}

{com}. keep if _merge==3
{txt}(889 observations deleted)

{com}. drop _merge
{txt}
{com}. 
. tab pattern

{txt}group(cort_l {c |}
ocs nuc_locs {c |}
   psc_locs) {c |}      Freq.     Percent        Cum.
{hline 13}{c +}{hline 35}
       0 0 0 {c |}{res}     13,624       79.68       79.68
{txt}     0 0 Psc {c |}{res}        101        0.59       80.27
{txt}     0 Nuc 0 {c |}{res}      2,226       13.02       93.29
{txt}   0 Nuc Psc {c |}{res}        167        0.98       94.26
{txt}    Cort 0 0 {c |}{res}         71        0.42       94.68
{txt}  Cort 0 Psc {c |}{res}         12        0.07       94.75
{txt}  Cort Nuc 0 {c |}{res}        597        3.49       98.24
{txt}Cort Nuc Psc {c |}{res}        301        1.76      100.00
{txt}{hline 13}{c +}{hline 35}
       Total {c |}{res}     17,099      100.00
{txt}
{com}. tab2 pattern study_location , col nokey chi

{res}-> tabulation of pattern by study_location  

{txt}group(cort_l {c |}
ocs nuc_locs {c |}          study_location
   psc_locs) {c |}  Delhi(1)  Guwahati(  Prakasam( {c |}     Total
{hline 13}{c +}{hline 33}{c +}{hline 10}
       0 0 0 {c |}{res}     5,044      4,884      3,696 {txt}{c |}{res}    13,624 
             {txt}{c |}{res}     82.81      80.93      74.32 {txt}{c |}{res}     79.68 
{txt}{hline 13}{c +}{hline 33}{c +}{hline 10}
     0 0 Psc {c |}{res}        33         29         39 {txt}{c |}{res}       101 
             {txt}{c |}{res}      0.54       0.48       0.78 {txt}{c |}{res}      0.59 
{txt}{hline 13}{c +}{hline 33}{c +}{hline 10}
     0 Nuc 0 {c |}{res}       335        683      1,208 {txt}{c |}{res}     2,226 
             {txt}{c |}{res}      5.50      11.32      24.29 {txt}{c |}{res}     13.02 
{txt}{hline 13}{c +}{hline 33}{c +}{hline 10}
   0 Nuc Psc {c |}{res}       133         34          0 {txt}{c |}{res}       167 
             {txt}{c |}{res}      2.18       0.56       0.00 {txt}{c |}{res}      0.98 
{txt}{hline 13}{c +}{hline 33}{c +}{hline 10}
    Cort 0 0 {c |}{res}        21         23         27 {txt}{c |}{res}        71 
             {txt}{c |}{res}      0.34       0.38       0.54 {txt}{c |}{res}      0.42 
{txt}{hline 13}{c +}{hline 33}{c +}{hline 10}
  Cort 0 Psc {c |}{res}        11          0          1 {txt}{c |}{res}        12 
             {txt}{c |}{res}      0.18       0.00       0.02 {txt}{c |}{res}      0.07 
{txt}{hline 13}{c +}{hline 33}{c +}{hline 10}
  Cort Nuc 0 {c |}{res}       237        358          2 {txt}{c |}{res}       597 
             {txt}{c |}{res}      3.89       5.93       0.04 {txt}{c |}{res}      3.49 
{txt}{hline 13}{c +}{hline 33}{c +}{hline 10}
Cort Nuc Psc {c |}{res}       277         24          0 {txt}{c |}{res}       301 
             {txt}{c |}{res}      4.55       0.40       0.00 {txt}{c |}{res}      1.76 
{txt}{hline 13}{c +}{hline 33}{c +}{hline 10}
       Total {c |}{res}     6,091      6,035      4,973 {txt}{c |}{res}    17,099 
             {txt}{c |}{res}    100.00     100.00     100.00 {txt}{c |}{res}    100.00 

{txt}         Pearson chi2({res}14{txt}) = {res} 1.7e+03  {txt} Pr = {res}0.000
{txt}
{com}. tab2 cort_locs eye 

{res}-> tabulation of cort_locs by eye  

           {txt}{c |}          eye
 cort_locs {c |}         1          2 {c |}     Total
{hline 11}{c +}{hline 22}{c +}{hline 10}
         0 {c |}{res}     8,028      8,090 {txt}{c |}{res}    16,118 
{txt}      Cort {c |}{res}       499        482 {txt}{c |}{res}       981 
{txt}{hline 11}{c +}{hline 22}{c +}{hline 10}
     Total {c |}{res}     8,527      8,572 {txt}{c |}{res}    17,099 
{txt}
{com}. tab2 nuc_locs eye 

{res}-> tabulation of nuc_locs by eye  

           {txt}{c |}          eye
  nuc_locs {c |}         1          2 {c |}     Total
{hline 11}{c +}{hline 22}{c +}{hline 10}
         0 {c |}{res}     6,893      6,915 {txt}{c |}{res}    13,808 
{txt}       Nuc {c |}{res}     1,634      1,657 {txt}{c |}{res}     3,291 
{txt}{hline 11}{c +}{hline 22}{c +}{hline 10}
     Total {c |}{res}     8,527      8,572 {txt}{c |}{res}    17,099 
{txt}
{com}. tab2 psc_locs eye

{res}-> tabulation of psc_locs by eye  

           {txt}{c |}          eye
  psc_locs {c |}         1          2 {c |}     Total
{hline 11}{c +}{hline 22}{c +}{hline 10}
         0 {c |}{res}     8,231      8,287 {txt}{c |}{res}    16,518 
{txt}       Psc {c |}{res}       296        285 {txt}{c |}{res}       581 
{txt}{hline 11}{c +}{hline 22}{c +}{hline 10}
     Total {c |}{res}     8,527      8,572 {txt}{c |}{res}    17,099 
{txt}
{com}. 
. tab2 cortAny eye, col

{res}-> tabulation of cortAny by eye  
{txt}
{c TLC}{hline 19}{c TRC}
{c |} Key{col 21}{c |}
{c LT}{hline 19}{c RT}
{c |}{space 5}{it:frequency}{col 21}{c |}
{c |}{space 1}{it:column percentage}{col 21}{c |}
{c BLC}{hline 19}{c BRC}

           {c |}          eye
   cortAny {c |}         1          2 {c |}     Total
{hline 11}{c +}{hline 22}{c +}{hline 10}
         0 {c |}{res}     8,028      8,090 {txt}{c |}{res}    16,118 
           {txt}{c |}{res}     94.15      94.38 {txt}{c |}{res}     94.26 
{txt}{hline 11}{c +}{hline 22}{c +}{hline 10}
         1 {c |}{res}       499        482 {txt}{c |}{res}       981 
           {txt}{c |}{res}      5.85       5.62 {txt}{c |}{res}      5.74 
{txt}{hline 11}{c +}{hline 22}{c +}{hline 10}
     Total {c |}{res}     8,527      8,572 {txt}{c |}{res}    17,099 
           {txt}{c |}{res}    100.00     100.00 {txt}{c |}{res}    100.00 
{txt}
{com}. tab2 nucAny eye, col

{res}-> tabulation of nucAny by eye  
{txt}
{c TLC}{hline 19}{c TRC}
{c |} Key{col 21}{c |}
{c LT}{hline 19}{c RT}
{c |}{space 5}{it:frequency}{col 21}{c |}
{c |}{space 1}{it:column percentage}{col 21}{c |}
{c BLC}{hline 19}{c BRC}

           {c |}          eye
    nucAny {c |}         1          2 {c |}     Total
{hline 11}{c +}{hline 22}{c +}{hline 10}
         0 {c |}{res}     6,893      6,915 {txt}{c |}{res}    13,808 
           {txt}{c |}{res}     80.84      80.67 {txt}{c |}{res}     80.75 
{txt}{hline 11}{c +}{hline 22}{c +}{hline 10}
         1 {c |}{res}     1,634      1,657 {txt}{c |}{res}     3,291 
           {txt}{c |}{res}     19.16      19.33 {txt}{c |}{res}     19.25 
{txt}{hline 11}{c +}{hline 22}{c +}{hline 10}
     Total {c |}{res}     8,527      8,572 {txt}{c |}{res}    17,099 
           {txt}{c |}{res}    100.00     100.00 {txt}{c |}{res}    100.00 
{txt}
{com}. tab2 pscAny eye, col

{res}-> tabulation of pscAny by eye  
{txt}
{c TLC}{hline 19}{c TRC}
{c |} Key{col 21}{c |}
{c LT}{hline 19}{c RT}
{c |}{space 5}{it:frequency}{col 21}{c |}
{c |}{space 1}{it:column percentage}{col 21}{c |}
{c BLC}{hline 19}{c BRC}

           {c |}          eye
    pscAny {c |}         1          2 {c |}     Total
{hline 11}{c +}{hline 22}{c +}{hline 10}
         0 {c |}{res}     8,231      8,287 {txt}{c |}{res}    16,518 
           {txt}{c |}{res}     96.53      96.68 {txt}{c |}{res}     96.60 
{txt}{hline 11}{c +}{hline 22}{c +}{hline 10}
         1 {c |}{res}       296        285 {txt}{c |}{res}       581 
           {txt}{c |}{res}      3.47       3.32 {txt}{c |}{res}      3.40 
{txt}{hline 11}{c +}{hline 22}{c +}{hline 10}
     Total {c |}{res}     8,527      8,572 {txt}{c |}{res}    17,099 
           {txt}{c |}{res}    100.00     100.00 {txt}{c |}{res}    100.00 
{txt}
{com}. tab2 cortAny study_location, col

{res}-> tabulation of cortAny by study_location  
{txt}
{c TLC}{hline 19}{c TRC}
{c |} Key{col 21}{c |}
{c LT}{hline 19}{c RT}
{c |}{space 5}{it:frequency}{col 21}{c |}
{c |}{space 1}{it:column percentage}{col 21}{c |}
{c BLC}{hline 19}{c BRC}

           {c |}          study_location
   cortAny {c |}  Delhi(1)  Guwahati(  Prakasam( {c |}     Total
{hline 11}{c +}{hline 33}{c +}{hline 10}
         0 {c |}{res}     5,545      5,630      4,943 {txt}{c |}{res}    16,118 
           {txt}{c |}{res}     91.04      93.29      99.40 {txt}{c |}{res}     94.26 
{txt}{hline 11}{c +}{hline 33}{c +}{hline 10}
         1 {c |}{res}       546        405         30 {txt}{c |}{res}       981 
           {txt}{c |}{res}      8.96       6.71       0.60 {txt}{c |}{res}      5.74 
{txt}{hline 11}{c +}{hline 33}{c +}{hline 10}
     Total {c |}{res}     6,091      6,035      4,973 {txt}{c |}{res}    17,099 
           {txt}{c |}{res}    100.00     100.00     100.00 {txt}{c |}{res}    100.00 
{txt}
{com}. tab2 nucAny study_location, col

{res}-> tabulation of nucAny by study_location  
{txt}
{c TLC}{hline 19}{c TRC}
{c |} Key{col 21}{c |}
{c LT}{hline 19}{c RT}
{c |}{space 5}{it:frequency}{col 21}{c |}
{c |}{space 1}{it:column percentage}{col 21}{c |}
{c BLC}{hline 19}{c BRC}

           {c |}          study_location
    nucAny {c |}  Delhi(1)  Guwahati(  Prakasam( {c |}     Total
{hline 11}{c +}{hline 33}{c +}{hline 10}
         0 {c |}{res}     5,109      4,936      3,763 {txt}{c |}{res}    13,808 
           {txt}{c |}{res}     83.88      81.79      75.67 {txt}{c |}{res}     80.75 
{txt}{hline 11}{c +}{hline 33}{c +}{hline 10}
         1 {c |}{res}       982      1,099      1,210 {txt}{c |}{res}     3,291 
           {txt}{c |}{res}     16.12      18.21      24.33 {txt}{c |}{res}     19.25 
{txt}{hline 11}{c +}{hline 33}{c +}{hline 10}
     Total {c |}{res}     6,091      6,035      4,973 {txt}{c |}{res}    17,099 
           {txt}{c |}{res}    100.00     100.00     100.00 {txt}{c |}{res}    100.00 
{txt}
{com}. tab2 pscAny study_location, col

{res}-> tabulation of pscAny by study_location  
{txt}
{c TLC}{hline 19}{c TRC}
{c |} Key{col 21}{c |}
{c LT}{hline 19}{c RT}
{c |}{space 5}{it:frequency}{col 21}{c |}
{c |}{space 1}{it:column percentage}{col 21}{c |}
{c BLC}{hline 19}{c BRC}

           {c |}          study_location
    pscAny {c |}  Delhi(1)  Guwahati(  Prakasam( {c |}     Total
{hline 11}{c +}{hline 33}{c +}{hline 10}
         0 {c |}{res}     5,637      5,948      4,933 {txt}{c |}{res}    16,518 
           {txt}{c |}{res}     92.55      98.56      99.20 {txt}{c |}{res}     96.60 
{txt}{hline 11}{c +}{hline 33}{c +}{hline 10}
         1 {c |}{res}       454         87         40 {txt}{c |}{res}       581 
           {txt}{c |}{res}      7.45       1.44       0.80 {txt}{c |}{res}      3.40 
{txt}{hline 11}{c +}{hline 33}{c +}{hline 10}
     Total {c |}{res}     6,091      6,035      4,973 {txt}{c |}{res}    17,099 
           {txt}{c |}{res}    100.00     100.00     100.00 {txt}{c |}{res}    100.00 
{txt}
{com}. 
. * Diabetes and type of opcacity
. tab2 cortAny sugar200, col chi

{res}-> tabulation of cortAny by sugar200  
{txt}
{c TLC}{hline 19}{c TRC}
{c |} Key{col 21}{c |}
{c LT}{hline 19}{c RT}
{c |}{space 5}{it:frequency}{col 21}{c |}
{c |}{space 1}{it:column percentage}{col 21}{c |}
{c BLC}{hline 19}{c BRC}

           {c |}       sugar200
   cortAny {c |}         0          1 {c |}     Total
{hline 11}{c +}{hline 22}{c +}{hline 10}
         0 {c |}{res}    14,511      1,342 {txt}{c |}{res}    15,853 
           {txt}{c |}{res}     94.07      95.99 {txt}{c |}{res}     94.23 
{txt}{hline 11}{c +}{hline 22}{c +}{hline 10}
         1 {c |}{res}       914         56 {txt}{c |}{res}       970 
           {txt}{c |}{res}      5.93       4.01 {txt}{c |}{res}      5.77 
{txt}{hline 11}{c +}{hline 22}{c +}{hline 10}
     Total {c |}{res}    15,425      1,398 {txt}{c |}{res}    16,823 
           {txt}{c |}{res}    100.00     100.00 {txt}{c |}{res}    100.00 

{txt}          Pearson chi2({res}1{txt}) = {res}  8.6942  {txt} Pr = {res}0.003
{txt}
{com}. tab2 nucAny sugar200, col  chi

{res}-> tabulation of nucAny by sugar200  
{txt}
{c TLC}{hline 19}{c TRC}
{c |} Key{col 21}{c |}
{c LT}{hline 19}{c RT}
{c |}{space 5}{it:frequency}{col 21}{c |}
{c |}{space 1}{it:column percentage}{col 21}{c |}
{c BLC}{hline 19}{c BRC}

           {c |}       sugar200
    nucAny {c |}         0          1 {c |}     Total
{hline 11}{c +}{hline 22}{c +}{hline 10}
         0 {c |}{res}    12,507      1,077 {txt}{c |}{res}    13,584 
           {txt}{c |}{res}     81.08      77.04 {txt}{c |}{res}     80.75 
{txt}{hline 11}{c +}{hline 22}{c +}{hline 10}
         1 {c |}{res}     2,918        321 {txt}{c |}{res}     3,239 
           {txt}{c |}{res}     18.92      22.96 {txt}{c |}{res}     19.25 
{txt}{hline 11}{c +}{hline 22}{c +}{hline 10}
     Total {c |}{res}    15,425      1,398 {txt}{c |}{res}    16,823 
           {txt}{c |}{res}    100.00     100.00 {txt}{c |}{res}    100.00 

{txt}          Pearson chi2({res}1{txt}) = {res} 13.4842  {txt} Pr = {res}0.000
{txt}
{com}. tab2 pscAny sugar200, col  chi

{res}-> tabulation of pscAny by sugar200  
{txt}
{c TLC}{hline 19}{c TRC}
{c |} Key{col 21}{c |}
{c LT}{hline 19}{c RT}
{c |}{space 5}{it:frequency}{col 21}{c |}
{c |}{space 1}{it:column percentage}{col 21}{c |}
{c BLC}{hline 19}{c BRC}

           {c |}       sugar200
    pscAny {c |}         0          1 {c |}     Total
{hline 11}{c +}{hline 22}{c +}{hline 10}
         0 {c |}{res}    14,885      1,360 {txt}{c |}{res}    16,245 
           {txt}{c |}{res}     96.50      97.28 {txt}{c |}{res}     96.56 
{txt}{hline 11}{c +}{hline 22}{c +}{hline 10}
         1 {c |}{res}       540         38 {txt}{c |}{res}       578 
           {txt}{c |}{res}      3.50       2.72 {txt}{c |}{res}      3.44 
{txt}{hline 11}{c +}{hline 22}{c +}{hline 10}
     Total {c |}{res}    15,425      1,398 {txt}{c |}{res}    16,823 
           {txt}{c |}{res}    100.00     100.00 {txt}{c |}{res}    100.00 

{txt}          Pearson chi2({res}1{txt}) = {res}  2.3665  {txt} Pr = {res}0.124
{txt}
{com}. 
. 
. * Gender wise
. bysort gender: tab2 pattern study_location if pattern !=. & pattern !=1, mis nokey  chi

{txt}{hline}
-> gender = Male

{res}-> tabulation of pattern by study_location if pattern !=. & pattern !=1 

{txt}group(cort_l {c |}
ocs nuc_locs {c |}          study_location
   psc_locs) {c |}  Delhi(1)  Guwahati(  Prakasam( {c |}     Total
{hline 13}{c +}{hline 33}{c +}{hline 10}
     0 0 Psc {c |}{res}        18         10         16 {txt}{c |}{res}        44 
{txt}     0 Nuc 0 {c |}{res}       157        325        564 {txt}{c |}{res}     1,046 
{txt}   0 Nuc Psc {c |}{res}        61         14          0 {txt}{c |}{res}        75 
{txt}    Cort 0 0 {c |}{res}         8         11         17 {txt}{c |}{res}        36 
{txt}  Cort 0 Psc {c |}{res}         5          0          0 {txt}{c |}{res}         5 
{txt}  Cort Nuc 0 {c |}{res}       105        149          2 {txt}{c |}{res}       256 
{txt}Cort Nuc Psc {c |}{res}       131         10          0 {txt}{c |}{res}       141 
{txt}{hline 13}{c +}{hline 33}{c +}{hline 10}
       Total {c |}{res}       485        519        599 {txt}{c |}{res}     1,603 

{txt}         Pearson chi2({res}12{txt}) = {res}688.5459  {txt} Pr = {res}0.000

{txt}{hline}
-> gender = Female

{res}-> tabulation of pattern by study_location if pattern !=. & pattern !=1 

{txt}group(cort_l {c |}
ocs nuc_locs {c |}          study_location
   psc_locs) {c |}  Delhi(1)  Guwahati(  Prakasam( {c |}     Total
{hline 13}{c +}{hline 33}{c +}{hline 10}
     0 0 Psc {c |}{res}        15         19         23 {txt}{c |}{res}        57 
{txt}     0 Nuc 0 {c |}{res}       178        358        644 {txt}{c |}{res}     1,180 
{txt}   0 Nuc Psc {c |}{res}        72         20          0 {txt}{c |}{res}        92 
{txt}    Cort 0 0 {c |}{res}        13         12         10 {txt}{c |}{res}        35 
{txt}  Cort 0 Psc {c |}{res}         6          0          1 {txt}{c |}{res}         7 
{txt}  Cort Nuc 0 {c |}{res}       132        209          0 {txt}{c |}{res}       341 
{txt}Cort Nuc Psc {c |}{res}       146         14          0 {txt}{c |}{res}       160 
{txt}{hline 13}{c +}{hline 33}{c +}{hline 10}
       Total {c |}{res}       562        632        678 {txt}{c |}{res}     1,872 

{txt}         Pearson chi2({res}12{txt}) = {res}818.3996  {txt} Pr = {res}0.000
{txt}
{com}. bysort gender: tab2 pattern study_location if pattern !=. & pattern !=1, mis col nokey nofreq chi

{txt}{hline}
-> gender = Male

{res}-> tabulation of pattern by study_location if pattern !=. & pattern !=1 

{txt}group(cort_l {c |}
ocs nuc_locs {c |}          study_location
   psc_locs) {c |}  Delhi(1)  Guwahati(  Prakasam( {c |}     Total
{hline 13}{c +}{hline 33}{c +}{hline 10}
     0 0 Psc {c |}{res}      3.71       1.93       2.67 {txt}{c |}{res}      2.74 
{txt}     0 Nuc 0 {c |}{res}     32.37      62.62      94.16 {txt}{c |}{res}     65.25 
{txt}   0 Nuc Psc {c |}{res}     12.58       2.70       0.00 {txt}{c |}{res}      4.68 
{txt}    Cort 0 0 {c |}{res}      1.65       2.12       2.84 {txt}{c |}{res}      2.25 
{txt}  Cort 0 Psc {c |}{res}      1.03       0.00       0.00 {txt}{c |}{res}      0.31 
{txt}  Cort Nuc 0 {c |}{res}     21.65      28.71       0.33 {txt}{c |}{res}     15.97 
{txt}Cort Nuc Psc {c |}{res}     27.01       1.93       0.00 {txt}{c |}{res}      8.80 
{txt}{hline 13}{c +}{hline 33}{c +}{hline 10}
       Total {c |}{res}    100.00     100.00     100.00 {txt}{c |}{res}    100.00 

{txt}         Pearson chi2({res}12{txt}) = {res}688.5459  {txt} Pr = {res}0.000

{txt}{hline}
-> gender = Female

{res}-> tabulation of pattern by study_location if pattern !=. & pattern !=1 

{txt}group(cort_l {c |}
ocs nuc_locs {c |}          study_location
   psc_locs) {c |}  Delhi(1)  Guwahati(  Prakasam( {c |}     Total
{hline 13}{c +}{hline 33}{c +}{hline 10}
     0 0 Psc {c |}{res}      2.67       3.01       3.39 {txt}{c |}{res}      3.04 
{txt}     0 Nuc 0 {c |}{res}     31.67      56.65      94.99 {txt}{c |}{res}     63.03 
{txt}   0 Nuc Psc {c |}{res}     12.81       3.16       0.00 {txt}{c |}{res}      4.91 
{txt}    Cort 0 0 {c |}{res}      2.31       1.90       1.47 {txt}{c |}{res}      1.87 
{txt}  Cort 0 Psc {c |}{res}      1.07       0.00       0.15 {txt}{c |}{res}      0.37 
{txt}  Cort Nuc 0 {c |}{res}     23.49      33.07       0.00 {txt}{c |}{res}     18.22 
{txt}Cort Nuc Psc {c |}{res}     25.98       2.22       0.00 {txt}{c |}{res}      8.55 
{txt}{hline 13}{c +}{hline 33}{c +}{hline 10}
       Total {c |}{res}    100.00     100.00     100.00 {txt}{c |}{res}    100.00 

{txt}         Pearson chi2({res}12{txt}) = {res}818.3996  {txt} Pr = {res}0.000
{txt}
{com}. tab2 pattern gender if pattern !=. & pattern !=1, mis col nokey chi

{res}-> tabulation of pattern by gender if pattern !=. & pattern !=1 

{txt}group(cort_l {c |}
ocs nuc_locs {c |}        gender
   psc_locs) {c |}      Male     Female {c |}     Total
{hline 13}{c +}{hline 22}{c +}{hline 10}
     0 0 Psc {c |}{res}        44         57 {txt}{c |}{res}       101 
             {txt}{c |}{res}      2.74       3.04 {txt}{c |}{res}      2.91 
{txt}{hline 13}{c +}{hline 22}{c +}{hline 10}
     0 Nuc 0 {c |}{res}     1,046      1,180 {txt}{c |}{res}     2,226 
             {txt}{c |}{res}     65.25      63.03 {txt}{c |}{res}     64.06 
{txt}{hline 13}{c +}{hline 22}{c +}{hline 10}
   0 Nuc Psc {c |}{res}        75         92 {txt}{c |}{res}       167 
             {txt}{c |}{res}      4.68       4.91 {txt}{c |}{res}      4.81 
{txt}{hline 13}{c +}{hline 22}{c +}{hline 10}
    Cort 0 0 {c |}{res}        36         35 {txt}{c |}{res}        71 
             {txt}{c |}{res}      2.25       1.87 {txt}{c |}{res}      2.04 
{txt}{hline 13}{c +}{hline 22}{c +}{hline 10}
  Cort 0 Psc {c |}{res}         5          7 {txt}{c |}{res}        12 
             {txt}{c |}{res}      0.31       0.37 {txt}{c |}{res}      0.35 
{txt}{hline 13}{c +}{hline 22}{c +}{hline 10}
  Cort Nuc 0 {c |}{res}       256        341 {txt}{c |}{res}       597 
             {txt}{c |}{res}     15.97      18.22 {txt}{c |}{res}     17.18 
{txt}{hline 13}{c +}{hline 22}{c +}{hline 10}
Cort Nuc Psc {c |}{res}       141        160 {txt}{c |}{res}       301 
             {txt}{c |}{res}      8.80       8.55 {txt}{c |}{res}      8.66 
{txt}{hline 13}{c +}{hline 22}{c +}{hline 10}
       Total {c |}{res}     1,603      1,872 {txt}{c |}{res}     3,475 
             {txt}{c |}{res}    100.00     100.00 {txt}{c |}{res}    100.00 

{txt}          Pearson chi2({res}6{txt}) = {res}  4.3218  {txt} Pr = {res}0.633
{txt}
{com}. bysort study_location: tab2 pattern gender if pattern !=. & pattern !=1,  col nokey chi

{txt}{hline}
-> study_location = Delhi(1)

{res}-> tabulation of pattern by gender if pattern !=. & pattern !=1 

{txt}group(cort_l {c |}
ocs nuc_locs {c |}        gender
   psc_locs) {c |}      Male     Female {c |}     Total
{hline 13}{c +}{hline 22}{c +}{hline 10}
     0 0 Psc {c |}{res}        18         15 {txt}{c |}{res}        33 
             {txt}{c |}{res}      3.71       2.67 {txt}{c |}{res}      3.15 
{txt}{hline 13}{c +}{hline 22}{c +}{hline 10}
     0 Nuc 0 {c |}{res}       157        178 {txt}{c |}{res}       335 
             {txt}{c |}{res}     32.37      31.67 {txt}{c |}{res}     32.00 
{txt}{hline 13}{c +}{hline 22}{c +}{hline 10}
   0 Nuc Psc {c |}{res}        61         72 {txt}{c |}{res}       133 
             {txt}{c |}{res}     12.58      12.81 {txt}{c |}{res}     12.70 
{txt}{hline 13}{c +}{hline 22}{c +}{hline 10}
    Cort 0 0 {c |}{res}         8         13 {txt}{c |}{res}        21 
             {txt}{c |}{res}      1.65       2.31 {txt}{c |}{res}      2.01 
{txt}{hline 13}{c +}{hline 22}{c +}{hline 10}
  Cort 0 Psc {c |}{res}         5          6 {txt}{c |}{res}        11 
             {txt}{c |}{res}      1.03       1.07 {txt}{c |}{res}      1.05 
{txt}{hline 13}{c +}{hline 22}{c +}{hline 10}
  Cort Nuc 0 {c |}{res}       105        132 {txt}{c |}{res}       237 
             {txt}{c |}{res}     21.65      23.49 {txt}{c |}{res}     22.64 
{txt}{hline 13}{c +}{hline 22}{c +}{hline 10}
Cort Nuc Psc {c |}{res}       131        146 {txt}{c |}{res}       277 
             {txt}{c |}{res}     27.01      25.98 {txt}{c |}{res}     26.46 
{txt}{hline 13}{c +}{hline 22}{c +}{hline 10}
       Total {c |}{res}       485        562 {txt}{c |}{res}     1,047 
             {txt}{c |}{res}    100.00     100.00 {txt}{c |}{res}    100.00 

{txt}          Pearson chi2({res}6{txt}) = {res}  2.0166  {txt} Pr = {res}0.918

{txt}{hline}
-> study_location = Guwahati(2)

{res}-> tabulation of pattern by gender if pattern !=. & pattern !=1 

{txt}group(cort_l {c |}
ocs nuc_locs {c |}        gender
   psc_locs) {c |}      Male     Female {c |}     Total
{hline 13}{c +}{hline 22}{c +}{hline 10}
     0 0 Psc {c |}{res}        10         19 {txt}{c |}{res}        29 
             {txt}{c |}{res}      1.93       3.01 {txt}{c |}{res}      2.52 
{txt}{hline 13}{c +}{hline 22}{c +}{hline 10}
     0 Nuc 0 {c |}{res}       325        358 {txt}{c |}{res}       683 
             {txt}{c |}{res}     62.62      56.65 {txt}{c |}{res}     59.34 
{txt}{hline 13}{c +}{hline 22}{c +}{hline 10}
   0 Nuc Psc {c |}{res}        14         20 {txt}{c |}{res}        34 
             {txt}{c |}{res}      2.70       3.16 {txt}{c |}{res}      2.95 
{txt}{hline 13}{c +}{hline 22}{c +}{hline 10}
    Cort 0 0 {c |}{res}        11         12 {txt}{c |}{res}        23 
             {txt}{c |}{res}      2.12       1.90 {txt}{c |}{res}      2.00 
{txt}{hline 13}{c +}{hline 22}{c +}{hline 10}
  Cort Nuc 0 {c |}{res}       149        209 {txt}{c |}{res}       358 
             {txt}{c |}{res}     28.71      33.07 {txt}{c |}{res}     31.10 
{txt}{hline 13}{c +}{hline 22}{c +}{hline 10}
Cort Nuc Psc {c |}{res}        10         14 {txt}{c |}{res}        24 
             {txt}{c |}{res}      1.93       2.22 {txt}{c |}{res}      2.09 
{txt}{hline 13}{c +}{hline 22}{c +}{hline 10}
       Total {c |}{res}       519        632 {txt}{c |}{res}     1,151 
             {txt}{c |}{res}    100.00     100.00 {txt}{c |}{res}    100.00 

{txt}          Pearson chi2({res}5{txt}) = {res}  5.1684  {txt} Pr = {res}0.396

{txt}{hline}
-> study_location = Prakasam(3)

{res}-> tabulation of pattern by gender if pattern !=. & pattern !=1 

{txt}group(cort_l {c |}
ocs nuc_locs {c |}        gender
   psc_locs) {c |}      Male     Female {c |}     Total
{hline 13}{c +}{hline 22}{c +}{hline 10}
     0 0 Psc {c |}{res}        16         23 {txt}{c |}{res}        39 
             {txt}{c |}{res}      2.67       3.39 {txt}{c |}{res}      3.05 
{txt}{hline 13}{c +}{hline 22}{c +}{hline 10}
     0 Nuc 0 {c |}{res}       564        644 {txt}{c |}{res}     1,208 
             {txt}{c |}{res}     94.16      94.99 {txt}{c |}{res}     94.60 
{txt}{hline 13}{c +}{hline 22}{c +}{hline 10}
    Cort 0 0 {c |}{res}        17         10 {txt}{c |}{res}        27 
             {txt}{c |}{res}      2.84       1.47 {txt}{c |}{res}      2.11 
{txt}{hline 13}{c +}{hline 22}{c +}{hline 10}
  Cort 0 Psc {c |}{res}         0          1 {txt}{c |}{res}         1 
             {txt}{c |}{res}      0.00       0.15 {txt}{c |}{res}      0.08 
{txt}{hline 13}{c +}{hline 22}{c +}{hline 10}
  Cort Nuc 0 {c |}{res}         2          0 {txt}{c |}{res}         2 
             {txt}{c |}{res}      0.33       0.00 {txt}{c |}{res}      0.16 
{txt}{hline 13}{c +}{hline 22}{c +}{hline 10}
       Total {c |}{res}       599        678 {txt}{c |}{res}     1,277 
             {txt}{c |}{res}    100.00     100.00 {txt}{c |}{res}    100.00 

{txt}          Pearson chi2({res}4{txt}) = {res}  6.5069  {txt} Pr = {res}0.164
{txt}
{com}. 
. 
. tab2 pattern sugar200 if pattern !=. & pattern !=1,  col nokey chi

{res}-> tabulation of pattern by sugar200 if pattern !=. & pattern !=1 

{txt}group(cort_l {c |}
ocs nuc_locs {c |}       sugar200
   psc_locs) {c |}         0          1 {c |}     Total
{hline 13}{c +}{hline 22}{c +}{hline 10}
     0 0 Psc {c |}{res}        89         12 {txt}{c |}{res}       101 
             {txt}{c |}{res}      2.89       3.53 {txt}{c |}{res}      2.95 
{txt}{hline 13}{c +}{hline 22}{c +}{hline 10}
     0 Nuc 0 {c |}{res}     1,926        261 {txt}{c |}{res}     2,187 
             {txt}{c |}{res}     62.47      76.76 {txt}{c |}{res}     63.89 
{txt}{hline 13}{c +}{hline 22}{c +}{hline 10}
   0 Nuc Psc {c |}{res}       154         11 {txt}{c |}{res}       165 
             {txt}{c |}{res}      5.00       3.24 {txt}{c |}{res}      4.82 
{txt}{hline 13}{c +}{hline 22}{c +}{hline 10}
    Cort 0 0 {c |}{res}        64          7 {txt}{c |}{res}        71 
             {txt}{c |}{res}      2.08       2.06 {txt}{c |}{res}      2.07 
{txt}{hline 13}{c +}{hline 22}{c +}{hline 10}
  Cort 0 Psc {c |}{res}        12          0 {txt}{c |}{res}        12 
             {txt}{c |}{res}      0.39       0.00 {txt}{c |}{res}      0.35 
{txt}{hline 13}{c +}{hline 22}{c +}{hline 10}
  Cort Nuc 0 {c |}{res}       553         34 {txt}{c |}{res}       587 
             {txt}{c |}{res}     17.94      10.00 {txt}{c |}{res}     17.15 
{txt}{hline 13}{c +}{hline 22}{c +}{hline 10}
Cort Nuc Psc {c |}{res}       285         15 {txt}{c |}{res}       300 
             {txt}{c |}{res}      9.24       4.41 {txt}{c |}{res}      8.76 
{txt}{hline 13}{c +}{hline 22}{c +}{hline 10}
       Total {c |}{res}     3,083        340 {txt}{c |}{res}     3,423 
             {txt}{c |}{res}    100.00     100.00 {txt}{c |}{res}    100.00 

{txt}          Pearson chi2({res}6{txt}) = {res} 32.9207  {txt} Pr = {res}0.000
{txt}
{com}. logistic sugar200 i.pattern
{txt}note: 6.pattern != 0 predicts failure perfectly
      6.pattern dropped and 12 obs not used

{res}
{txt}Logistic regression{col 49}Number of obs{col 67}= {res}    16,811
{txt}{col 49}LR chi2({res}6{txt}){col 67}= {res}     49.39
{txt}{col 49}Prob > chi2{col 67}= {res}    0.0000
{txt}Log likelihood = {res}-4790.3067{txt}{col 49}Pseudo R2{col 67}= {res}    0.0051

{txt}{hline 14}{c TT}{hline 11}{hline 11}{hline 9}{hline 8}{hline 13}{hline 12}
{col 1}     sugar200{col 15}{c |} Odds Ratio{col 27}   Std. Err.{col 39}      z{col 47}   P>|z|{col 55}     [95% Con{col 68}f. Interval]
{hline 14}{c +}{hline 11}{hline 11}{hline 9}{hline 8}{hline 13}{hline 12}
{space 6}pattern {c |}
{space 5}0 0 Psc  {c |}{col 15}{res}{space 2} 1.572864{col 27}{space 2} .4863062{col 38}{space 1}    1.46{col 47}{space 3}0.143{col 55}{space 4} .8580492{col 68}{space 3} 2.883169
{txt}{space 5}0 Nuc 0  {c |}{col 15}{res}{space 2} 1.580826{col 27}{space 2} .1159171{col 38}{space 1}    6.25{col 47}{space 3}0.000{col 55}{space 4} 1.369204{col 68}{space 3} 1.825156
{txt}{space 3}0 Nuc Psc  {c |}{col 15}{res}{space 2} .8332433{col 27}{space 2} .2614165{col 38}{space 1}   -0.58{col 47}{space 3}0.561{col 55}{space 4} .4505275{col 68}{space 3}  1.54107
{txt}{space 4}Cort 0 0  {c |}{col 15}{res}{space 2} 1.275904{col 27}{space 2} .5095768{col 38}{space 1}    0.61{col 47}{space 3}0.542{col 55}{space 4} .5832582{col 68}{space 3} 2.791098
{txt}{space 2}Cort 0 Psc  {c |}{col 15}{res}{space 2}        1{col 27}{txt}  (empty)
{space 2}Cort Nuc 0  {c |}{col 15}{res}{space 2} .7172221{col 27}{space 2} .1287934{col 38}{space 1}   -1.85{col 47}{space 3}0.064{col 55}{space 4} .5044304{col 68}{space 3} 1.019779
{txt}Cort Nuc Psc  {c |}{col 15}{res}{space 2} .6139688{col 27}{space 2} .1638292{col 38}{space 1}   -1.83{col 47}{space 3}0.068{col 55}{space 4} .3639274{col 68}{space 3} 1.035805
{txt}{space 13} {c |}
{space 8}_cons {c |}{col 15}{res}{space 2} .0857235{col 27}{space 2} .0027461{col 38}{space 1}  -76.69{col 47}{space 3}0.000{col 55}{space 4} .0805068{col 68}{space 3} .0912784
{txt}{hline 14}{c BT}{hline 11}{hline 11}{hline 9}{hline 8}{hline 13}{hline 12}
{p 0 6 2}Note: {res:_cons} estimates baseline odds{txt}.{p_end}

{com}. 
. * Vision in cataractous eyes
. tab2 pva cortAny nucAny pscAny, firstonly nokey  chi  col

{res}-> tabulation of pva by cortAny  

            {txt}{c |}        cortAny
        pva {c |}         0          1 {c |}     Total
{hline 12}{c +}{hline 22}{c +}{hline 10}
      No VI {c |}{res}    11,655         93 {txt}{c |}{res}    11,748 
            {txt}{c |}{res}     72.72       9.48 {txt}{c |}{res}     69.07 
{txt}{hline 12}{c +}{hline 22}{c +}{hline 10}
    Mild VI {c |}{res}     1,137         80 {txt}{c |}{res}     1,217 
            {txt}{c |}{res}      7.09       8.15 {txt}{c |}{res}      7.16 
{txt}{hline 12}{c +}{hline 22}{c +}{hline 10}
Moderate VI {c |}{res}     2,580        475 {txt}{c |}{res}     3,055 
            {txt}{c |}{res}     16.10      48.42 {txt}{c |}{res}     17.96 
{txt}{hline 12}{c +}{hline 22}{c +}{hline 10}
  Severe VI {c |}{res}       175         54 {txt}{c |}{res}       229 
            {txt}{c |}{res}      1.09       5.50 {txt}{c |}{res}      1.35 
{txt}{hline 12}{c +}{hline 22}{c +}{hline 10}
      Blind {c |}{res}       481        279 {txt}{c |}{res}       760 
            {txt}{c |}{res}      3.00      28.44 {txt}{c |}{res}      4.47 
{txt}{hline 12}{c +}{hline 22}{c +}{hline 10}
      Total {c |}{res}    16,028        981 {txt}{c |}{res}    17,009 
            {txt}{c |}{res}    100.00     100.00 {txt}{c |}{res}    100.00 

{txt}          Pearson chi2({res}4{txt}) = {res} 2.5e+03  {txt} Pr = {res}0.000

-> tabulation of pva by nucAny  

            {txt}{c |}        nucAny
        pva {c |}         0          1 {c |}     Total
{hline 12}{c +}{hline 22}{c +}{hline 10}
      No VI {c |}{res}    11,324        424 {txt}{c |}{res}    11,748 
            {txt}{c |}{res}     82.26      13.07 {txt}{c |}{res}     69.07 
{txt}{hline 12}{c +}{hline 22}{c +}{hline 10}
    Mild VI {c |}{res}       912        305 {txt}{c |}{res}     1,217 
            {txt}{c |}{res}      6.63       9.40 {txt}{c |}{res}      7.16 
{txt}{hline 12}{c +}{hline 22}{c +}{hline 10}
Moderate VI {c |}{res}     1,370      1,685 {txt}{c |}{res}     3,055 
            {txt}{c |}{res}      9.95      51.96 {txt}{c |}{res}     17.96 
{txt}{hline 12}{c +}{hline 22}{c +}{hline 10}
  Severe VI {c |}{res}        40        189 {txt}{c |}{res}       229 
            {txt}{c |}{res}      0.29       5.83 {txt}{c |}{res}      1.35 
{txt}{hline 12}{c +}{hline 22}{c +}{hline 10}
      Blind {c |}{res}       120        640 {txt}{c |}{res}       760 
            {txt}{c |}{res}      0.87      19.73 {txt}{c |}{res}      4.47 
{txt}{hline 12}{c +}{hline 22}{c +}{hline 10}
      Total {c |}{res}    13,766      3,243 {txt}{c |}{res}    17,009 
            {txt}{c |}{res}    100.00     100.00 {txt}{c |}{res}    100.00 

{txt}          Pearson chi2({res}4{txt}) = {res} 7.1e+03  {txt} Pr = {res}0.000

-> tabulation of pva by pscAny  

            {txt}{c |}        pscAny
        pva {c |}         0          1 {c |}     Total
{hline 12}{c +}{hline 22}{c +}{hline 10}
      No VI {c |}{res}    11,679         69 {txt}{c |}{res}    11,748 
            {txt}{c |}{res}     71.08      11.94 {txt}{c |}{res}     69.07 
{txt}{hline 12}{c +}{hline 22}{c +}{hline 10}
    Mild VI {c |}{res}     1,169         48 {txt}{c |}{res}     1,217 
            {txt}{c |}{res}      7.11       8.30 {txt}{c |}{res}      7.16 
{txt}{hline 12}{c +}{hline 22}{c +}{hline 10}
Moderate VI {c |}{res}     2,784        271 {txt}{c |}{res}     3,055 
            {txt}{c |}{res}     16.94      46.89 {txt}{c |}{res}     17.96 
{txt}{hline 12}{c +}{hline 22}{c +}{hline 10}
  Severe VI {c |}{res}       197         32 {txt}{c |}{res}       229 
            {txt}{c |}{res}      1.20       5.54 {txt}{c |}{res}      1.35 
{txt}{hline 12}{c +}{hline 22}{c +}{hline 10}
      Blind {c |}{res}       602        158 {txt}{c |}{res}       760 
            {txt}{c |}{res}      3.66      27.34 {txt}{c |}{res}      4.47 
{txt}{hline 12}{c +}{hline 22}{c +}{hline 10}
      Total {c |}{res}    16,431        578 {txt}{c |}{res}    17,009 
            {txt}{c |}{res}    100.00     100.00 {txt}{c |}{res}    100.00 

{txt}          Pearson chi2({res}4{txt}) = {res} 1.3e+03  {txt} Pr = {res}0.000
{txt}
{com}. tab2 bva cortAny nucAny pscAny, firstonly nokey  chi  col

{res}-> tabulation of bva by cortAny  

            {txt}{c |}        cortAny
        bva {c |}         0          1 {c |}     Total
{hline 12}{c +}{hline 22}{c +}{hline 10}
      No VI {c |}{res}    14,349        349 {txt}{c |}{res}    14,698 
            {txt}{c |}{res}     89.52      35.58 {txt}{c |}{res}     86.41 
{txt}{hline 12}{c +}{hline 22}{c +}{hline 10}
    Mild VI {c |}{res}       417         89 {txt}{c |}{res}       506 
            {txt}{c |}{res}      2.60       9.07 {txt}{c |}{res}      2.97 
{txt}{hline 12}{c +}{hline 22}{c +}{hline 10}
Moderate VI {c |}{res}       765        271 {txt}{c |}{res}     1,036 
            {txt}{c |}{res}      4.77      27.62 {txt}{c |}{res}      6.09 
{txt}{hline 12}{c +}{hline 22}{c +}{hline 10}
  Severe VI {c |}{res}        94         34 {txt}{c |}{res}       128 
            {txt}{c |}{res}      0.59       3.47 {txt}{c |}{res}      0.75 
{txt}{hline 12}{c +}{hline 22}{c +}{hline 10}
      Blind {c |}{res}       403        238 {txt}{c |}{res}       641 
            {txt}{c |}{res}      2.51      24.26 {txt}{c |}{res}      3.77 
{txt}{hline 12}{c +}{hline 22}{c +}{hline 10}
      Total {c |}{res}    16,028        981 {txt}{c |}{res}    17,009 
            {txt}{c |}{res}    100.00     100.00 {txt}{c |}{res}    100.00 

{txt}          Pearson chi2({res}4{txt}) = {res} 2.5e+03  {txt} Pr = {res}0.000

-> tabulation of bva by nucAny  

            {txt}{c |}        nucAny
        bva {c |}         0          1 {c |}     Total
{hline 12}{c +}{hline 22}{c +}{hline 10}
      No VI {c |}{res}    13,258      1,440 {txt}{c |}{res}    14,698 
            {txt}{c |}{res}     96.31      44.40 {txt}{c |}{res}     86.41 
{txt}{hline 12}{c +}{hline 22}{c +}{hline 10}
    Mild VI {c |}{res}       161        345 {txt}{c |}{res}       506 
            {txt}{c |}{res}      1.17      10.64 {txt}{c |}{res}      2.97 
{txt}{hline 12}{c +}{hline 22}{c +}{hline 10}
Moderate VI {c |}{res}       237        799 {txt}{c |}{res}     1,036 
            {txt}{c |}{res}      1.72      24.64 {txt}{c |}{res}      6.09 
{txt}{hline 12}{c +}{hline 22}{c +}{hline 10}
  Severe VI {c |}{res}        20        108 {txt}{c |}{res}       128 
            {txt}{c |}{res}      0.15       3.33 {txt}{c |}{res}      0.75 
{txt}{hline 12}{c +}{hline 22}{c +}{hline 10}
      Blind {c |}{res}        90        551 {txt}{c |}{res}       641 
            {txt}{c |}{res}      0.65      16.99 {txt}{c |}{res}      3.77 
{txt}{hline 12}{c +}{hline 22}{c +}{hline 10}
      Total {c |}{res}    13,766      3,243 {txt}{c |}{res}    17,009 
            {txt}{c |}{res}    100.00     100.00 {txt}{c |}{res}    100.00 

{txt}          Pearson chi2({res}4{txt}) = {res} 6.1e+03  {txt} Pr = {res}0.000

-> tabulation of bva by pscAny  

            {txt}{c |}        pscAny
        bva {c |}         0          1 {c |}     Total
{hline 12}{c +}{hline 22}{c +}{hline 10}
      No VI {c |}{res}    14,506        192 {txt}{c |}{res}    14,698 
            {txt}{c |}{res}     88.28      33.22 {txt}{c |}{res}     86.41 
{txt}{hline 12}{c +}{hline 22}{c +}{hline 10}
    Mild VI {c |}{res}       450         56 {txt}{c |}{res}       506 
            {txt}{c |}{res}      2.74       9.69 {txt}{c |}{res}      2.97 
{txt}{hline 12}{c +}{hline 22}{c +}{hline 10}
Moderate VI {c |}{res}       862        174 {txt}{c |}{res}     1,036 
            {txt}{c |}{res}      5.25      30.10 {txt}{c |}{res}      6.09 
{txt}{hline 12}{c +}{hline 22}{c +}{hline 10}
  Severe VI {c |}{res}       113         15 {txt}{c |}{res}       128 
            {txt}{c |}{res}      0.69       2.60 {txt}{c |}{res}      0.75 
{txt}{hline 12}{c +}{hline 22}{c +}{hline 10}
      Blind {c |}{res}       500        141 {txt}{c |}{res}       641 
            {txt}{c |}{res}      3.04      24.39 {txt}{c |}{res}      3.77 
{txt}{hline 12}{c +}{hline 22}{c +}{hline 10}
      Total {c |}{res}    16,431        578 {txt}{c |}{res}    17,009 
            {txt}{c |}{res}    100.00     100.00 {txt}{c |}{res}    100.00 

{txt}          Pearson chi2({res}4{txt}) = {res} 1.6e+03  {txt} Pr = {res}0.000
{txt}
{com}. * pure
. tab2 pattern  pva if pattern !=1 & pattern !=., firstonly nokey  chi row

{res}-> tabulation of pattern by pva if pattern !=1 & pattern !=. 

{txt}group(cort_l {c |}
ocs nuc_locs {c |}                          pva
   psc_locs) {c |}     No VI    Mild VI  Moderate   Severe VI      Blind {c |}     Total
{hline 13}{c +}{hline 55}{c +}{hline 10}
     0 0 Psc {c |}{res}        29         11         34          4         20 {txt}{c |}{res}        98 
             {txt}{c |}{res}     29.59      11.22      34.69       4.08      20.41 {txt}{c |}{res}    100.00 
{txt}{hline 13}{c +}{hline 55}{c +}{hline 10}
     0 Nuc 0 {c |}{res}       330        226      1,162        130        330 {txt}{c |}{res}     2,178 
             {txt}{c |}{res}     15.15      10.38      53.35       5.97      15.15 {txt}{c |}{res}    100.00 
{txt}{hline 13}{c +}{hline 55}{c +}{hline 10}
   0 Nuc Psc {c |}{res}        22          6         83          9         47 {txt}{c |}{res}       167 
             {txt}{c |}{res}     13.17       3.59      49.70       5.39      28.14 {txt}{c |}{res}    100.00 
{txt}{hline 13}{c +}{hline 55}{c +}{hline 10}
    Cort 0 0 {c |}{res}        21          6         28          4         12 {txt}{c |}{res}        71 
             {txt}{c |}{res}     29.58       8.45      39.44       5.63      16.90 {txt}{c |}{res}    100.00 
{txt}{hline 13}{c +}{hline 55}{c +}{hline 10}
  Cort 0 Psc {c |}{res}         0          1          7          0          4 {txt}{c |}{res}        12 
             {txt}{c |}{res}      0.00       8.33      58.33       0.00      33.33 {txt}{c |}{res}    100.00 
{txt}{hline 13}{c +}{hline 55}{c +}{hline 10}
  Cort Nuc 0 {c |}{res}        54         43        293         31        176 {txt}{c |}{res}       597 
             {txt}{c |}{res}      9.05       7.20      49.08       5.19      29.48 {txt}{c |}{res}    100.00 
{txt}{hline 13}{c +}{hline 55}{c +}{hline 10}
Cort Nuc Psc {c |}{res}        18         30        147         19         87 {txt}{c |}{res}       301 
             {txt}{c |}{res}      5.98       9.97      48.84       6.31      28.90 {txt}{c |}{res}    100.00 
{txt}{hline 13}{c +}{hline 55}{c +}{hline 10}
       Total {c |}{res}       474        323      1,754        197        676 {txt}{c |}{res}     3,424 
             {txt}{c |}{res}     13.84       9.43      51.23       5.75      19.74 {txt}{c |}{res}    100.00 

{txt}         Pearson chi2({res}24{txt}) = {res}153.9316  {txt} Pr = {res}0.000
{txt}
{com}. tab2 pattern bva if pattern !=1 & pattern !=., firstonly nokey  chi  row

{res}-> tabulation of pattern by bva if pattern !=1 & pattern !=. 

{txt}group(cort_l {c |}
ocs nuc_locs {c |}                          bva
   psc_locs) {c |}     No VI    Mild VI  Moderate   Severe VI      Blind {c |}     Total
{hline 13}{c +}{hline 55}{c +}{hline 10}
     0 0 Psc {c |}{res}        53          8         16          4         17 {txt}{c |}{res}        98 
             {txt}{c |}{res}     54.08       8.16      16.33       4.08      17.35 {txt}{c |}{res}    100.00 
{txt}{hline 13}{c +}{hline 55}{c +}{hline 10}
     0 Nuc 0 {c |}{res}     1,087        241        500         70        280 {txt}{c |}{res}     2,178 
             {txt}{c |}{res}     49.91      11.07      22.96       3.21      12.86 {txt}{c |}{res}    100.00 
{txt}{hline 13}{c +}{hline 55}{c +}{hline 10}
   0 Nuc Psc {c |}{res}        51         21         47          5         43 {txt}{c |}{res}       167 
             {txt}{c |}{res}     30.54      12.57      28.14       2.99      25.75 {txt}{c |}{res}    100.00 
{txt}{hline 13}{c +}{hline 55}{c +}{hline 10}
    Cort 0 0 {c |}{res}        41          5         16          1          8 {txt}{c |}{res}        71 
             {txt}{c |}{res}     57.75       7.04      22.54       1.41      11.27 {txt}{c |}{res}    100.00 
{txt}{hline 13}{c +}{hline 55}{c +}{hline 10}
  Cort 0 Psc {c |}{res}         6          1          3          0          2 {txt}{c |}{res}        12 
             {txt}{c |}{res}     50.00       8.33      25.00       0.00      16.67 {txt}{c |}{res}    100.00 
{txt}{hline 13}{c +}{hline 55}{c +}{hline 10}
  Cort Nuc 0 {c |}{res}       220         57        144         27        149 {txt}{c |}{res}       597 
             {txt}{c |}{res}     36.85       9.55      24.12       4.52      24.96 {txt}{c |}{res}    100.00 
{txt}{hline 13}{c +}{hline 55}{c +}{hline 10}
Cort Nuc Psc {c |}{res}        82         26        108          6         79 {txt}{c |}{res}       301 
             {txt}{c |}{res}     27.24       8.64      35.88       1.99      26.25 {txt}{c |}{res}    100.00 
{txt}{hline 13}{c +}{hline 55}{c +}{hline 10}
       Total {c |}{res}     1,540        359        834        113        578 {txt}{c |}{res}     3,424 
             {txt}{c |}{res}     44.98      10.48      24.36       3.30      16.88 {txt}{c |}{res}    100.00 

{txt}         Pearson chi2({res}24{txt}) = {res}154.2991  {txt} Pr = {res}0.000
{txt}
{com}. 
. tab2 pattern bva if pattern !=. & pattern !=1, mis col nokey nofreq chi

{res}-> tabulation of pattern by bva if pattern !=. & pattern !=1 

{txt}group(cort_l {c |}
ocs nuc_locs {c |}                                bva
   psc_locs) {c |}     No VI    Mild VI  Moderate   Severe VI      Blind          . {c |}     Total
{hline 13}{c +}{hline 66}{c +}{hline 10}
     0 0 Psc {c |}{res}      3.44       2.23       1.92       3.54       2.94       5.88 {txt}{c |}{res}      2.91 
{txt}     0 Nuc 0 {c |}{res}     70.58      67.13      59.95      61.95      48.44      94.12 {txt}{c |}{res}     64.06 
{txt}   0 Nuc Psc {c |}{res}      3.31       5.85       5.64       4.42       7.44       0.00 {txt}{c |}{res}      4.81 
{txt}    Cort 0 0 {c |}{res}      2.66       1.39       1.92       0.88       1.38       0.00 {txt}{c |}{res}      2.04 
{txt}  Cort 0 Psc {c |}{res}      0.39       0.28       0.36       0.00       0.35       0.00 {txt}{c |}{res}      0.35 
{txt}  Cort Nuc 0 {c |}{res}     14.29      15.88      17.27      23.89      25.78       0.00 {txt}{c |}{res}     17.18 
{txt}Cort Nuc Psc {c |}{res}      5.32       7.24      12.95       5.31      13.67       0.00 {txt}{c |}{res}      8.66 
{txt}{hline 13}{c +}{hline 66}{c +}{hline 10}
       Total {c |}{res}    100.00     100.00     100.00     100.00     100.00     100.00 {txt}{c |}{res}    100.00 

{txt}         Pearson chi2({res}30{txt}) = {res}181.6514  {txt} Pr = {res}0.000
{txt}
{com}. 
. 
. 
. ** Prevalence of types of cataract in persons
. use "UVR-cataract-analysis.dta", clear  
{txt}
{com}. save "combinedUVR40+_7.dta", replace
{txt}file combinedUVR40+_7.dta saved

{com}. local dateAn: di c(current_date)
{res}{txt}
{com}. 
. 
. tab1 cort_prev nuc_prev psc_prev if excludeLocs==0

{res}-> tabulation of cort_prev if excludeLocs==0 

    {txt}cort_prev {c |}      Freq.     Percent        Cum.
{hline 14}{c +}{hline 35}
NormOrNotcort {c |}{res}      8,232       93.06       93.06
{txt}         cort {c |}{res}        614        6.94      100.00
{txt}{hline 14}{c +}{hline 35}
        Total {c |}{res}      8,846      100.00

-> tabulation of nuc_prev if excludeLocs==0 

    {txt}nuc_prev {c |}      Freq.     Percent        Cum.
{hline 13}{c +}{hline 35}
NormOrNotnuc {c |}{res}      6,914       78.16       78.16
{txt}         nuc {c |}{res}      1,932       21.84      100.00
{txt}{hline 13}{c +}{hline 35}
       Total {c |}{res}      8,846      100.00

-> tabulation of psc_prev if excludeLocs==0 

    {txt}psc_prev {c |}      Freq.     Percent        Cum.
{hline 13}{c +}{hline 35}
NormOrNotpsc {c |}{res}      8,435       95.35       95.35
{txt}         psc {c |}{res}        411        4.65      100.00
{txt}{hline 13}{c +}{hline 35}
       Total {c |}{res}      8,846      100.00
{txt}
{com}. tab2 study_location cort_prev nuc_prev psc_prev if excludeLocs==0 , firstonly row nokey chi

{res}-> tabulation of study_location by cort_prev if excludeLocs==0  

{txt}study_locat {c |}       cort_prev
        ion {c |} NormOrNot       cort {c |}     Total
{hline 12}{c +}{hline 22}{c +}{hline 10}
   Delhi(1) {c |}{res}     2,819        351 {txt}{c |}{res}     3,170 
            {txt}{c |}{res}     88.93      11.07 {txt}{c |}{res}    100.00 
{txt}{hline 12}{c +}{hline 22}{c +}{hline 10}
Guwahati(2) {c |}{res}     2,842        243 {txt}{c |}{res}     3,085 
            {txt}{c |}{res}     92.12       7.88 {txt}{c |}{res}    100.00 
{txt}{hline 12}{c +}{hline 22}{c +}{hline 10}
Prakasam(3) {c |}{res}     2,571         20 {txt}{c |}{res}     2,591 
            {txt}{c |}{res}     99.23       0.77 {txt}{c |}{res}    100.00 
{txt}{hline 12}{c +}{hline 22}{c +}{hline 10}
      Total {c |}{res}     8,232        614 {txt}{c |}{res}     8,846 
            {txt}{c |}{res}     93.06       6.94 {txt}{c |}{res}    100.00 

{txt}          Pearson chi2({res}2{txt}) = {res}240.6182  {txt} Pr = {res}0.000

-> tabulation of study_location by nuc_prev if excludeLocs==0  

{txt}study_locat {c |}       nuc_prev
        ion {c |} NormOrNot        nuc {c |}     Total
{hline 12}{c +}{hline 22}{c +}{hline 10}
   Delhi(1) {c |}{res}     2,572        598 {txt}{c |}{res}     3,170 
            {txt}{c |}{res}     81.14      18.86 {txt}{c |}{res}    100.00 
{txt}{hline 12}{c +}{hline 22}{c +}{hline 10}
Guwahati(2) {c |}{res}     2,465        620 {txt}{c |}{res}     3,085 
            {txt}{c |}{res}     79.90      20.10 {txt}{c |}{res}    100.00 
{txt}{hline 12}{c +}{hline 22}{c +}{hline 10}
Prakasam(3) {c |}{res}     1,877        714 {txt}{c |}{res}     2,591 
            {txt}{c |}{res}     72.44      27.56 {txt}{c |}{res}    100.00 
{txt}{hline 12}{c +}{hline 22}{c +}{hline 10}
      Total {c |}{res}     6,914      1,932 {txt}{c |}{res}     8,846 
            {txt}{c |}{res}     78.16      21.84 {txt}{c |}{res}    100.00 

{txt}          Pearson chi2({res}2{txt}) = {res} 71.5397  {txt} Pr = {res}0.000

-> tabulation of study_location by psc_prev if excludeLocs==0  

{txt}study_locat {c |}       psc_prev
        ion {c |} NormOrNot        psc {c |}     Total
{hline 12}{c +}{hline 22}{c +}{hline 10}
   Delhi(1) {c |}{res}     2,846        324 {txt}{c |}{res}     3,170 
            {txt}{c |}{res}     89.78      10.22 {txt}{c |}{res}    100.00 
{txt}{hline 12}{c +}{hline 22}{c +}{hline 10}
Guwahati(2) {c |}{res}     3,031         54 {txt}{c |}{res}     3,085 
            {txt}{c |}{res}     98.25       1.75 {txt}{c |}{res}    100.00 
{txt}{hline 12}{c +}{hline 22}{c +}{hline 10}
Prakasam(3) {c |}{res}     2,558         33 {txt}{c |}{res}     2,591 
            {txt}{c |}{res}     98.73       1.27 {txt}{c |}{res}    100.00 
{txt}{hline 12}{c +}{hline 22}{c +}{hline 10}
      Total {c |}{res}     8,435        411 {txt}{c |}{res}     8,846 
            {txt}{c |}{res}     95.35       4.65 {txt}{c |}{res}    100.00 

{txt}          Pearson chi2({res}2{txt}) = {res}347.2729  {txt} Pr = {res}0.000
{txt}
{com}. 
. *** Distribution of pure cataracts
. tab1 cort_assoc nuc_assoc psc_assoc pure_assoc

{res}-> tabulation of cort_assoc  

 {txt}cort_assoc {c |}      Freq.     Percent        Cum.
{hline 12}{c +}{hline 35}
          0 {c |}{res}      6,640       99.43       99.43
{txt}       Cort {c |}{res}         38        0.57      100.00
{txt}{hline 12}{c +}{hline 35}
      Total {c |}{res}      6,678      100.00

-> tabulation of nuc_assoc  

  {txt}nuc_assoc {c |}      Freq.     Percent        Cum.
{hline 12}{c +}{hline 35}
          0 {c |}{res}      6,640       84.63       84.63
{txt}        Nuc {c |}{res}      1,206       15.37      100.00
{txt}{hline 12}{c +}{hline 35}
      Total {c |}{res}      7,846      100.00

-> tabulation of psc_assoc  

  {txt}psc_assoc {c |}      Freq.     Percent        Cum.
{hline 12}{c +}{hline 35}
          0 {c |}{res}      6,640       99.00       99.00
{txt}        Psc {c |}{res}         67        1.00      100.00
{txt}{hline 12}{c +}{hline 35}
      Total {c |}{res}      6,707      100.00

-> tabulation of pure_assoc  

 {txt}pure_assoc {c |}      Freq.     Percent        Cum.
{hline 12}{c +}{hline 35}
          0 {c |}{res}      6,640       83.51       83.51
{txt}          1 {c |}{res}         38        0.48       83.99
{txt}          2 {c |}{res}      1,206       15.17       99.16
{txt}          3 {c |}{res}         67        0.84      100.00
{txt}{hline 12}{c +}{hline 35}
      Total {c |}{res}      7,951      100.00
{txt}
{com}. tab2 study_location  cort_assoc nuc_assoc psc_assoc pure_assoc , firstonly row nokey chi

{res}-> tabulation of study_location by cort_assoc  

{txt}study_locat {c |}      cort_assoc
        ion {c |}         0       Cort {c |}     Total
{hline 12}{c +}{hline 22}{c +}{hline 10}
   Delhi(1) {c |}{res}     2,465         12 {txt}{c |}{res}     2,477 
            {txt}{c |}{res}     99.52       0.48 {txt}{c |}{res}    100.00 
{txt}{hline 12}{c +}{hline 22}{c +}{hline 10}
Guwahati(2) {c |}{res}     2,388         10 {txt}{c |}{res}     2,398 
            {txt}{c |}{res}     99.58       0.42 {txt}{c |}{res}    100.00 
{txt}{hline 12}{c +}{hline 22}{c +}{hline 10}
Prakasam(3) {c |}{res}     1,787         16 {txt}{c |}{res}     1,803 
            {txt}{c |}{res}     99.11       0.89 {txt}{c |}{res}    100.00 
{txt}{hline 12}{c +}{hline 22}{c +}{hline 10}
      Total {c |}{res}     6,640         38 {txt}{c |}{res}     6,678 
            {txt}{c |}{res}     99.43       0.57 {txt}{c |}{res}    100.00 

{txt}          Pearson chi2({res}2{txt}) = {res}  4.5227  {txt} Pr = {res}0.104

-> tabulation of study_location by nuc_assoc  

{txt}study_locat {c |}       nuc_assoc
        ion {c |}         0        Nuc {c |}     Total
{hline 12}{c +}{hline 22}{c +}{hline 10}
   Delhi(1) {c |}{res}     2,465        166 {txt}{c |}{res}     2,631 
            {txt}{c |}{res}     93.69       6.31 {txt}{c |}{res}    100.00 
{txt}{hline 12}{c +}{hline 22}{c +}{hline 10}
Guwahati(2) {c |}{res}     2,388        349 {txt}{c |}{res}     2,737 
            {txt}{c |}{res}     87.25      12.75 {txt}{c |}{res}    100.00 
{txt}{hline 12}{c +}{hline 22}{c +}{hline 10}
Prakasam(3) {c |}{res}     1,787        691 {txt}{c |}{res}     2,478 
            {txt}{c |}{res}     72.11      27.89 {txt}{c |}{res}    100.00 
{txt}{hline 12}{c +}{hline 22}{c +}{hline 10}
      Total {c |}{res}     6,640      1,206 {txt}{c |}{res}     7,846 
            {txt}{c |}{res}     84.63      15.37 {txt}{c |}{res}    100.00 

{txt}          Pearson chi2({res}2{txt}) = {res}478.8528  {txt} Pr = {res}0.000

-> tabulation of study_location by psc_assoc  

{txt}study_locat {c |}       psc_assoc
        ion {c |}         0        Psc {c |}     Total
{hline 12}{c +}{hline 22}{c +}{hline 10}
   Delhi(1) {c |}{res}     2,465         22 {txt}{c |}{res}     2,487 
            {txt}{c |}{res}     99.12       0.88 {txt}{c |}{res}    100.00 
{txt}{hline 12}{c +}{hline 22}{c +}{hline 10}
Guwahati(2) {c |}{res}     2,388         18 {txt}{c |}{res}     2,406 
            {txt}{c |}{res}     99.25       0.75 {txt}{c |}{res}    100.00 
{txt}{hline 12}{c +}{hline 22}{c +}{hline 10}
Prakasam(3) {c |}{res}     1,787         27 {txt}{c |}{res}     1,814 
            {txt}{c |}{res}     98.51       1.49 {txt}{c |}{res}    100.00 
{txt}{hline 12}{c +}{hline 22}{c +}{hline 10}
      Total {c |}{res}     6,640         67 {txt}{c |}{res}     6,707 
            {txt}{c |}{res}     99.00       1.00 {txt}{c |}{res}    100.00 

{txt}          Pearson chi2({res}2{txt}) = {res}  6.2538  {txt} Pr = {res}0.044

-> tabulation of study_location by pure_assoc  

{txt}study_locat {c |}                 pure_assoc
        ion {c |}         0          1          2          3 {c |}     Total
{hline 12}{c +}{hline 44}{c +}{hline 10}
   Delhi(1) {c |}{res}     2,465         12        166         22 {txt}{c |}{res}     2,665 
            {txt}{c |}{res}     92.50       0.45       6.23       0.83 {txt}{c |}{res}    100.00 
{txt}{hline 12}{c +}{hline 44}{c +}{hline 10}
Guwahati(2) {c |}{res}     2,388         10        349         18 {txt}{c |}{res}     2,765 
            {txt}{c |}{res}     86.37       0.36      12.62       0.65 {txt}{c |}{res}    100.00 
{txt}{hline 12}{c +}{hline 44}{c +}{hline 10}
Prakasam(3) {c |}{res}     1,787         16        691         27 {txt}{c |}{res}     2,521 
            {txt}{c |}{res}     70.88       0.63      27.41       1.07 {txt}{c |}{res}    100.00 
{txt}{hline 12}{c +}{hline 44}{c +}{hline 10}
      Total {c |}{res}     6,640         38      1,206         67 {txt}{c |}{res}     7,951 
            {txt}{c |}{res}     83.51       0.48      15.17       0.84 {txt}{c |}{res}    100.00 

{txt}          Pearson chi2({res}6{txt}) = {res}482.7692  {txt} Pr = {res}0.000
{txt}
{com}. 
. *** Logistic Regtression Analysis
. logistic anyCataract ///
>         gender i.educat2 smoke20 indoor16_kitchen i.tExposureQuantilesAll ///
>                 if educat2<5 & study_location  ==1, nolog
{res}
{txt}Logistic regression{col 49}Number of obs{col 67}= {res}     3,587
{txt}{col 49}LR chi2({res}11{txt}){col 67}= {res}    702.13
{txt}{col 49}Prob > chi2{col 67}= {res}    0.0000
{txt}Log likelihood = {res} -1894.613{txt}{col 49}Pseudo R2{col 67}= {res}    0.1563

{txt}{hline 22}{c TT}{hline 11}{hline 11}{hline 9}{hline 8}{hline 13}{hline 12}
{col 1}          anyCataract{col 23}{c |} Odds Ratio{col 35}   Std. Err.{col 47}      z{col 55}   P>|z|{col 63}     [95% Con{col 76}f. Interval]
{hline 22}{c +}{hline 11}{hline 11}{hline 9}{hline 8}{hline 13}{hline 12}
{space 15}gender {c |}{col 23}{res}{space 2} .5627393{col 35}{space 2} .0895485{col 46}{space 1}   -3.61{col 55}{space 3}0.000{col 63}{space 4} .4119608{col 76}{space 3} .7687032
{txt}{space 21} {c |}
{space 14}educat2 {c |}
{space 4}Can read & write  {c |}{col 23}{res}{space 2} .5565066{col 35}{space 2}   .06911{col 46}{space 1}   -4.72{col 55}{space 3}0.000{col 63}{space 4} .4362782{col 76}{space 3} .7098672
{txt}{space 1}Middle School (6-8)  {c |}{col 23}{res}{space 2} .3540028{col 35}{space 2} .0541499{col 46}{space 1}   -6.79{col 55}{space 3}0.000{col 63}{space 4} .2623029{col 76}{space 3} .4777607
{txt}{space 2}High School (9-12)  {c |}{col 23}{res}{space 2} .4232057{col 35}{space 2} .0577947{col 46}{space 1}   -6.30{col 55}{space 3}0.000{col 63}{space 4} .3238232{col 76}{space 3} .5530891
{txt}{space 10}Graduation  {c |}{col 23}{res}{space 2} .6263333{col 35}{space 2} .1779921{col 46}{space 1}   -1.65{col 55}{space 3}0.100{col 63}{space 4} .3588476{col 76}{space 3} 1.093203
{txt}{space 21} {c |}
{space 14}smoke20 {c |}{col 23}{res}{space 2} 1.364824{col 35}{space 2} .1284786{col 46}{space 1}    3.30{col 55}{space 3}0.001{col 63}{space 4} 1.134875{col 76}{space 3} 1.641364
{txt}{space 5}indoor16_kitchen {c |}{col 23}{res}{space 2} 1.340887{col 35}{space 2} .1934115{col 46}{space 1}    2.03{col 55}{space 3}0.042{col 63}{space 4}  1.01068{col 76}{space 3} 1.778978
{txt}{space 21} {c |}
tExposureQuantilesAll {c |}
{space 19}2  {c |}{col 23}{res}{space 2} 1.217642{col 35}{space 2} .2326445{col 46}{space 1}    1.03{col 55}{space 3}0.303{col 63}{space 4} .8373132{col 76}{space 3} 1.770727
{txt}{space 19}3  {c |}{col 23}{res}{space 2}  1.33442{col 35}{space 2} .2401285{col 46}{space 1}    1.60{col 55}{space 3}0.109{col 63}{space 4} .9378194{col 76}{space 3} 1.898743
{txt}{space 19}4  {c |}{col 23}{res}{space 2} 2.166069{col 35}{space 2} .3653978{col 46}{space 1}    4.58{col 55}{space 3}0.000{col 63}{space 4} 1.556259{col 76}{space 3} 3.014831
{txt}{space 19}5  {c |}{col 23}{res}{space 2}  7.53346{col 35}{space 2}  1.22883{col 46}{space 1}   12.38{col 55}{space 3}0.000{col 63}{space 4} 5.472045{col 76}{space 3} 10.37145
{txt}{space 21} {c |}
{space 16}_cons {c |}{col 23}{res}{space 2} .4147931{col 35}{space 2} .1198386{col 46}{space 1}   -3.05{col 55}{space 3}0.002{col 63}{space 4} .2354558{col 76}{space 3} .7307244
{txt}{hline 22}{c BT}{hline 11}{hline 11}{hline 9}{hline 8}{hline 13}{hline 12}
{p 0 6 2}Note: {res:_cons} estimates baseline odds{txt}.{p_end}

{com}. est sto loc1
{txt}
{com}. logistic anyCataract ///
>         gender i.educat2 smoke20 indoor16_kitchen i.tExposureQuantilesAll ///
>                 if educat2<5 & study_location  ==2, nolog
{res}
{txt}Logistic regression{col 49}Number of obs{col 67}= {res}     3,207
{txt}{col 49}LR chi2({res}11{txt}){col 67}= {res}    569.64
{txt}{col 49}Prob > chi2{col 67}= {res}    0.0000
{txt}Log likelihood = {res}-1569.6868{txt}{col 49}Pseudo R2{col 67}= {res}    0.1536

{txt}{hline 22}{c TT}{hline 11}{hline 11}{hline 9}{hline 8}{hline 13}{hline 12}
{col 1}          anyCataract{col 23}{c |} Odds Ratio{col 35}   Std. Err.{col 47}      z{col 55}   P>|z|{col 63}     [95% Con{col 76}f. Interval]
{hline 22}{c +}{hline 11}{hline 11}{hline 9}{hline 8}{hline 13}{hline 12}
{space 15}gender {c |}{col 23}{res}{space 2} 1.164095{col 35}{space 2} .1398044{col 46}{space 1}    1.27{col 55}{space 3}0.206{col 63}{space 4} .9199442{col 76}{space 3} 1.473042
{txt}{space 21} {c |}
{space 14}educat2 {c |}
{space 4}Can read & write  {c |}{col 23}{res}{space 2}  .659855{col 35}{space 2} .0749383{col 46}{space 1}   -3.66{col 55}{space 3}0.000{col 63}{space 4} .5281768{col 76}{space 3} .8243613
{txt}{space 1}Middle School (6-8)  {c |}{col 23}{res}{space 2} .6221617{col 35}{space 2}  .104369{col 46}{space 1}   -2.83{col 55}{space 3}0.005{col 63}{space 4} .4478291{col 76}{space 3} .8643591
{txt}{space 2}High School (9-12)  {c |}{col 23}{res}{space 2} .5021808{col 35}{space 2} .0683607{col 46}{space 1}   -5.06{col 55}{space 3}0.000{col 63}{space 4} .3845812{col 76}{space 3} .6557407
{txt}{space 10}Graduation  {c |}{col 23}{res}{space 2} .3609456{col 35}{space 2} .1355736{col 46}{space 1}   -2.71{col 55}{space 3}0.007{col 63}{space 4}  .172872{col 76}{space 3} .7536313
{txt}{space 21} {c |}
{space 14}smoke20 {c |}{col 23}{res}{space 2} 1.465015{col 35}{space 2} .1856683{col 46}{space 1}    3.01{col 55}{space 3}0.003{col 63}{space 4} 1.142787{col 76}{space 3} 1.878101
{txt}{space 5}indoor16_kitchen {c |}{col 23}{res}{space 2} 1.289768{col 35}{space 2} .2266879{col 46}{space 1}    1.45{col 55}{space 3}0.148{col 63}{space 4} .9139146{col 76}{space 3} 1.820194
{txt}{space 21} {c |}
tExposureQuantilesAll {c |}
{space 19}2  {c |}{col 23}{res}{space 2} 2.397287{col 35}{space 2} .3412168{col 46}{space 1}    6.14{col 55}{space 3}0.000{col 63}{space 4} 1.813697{col 76}{space 3} 3.168658
{txt}{space 19}3  {c |}{col 23}{res}{space 2} 6.508472{col 35}{space 2}   .95427{col 46}{space 1}   12.78{col 55}{space 3}0.000{col 63}{space 4} 4.882881{col 76}{space 3} 8.675248
{txt}{space 19}4  {c |}{col 23}{res}{space 2} 10.57358{col 35}{space 2} 1.752456{col 46}{space 1}   14.23{col 55}{space 3}0.000{col 63}{space 4} 7.640907{col 76}{space 3} 14.63186
{txt}{space 19}5  {c |}{col 23}{res}{space 2} 25.67425{col 35}{space 2} 6.896602{col 46}{space 1}   12.08{col 55}{space 3}0.000{col 63}{space 4} 15.16522{col 76}{space 3} 43.46574
{txt}{space 21} {c |}
{space 16}_cons {c |}{col 23}{res}{space 2} .0794545{col 35}{space 2} .0232141{col 46}{space 1}   -8.67{col 55}{space 3}0.000{col 63}{space 4} .0448151{col 76}{space 3} .1408681
{txt}{hline 22}{c BT}{hline 11}{hline 11}{hline 9}{hline 8}{hline 13}{hline 12}
{p 0 6 2}Note: {res:_cons} estimates baseline odds{txt}.{p_end}

{com}. est sto loc2
{txt}
{com}. logistic anyCataract ///
>         gender i.educat2 smoke20 indoor16_kitchen i.tExposureQuantilesAll ///
>                 if educat2<5 & study_location  ==3, nolog
{res}
{txt}Logistic regression{col 49}Number of obs{col 67}= {res}     2,902
{txt}{col 49}LR chi2({res}11{txt}){col 67}= {res}    597.45
{txt}{col 49}Prob > chi2{col 67}= {res}    0.0000
{txt}Log likelihood = {res}-1678.9942{txt}{col 49}Pseudo R2{col 67}= {res}    0.1510

{txt}{hline 22}{c TT}{hline 11}{hline 11}{hline 9}{hline 8}{hline 13}{hline 12}
{col 1}          anyCataract{col 23}{c |} Odds Ratio{col 35}   Std. Err.{col 47}      z{col 55}   P>|z|{col 63}     [95% Con{col 76}f. Interval]
{hline 22}{c +}{hline 11}{hline 11}{hline 9}{hline 8}{hline 13}{hline 12}
{space 15}gender {c |}{col 23}{res}{space 2} .9749971{col 35}{space 2} .2265448{col 46}{space 1}   -0.11{col 55}{space 3}0.913{col 63}{space 4} .6183338{col 76}{space 3} 1.537389
{txt}{space 21} {c |}
{space 14}educat2 {c |}
{space 4}Can read & write  {c |}{col 23}{res}{space 2} .7027222{col 35}{space 2} .0829431{col 46}{space 1}   -2.99{col 55}{space 3}0.003{col 63}{space 4} .5575906{col 76}{space 3} .8856292
{txt}{space 1}Middle School (6-8)  {c |}{col 23}{res}{space 2} .6795925{col 35}{space 2} .1265055{col 46}{space 1}   -2.08{col 55}{space 3}0.038{col 63}{space 4} .4718438{col 76}{space 3} .9788111
{txt}{space 2}High School (9-12)  {c |}{col 23}{res}{space 2} .4024986{col 35}{space 2} .0700716{col 46}{space 1}   -5.23{col 55}{space 3}0.000{col 63}{space 4} .2861392{col 76}{space 3}  .566176
{txt}{space 10}Graduation  {c |}{col 23}{res}{space 2} .1131929{col 35}{space 2} .0605845{col 46}{space 1}   -4.07{col 55}{space 3}0.000{col 63}{space 4} .0396487{col 76}{space 3}  .323154
{txt}{space 21} {c |}
{space 14}smoke20 {c |}{col 23}{res}{space 2} 1.427572{col 35}{space 2} .1729432{col 46}{space 1}    2.94{col 55}{space 3}0.003{col 63}{space 4} 1.125847{col 76}{space 3}  1.81016
{txt}{space 5}indoor16_kitchen {c |}{col 23}{res}{space 2}  1.35786{col 35}{space 2} .2929006{col 46}{space 1}    1.42{col 55}{space 3}0.156{col 63}{space 4} .8897019{col 76}{space 3} 2.072362
{txt}{space 21} {c |}
tExposureQuantilesAll {c |}
{space 19}2  {c |}{col 23}{res}{space 2} .5385644{col 35}{space 2} .0960985{col 46}{space 1}   -3.47{col 55}{space 3}0.001{col 63}{space 4} .3796241{col 76}{space 3} .7640494
{txt}{space 19}3  {c |}{col 23}{res}{space 2} .4563221{col 35}{space 2} .0629621{col 46}{space 1}   -5.69{col 55}{space 3}0.000{col 63}{space 4}  .348197{col 76}{space 3} .5980231
{txt}{space 19}4  {c |}{col 23}{res}{space 2} 1.054592{col 35}{space 2} .1312067{col 46}{space 1}    0.43{col 55}{space 3}0.669{col 63}{space 4} .8263854{col 76}{space 3} 1.345819
{txt}{space 19}5  {c |}{col 23}{res}{space 2} 5.013201{col 35}{space 2} .6817703{col 46}{space 1}   11.85{col 55}{space 3}0.000{col 63}{space 4} 3.840219{col 76}{space 3} 6.544467
{txt}{space 21} {c |}
{space 16}_cons {c |}{col 23}{res}{space 2} .5656296{col 35}{space 2} .1777852{col 46}{space 1}   -1.81{col 55}{space 3}0.070{col 63}{space 4} .3054835{col 76}{space 3} 1.047313
{txt}{hline 22}{c BT}{hline 11}{hline 11}{hline 9}{hline 8}{hline 13}{hline 12}
{p 0 6 2}Note: {res:_cons} estimates baseline odds{txt}.{p_end}

{com}. est sto loc3
{txt}
{com}. logistic anyCataract ///
>         gender i.educat2 smoke20 indoor16_kitchen i.tExposureQuantilesAll i.study_location ///
>                 if educat2<5 , nolog    
{res}
{txt}Logistic regression{col 49}Number of obs{col 67}= {res}     9,696
{txt}{col 49}LR chi2({res}13{txt}){col 67}= {res}   1758.05
{txt}{col 49}Prob > chi2{col 67}= {res}    0.0000
{txt}Log likelihood = {res}-5287.0569{txt}{col 49}Pseudo R2{col 67}= {res}    0.1426

{txt}{hline 22}{c TT}{hline 11}{hline 11}{hline 9}{hline 8}{hline 13}{hline 12}
{col 1}          anyCataract{col 23}{c |} Odds Ratio{col 35}   Std. Err.{col 47}      z{col 55}   P>|z|{col 63}     [95% Con{col 76}f. Interval]
{hline 22}{c +}{hline 11}{hline 11}{hline 9}{hline 8}{hline 13}{hline 12}
{space 15}gender {c |}{col 23}{res}{space 2} .9269099{col 35}{space 2} .0750717{col 46}{space 1}   -0.94{col 55}{space 3}0.349{col 63}{space 4} .7908562{col 76}{space 3} 1.086369
{txt}{space 21} {c |}
{space 14}educat2 {c |}
{space 4}Can read & write  {c |}{col 23}{res}{space 2} .6604907{col 35}{space 2}  .044212{col 46}{space 1}   -6.20{col 55}{space 3}0.000{col 63}{space 4} .5792806{col 76}{space 3} .7530859
{txt}{space 1}Middle School (6-8)  {c |}{col 23}{res}{space 2} .5370256{col 35}{space 2} .0503385{col 46}{space 1}   -6.63{col 55}{space 3}0.000{col 63}{space 4} .4468966{col 76}{space 3} .6453317
{txt}{space 2}High School (9-12)  {c |}{col 23}{res}{space 2} .4688843{col 35}{space 2} .0379436{col 46}{space 1}   -9.36{col 55}{space 3}0.000{col 63}{space 4}  .400114{col 76}{space 3} .5494747
{txt}{space 10}Graduation  {c |}{col 23}{res}{space 2} .3798319{col 35}{space 2} .0756661{col 46}{space 1}   -4.86{col 55}{space 3}0.000{col 63}{space 4} .2570538{col 76}{space 3} .5612533
{txt}{space 21} {c |}
{space 14}smoke20 {c |}{col 23}{res}{space 2} 1.374743{col 35}{space 2} .0860931{col 46}{space 1}    5.08{col 55}{space 3}0.000{col 63}{space 4} 1.215948{col 76}{space 3} 1.554275
{txt}{space 5}indoor16_kitchen {c |}{col 23}{res}{space 2} 1.214542{col 35}{space 2} .0994495{col 46}{space 1}    2.37{col 55}{space 3}0.018{col 63}{space 4} 1.034461{col 76}{space 3} 1.425972
{txt}{space 21} {c |}
tExposureQuantilesAll {c |}
{space 19}2  {c |}{col 23}{res}{space 2} 1.077821{col 35}{space 2} .0933004{col 46}{space 1}    0.87{col 55}{space 3}0.387{col 63}{space 4} .9096271{col 76}{space 3} 1.277115
{txt}{space 19}3  {c |}{col 23}{res}{space 2} 1.647977{col 35}{space 2} .1360909{col 46}{space 1}    6.05{col 55}{space 3}0.000{col 63}{space 4} 1.401711{col 76}{space 3} 1.937509
{txt}{space 19}4  {c |}{col 23}{res}{space 2} 2.628959{col 35}{space 2} .2179998{col 46}{space 1}   11.66{col 55}{space 3}0.000{col 63}{space 4} 2.234601{col 76}{space 3} 3.092912
{txt}{space 19}5  {c |}{col 23}{res}{space 2}  9.42244{col 35}{space 2} .8331248{col 46}{space 1}   25.37{col 55}{space 3}0.000{col 63}{space 4} 7.923204{col 76}{space 3} 11.20536
{txt}{space 21} {c |}
{space 7}study_location {c |}
{space 9}Guwahati(2)  {c |}{col 23}{res}{space 2} 1.956389{col 35}{space 2} .1415596{col 46}{space 1}    9.27{col 55}{space 3}0.000{col 63}{space 4} 1.697713{col 76}{space 3} 2.254478
{txt}{space 9}Prakasam(3)  {c |}{col 23}{res}{space 2} 1.988732{col 35}{space 2}  .126966{col 46}{space 1}   10.77{col 55}{space 3}0.000{col 63}{space 4} 1.754823{col 76}{space 3}  2.25382
{txt}{space 21} {c |}
{space 16}_cons {c |}{col 23}{res}{space 2} .1582955{col 35}{space 2} .0260081{col 46}{space 1}  -11.22{col 55}{space 3}0.000{col 63}{space 4} .1147137{col 76}{space 3} .2184349
{txt}{hline 22}{c BT}{hline 11}{hline 11}{hline 9}{hline 8}{hline 13}{hline 12}
{p 0 6 2}Note: {res:_cons} estimates baseline odds{txt}.{p_end}

{com}. est sto locAll
{txt}
{com}. 
. /*
> // Logistic Regression Analysis *** With Pack Year Smokeing
> logistic anyCataract ///
>         gender i.educat2 smoke20 i.smokepackTotCat3 indoor16_kitchen i.tExposureQuantilesAll ///
>                 if educat2<5 & study_location  ==1 & smokepackTotCat3!=99 , nolog
> logistic anyCataract ///
>         gender i.educat2 smoke20 indoor16_kitchen i.tExposureQuantilesAll ///
>                 if educat2<5 & study_location  ==2, nolog
> logistic anyCataract ///
>         gender i.educat2 smoke20 indoor16_kitchen i.tExposureQuantilesAll ///
>                 if educat2<5 & study_location  ==3, nolog
> logistic anyCataract ///
>         gender i.educat2 smoke20 indoor16_kitchen i.tExposureQuantilesAll i.study_location ///
>                 if educat2<5 , nolog    
> */
. 
. 
. logistic anyCataract ///
>         gender i.educat2 smoke20 indoor16_kitchen i.tExposureQuantilesAll  i.sugar200  ///
>                 if educat2<5 & study_location  ==1, nolog
{res}
{txt}Logistic regression{col 49}Number of obs{col 67}= {res}     3,564
{txt}{col 49}LR chi2({res}12{txt}){col 67}= {res}    711.25
{txt}{col 49}Prob > chi2{col 67}= {res}    0.0000
{txt}Log likelihood = {res}-1877.4219{txt}{col 49}Pseudo R2{col 67}= {res}    0.1593

{txt}{hline 22}{c TT}{hline 11}{hline 11}{hline 9}{hline 8}{hline 13}{hline 12}
{col 1}          anyCataract{col 23}{c |} Odds Ratio{col 35}   Std. Err.{col 47}      z{col 55}   P>|z|{col 63}     [95% Con{col 76}f. Interval]
{hline 22}{c +}{hline 11}{hline 11}{hline 9}{hline 8}{hline 13}{hline 12}
{space 15}gender {c |}{col 23}{res}{space 2} .5628582{col 35}{space 2} .0899192{col 46}{space 1}   -3.60{col 55}{space 3}0.000{col 63}{space 4} .4115434{col 76}{space 3} .7698079
{txt}{space 21} {c |}
{space 14}educat2 {c |}
{space 4}Can read & write  {c |}{col 23}{res}{space 2} .5534589{col 35}{space 2} .0691024{col 46}{space 1}   -4.74{col 55}{space 3}0.000{col 63}{space 4} .4333195{col 76}{space 3} .7069075
{txt}{space 1}Middle School (6-8)  {c |}{col 23}{res}{space 2} .3509581{col 35}{space 2} .0539024{col 46}{space 1}   -6.82{col 55}{space 3}0.000{col 63}{space 4} .2597301{col 76}{space 3} .4742293
{txt}{space 2}High School (9-12)  {c |}{col 23}{res}{space 2} .4134022{col 35}{space 2} .0568477{col 46}{space 1}   -6.42{col 55}{space 3}0.000{col 63}{space 4} .3157348{col 76}{space 3} .5412815
{txt}{space 10}Graduation  {c |}{col 23}{res}{space 2} .6050027{col 35}{space 2} .1729532{col 46}{space 1}   -1.76{col 55}{space 3}0.079{col 63}{space 4} .3454799{col 76}{space 3} 1.059478
{txt}{space 21} {c |}
{space 14}smoke20 {c |}{col 23}{res}{space 2} 1.372989{col 35}{space 2} .1299015{col 46}{space 1}    3.35{col 55}{space 3}0.001{col 63}{space 4} 1.140599{col 76}{space 3} 1.652727
{txt}{space 5}indoor16_kitchen {c |}{col 23}{res}{space 2}   1.3206{col 35}{space 2} .1910381{col 46}{space 1}    1.92{col 55}{space 3}0.055{col 63}{space 4} .9945719{col 76}{space 3} 1.753501
{txt}{space 21} {c |}
tExposureQuantilesAll {c |}
{space 19}2  {c |}{col 23}{res}{space 2} 1.242329{col 35}{space 2} .2378249{col 46}{space 1}    1.13{col 55}{space 3}0.257{col 63}{space 4} .8536638{col 76}{space 3} 1.807949
{txt}{space 19}3  {c |}{col 23}{res}{space 2}  1.37008{col 35}{space 2}  .247214{col 46}{space 1}    1.75{col 55}{space 3}0.081{col 63}{space 4}   .96196{col 76}{space 3} 1.951348
{txt}{space 19}4  {c |}{col 23}{res}{space 2} 2.213943{col 35}{space 2} .3745098{col 46}{space 1}    4.70{col 55}{space 3}0.000{col 63}{space 4} 1.589196{col 76}{space 3} 3.084291
{txt}{space 19}5  {c |}{col 23}{res}{space 2} 7.742998{col 35}{space 2} 1.267761{col 46}{space 1}   12.50{col 55}{space 3}0.000{col 63}{space 4} 5.617485{col 76}{space 3} 10.67275
{txt}{space 21} {c |}
{space 11}1.sugar200 {c |}{col 23}{res}{space 2} 1.740088{col 35}{space 2} .2907381{col 46}{space 1}    3.32{col 55}{space 3}0.001{col 63}{space 4} 1.254152{col 76}{space 3} 2.414304
{txt}{space 16}_cons {c |}{col 23}{res}{space 2} .3998426{col 35}{space 2} .1160148{col 46}{space 1}   -3.16{col 55}{space 3}0.002{col 63}{space 4} .2264185{col 76}{space 3} .7060999
{txt}{hline 22}{c BT}{hline 11}{hline 11}{hline 9}{hline 8}{hline 13}{hline 12}
{p 0 6 2}Note: {res:_cons} estimates baseline odds{txt}.{p_end}

{com}. est sto loc11
{txt}
{com}. logistic anyCataract ///
>         gender i.educat2 smoke20 indoor16_kitchen i.tExposureQuantilesAll i.sugar200   ///
>                 if educat2<5 & study_location  ==2, nolog
{res}
{txt}Logistic regression{col 49}Number of obs{col 67}= {res}     3,141
{txt}{col 49}LR chi2({res}12{txt}){col 67}= {res}    557.20
{txt}{col 49}Prob > chi2{col 67}= {res}    0.0000
{txt}Log likelihood = {res}-1539.2591{txt}{col 49}Pseudo R2{col 67}= {res}    0.1533

{txt}{hline 22}{c TT}{hline 11}{hline 11}{hline 9}{hline 8}{hline 13}{hline 12}
{col 1}          anyCataract{col 23}{c |} Odds Ratio{col 35}   Std. Err.{col 47}      z{col 55}   P>|z|{col 63}     [95% Con{col 76}f. Interval]
{hline 22}{c +}{hline 11}{hline 11}{hline 9}{hline 8}{hline 13}{hline 12}
{space 15}gender {c |}{col 23}{res}{space 2} 1.148568{col 35}{space 2}  .139107{col 46}{space 1}    1.14{col 55}{space 3}0.253{col 63}{space 4} .9058673{col 76}{space 3} 1.456292
{txt}{space 21} {c |}
{space 14}educat2 {c |}
{space 4}Can read & write  {c |}{col 23}{res}{space 2} .6383611{col 35}{space 2} .0733669{col 46}{space 1}   -3.91{col 55}{space 3}0.000{col 63}{space 4} .5096098{col 76}{space 3}  .799641
{txt}{space 1}Middle School (6-8)  {c |}{col 23}{res}{space 2} .6280626{col 35}{space 2} .1059798{col 46}{space 1}   -2.76{col 55}{space 3}0.006{col 63}{space 4} .4512014{col 76}{space 3} .8742497
{txt}{space 2}High School (9-12)  {c |}{col 23}{res}{space 2} .5065642{col 35}{space 2} .0700205{col 46}{space 1}   -4.92{col 55}{space 3}0.000{col 63}{space 4} .3863456{col 76}{space 3} .6641909
{txt}{space 10}Graduation  {c |}{col 23}{res}{space 2} .3601285{col 35}{space 2} .1360016{col 46}{space 1}   -2.70{col 55}{space 3}0.007{col 63}{space 4} .1717922{col 76}{space 3} .7549384
{txt}{space 21} {c |}
{space 14}smoke20 {c |}{col 23}{res}{space 2} 1.437384{col 35}{space 2} .1837313{col 46}{space 1}    2.84{col 55}{space 3}0.005{col 63}{space 4} 1.118843{col 76}{space 3} 1.846614
{txt}{space 5}indoor16_kitchen {c |}{col 23}{res}{space 2}  1.27122{col 35}{space 2} .2238697{col 46}{space 1}    1.36{col 55}{space 3}0.173{col 63}{space 4} .9001578{col 76}{space 3}  1.79524
{txt}{space 21} {c |}
tExposureQuantilesAll {c |}
{space 19}2  {c |}{col 23}{res}{space 2} 2.367873{col 35}{space 2} .3417836{col 46}{space 1}    5.97{col 55}{space 3}0.000{col 63}{space 4} 1.784408{col 76}{space 3} 3.142118
{txt}{space 19}3  {c |}{col 23}{res}{space 2} 6.575926{col 35}{space 2} .9776631{col 46}{space 1}   12.67{col 55}{space 3}0.000{col 63}{space 4} 4.913672{col 76}{space 3} 8.800507
{txt}{space 19}4  {c |}{col 23}{res}{space 2} 10.32156{col 35}{space 2}  1.73047{col 46}{space 1}   13.92{col 55}{space 3}0.000{col 63}{space 4} 7.430815{col 76}{space 3} 14.33687
{txt}{space 19}5  {c |}{col 23}{res}{space 2} 25.28855{col 35}{space 2} 6.822495{col 46}{space 1}   11.97{col 55}{space 3}0.000{col 63}{space 4} 14.90327{col 76}{space 3} 42.91075
{txt}{space 21} {c |}
{space 11}1.sugar200 {c |}{col 23}{res}{space 2} 1.145926{col 35}{space 2} .2230311{col 46}{space 1}    0.70{col 55}{space 3}0.484{col 63}{space 4} .7825057{col 76}{space 3}  1.67813
{txt}{space 16}_cons {c |}{col 23}{res}{space 2} .0828693{col 35}{space 2} .0243469{col 46}{space 1}   -8.48{col 55}{space 3}0.000{col 63}{space 4} .0465921{col 76}{space 3} .1473926
{txt}{hline 22}{c BT}{hline 11}{hline 11}{hline 9}{hline 8}{hline 13}{hline 12}
{p 0 6 2}Note: {res:_cons} estimates baseline odds{txt}.{p_end}

{com}. est sto loc12
{txt}
{com}. logistic anyCataract ///
>         gender i.educat2 smoke20 indoor16_kitchen i.tExposureQuantilesAll i.sugar200   ///
>                 if educat2<5 & study_location  ==3, nolog
{res}
{txt}Logistic regression{col 49}Number of obs{col 67}= {res}     2,836
{txt}{col 49}LR chi2({res}12{txt}){col 67}= {res}    603.35
{txt}{col 49}Prob > chi2{col 67}= {res}    0.0000
{txt}Log likelihood = {res}-1631.3675{txt}{col 49}Pseudo R2{col 67}= {res}    0.1561

{txt}{hline 22}{c TT}{hline 11}{hline 11}{hline 9}{hline 8}{hline 13}{hline 12}
{col 1}          anyCataract{col 23}{c |} Odds Ratio{col 35}   Std. Err.{col 47}      z{col 55}   P>|z|{col 63}     [95% Con{col 76}f. Interval]
{hline 22}{c +}{hline 11}{hline 11}{hline 9}{hline 8}{hline 13}{hline 12}
{space 15}gender {c |}{col 23}{res}{space 2}  .939887{col 35}{space 2} .2213641{col 46}{space 1}   -0.26{col 55}{space 3}0.792{col 63}{space 4}  .592378{col 76}{space 3} 1.491256
{txt}{space 21} {c |}
{space 14}educat2 {c |}
{space 4}Can read & write  {c |}{col 23}{res}{space 2} .6567706{col 35}{space 2} .0790308{col 46}{space 1}   -3.49{col 55}{space 3}0.000{col 63}{space 4}  .518784{col 76}{space 3} .8314591
{txt}{space 1}Middle School (6-8)  {c |}{col 23}{res}{space 2}   .63851{col 35}{space 2}  .121241{col 46}{space 1}   -2.36{col 55}{space 3}0.018{col 63}{space 4} .4400892{col 76}{space 3}  .926392
{txt}{space 2}High School (9-12)  {c |}{col 23}{res}{space 2}  .375214{col 35}{space 2} .0664225{col 46}{space 1}   -5.54{col 55}{space 3}0.000{col 63}{space 4} .2652129{col 76}{space 3} .5308397
{txt}{space 10}Graduation  {c |}{col 23}{res}{space 2} .1073612{col 35}{space 2} .0574348{col 46}{space 1}   -4.17{col 55}{space 3}0.000{col 63}{space 4} .0376255{col 76}{space 3} .3063465
{txt}{space 21} {c |}
{space 14}smoke20 {c |}{col 23}{res}{space 2} 1.427559{col 35}{space 2} .1760298{col 46}{space 1}    2.89{col 55}{space 3}0.004{col 63}{space 4} 1.121073{col 76}{space 3} 1.817834
{txt}{space 5}indoor16_kitchen {c |}{col 23}{res}{space 2}  1.41234{col 35}{space 2}  .308437{col 46}{space 1}    1.58{col 55}{space 3}0.114{col 63}{space 4}  .920551{col 76}{space 3}  2.16686
{txt}{space 21} {c |}
tExposureQuantilesAll {c |}
{space 19}2  {c |}{col 23}{res}{space 2} .5384105{col 35}{space 2} .0984742{col 46}{space 1}   -3.39{col 55}{space 3}0.001{col 63}{space 4} .3762101{col 76}{space 3} .7705424
{txt}{space 19}3  {c |}{col 23}{res}{space 2} .4524056{col 35}{space 2} .0640291{col 46}{space 1}   -5.60{col 55}{space 3}0.000{col 63}{space 4} .3428129{col 76}{space 3} .5970335
{txt}{space 19}4  {c |}{col 23}{res}{space 2} 1.079291{col 35}{space 2} .1370861{col 46}{space 1}    0.60{col 55}{space 3}0.548{col 63}{space 4} .8414405{col 76}{space 3} 1.384376
{txt}{space 19}5  {c |}{col 23}{res}{space 2} 5.070824{col 35}{space 2} .7022539{col 46}{space 1}   11.72{col 55}{space 3}0.000{col 63}{space 4} 3.865418{col 76}{space 3} 6.652129
{txt}{space 21} {c |}
{space 11}1.sugar200 {c |}{col 23}{res}{space 2} 1.416708{col 35}{space 2} .1651396{col 46}{space 1}    2.99{col 55}{space 3}0.003{col 63}{space 4} 1.127352{col 76}{space 3} 1.780333
{txt}{space 16}_cons {c |}{col 23}{res}{space 2} .5594679{col 35}{space 2} .1794691{col 46}{space 1}   -1.81{col 55}{space 3}0.070{col 63}{space 4} .2983474{col 76}{space 3} 1.049127
{txt}{hline 22}{c BT}{hline 11}{hline 11}{hline 9}{hline 8}{hline 13}{hline 12}
{p 0 6 2}Note: {res:_cons} estimates baseline odds{txt}.{p_end}

{com}. est sto loc13
{txt}
{com}. logistic anyCataract ///
>         gender i.educat2 smoke20 indoor16_kitchen i.tExposureQuantilesAll i.study_location  i.sugar200  ///
>                 if educat2<5 , nolog    
{res}
{txt}Logistic regression{col 49}Number of obs{col 67}= {res}     9,541
{txt}{col 49}LR chi2({res}14{txt}){col 67}= {res}   1763.82
{txt}{col 49}Prob > chi2{col 67}= {res}    0.0000
{txt}Log likelihood = {res}-5188.0629{txt}{col 49}Pseudo R2{col 67}= {res}    0.1453

{txt}{hline 22}{c TT}{hline 11}{hline 11}{hline 9}{hline 8}{hline 13}{hline 12}
{col 1}          anyCataract{col 23}{c |} Odds Ratio{col 35}   Std. Err.{col 47}      z{col 55}   P>|z|{col 63}     [95% Con{col 76}f. Interval]
{hline 22}{c +}{hline 11}{hline 11}{hline 9}{hline 8}{hline 13}{hline 12}
{space 15}gender {c |}{col 23}{res}{space 2} .9122798{col 35}{space 2} .0746721{col 46}{space 1}   -1.12{col 55}{space 3}0.262{col 63}{space 4} .7770614{col 76}{space 3} 1.071028
{txt}{space 21} {c |}
{space 14}educat2 {c |}
{space 4}Can read & write  {c |}{col 23}{res}{space 2} .6330921{col 35}{space 2} .0429239{col 46}{space 1}   -6.74{col 55}{space 3}0.000{col 63}{space 4}  .554313{col 76}{space 3} .7230672
{txt}{space 1}Middle School (6-8)  {c |}{col 23}{res}{space 2} .5238093{col 35}{space 2} .0495461{col 46}{space 1}   -6.84{col 55}{space 3}0.000{col 63}{space 4} .4351707{col 76}{space 3} .6305023
{txt}{space 2}High School (9-12)  {c |}{col 23}{res}{space 2} .4542244{col 35}{space 2} .0371995{col 46}{space 1}   -9.64{col 55}{space 3}0.000{col 63}{space 4} .3868653{col 76}{space 3} .5333117
{txt}{space 10}Graduation  {c |}{col 23}{res}{space 2}  .362398{col 35}{space 2} .0725635{col 46}{space 1}   -5.07{col 55}{space 3}0.000{col 63}{space 4} .2447645{col 76}{space 3}  .536566
{txt}{space 21} {c |}
{space 14}smoke20 {c |}{col 23}{res}{space 2} 1.366968{col 35}{space 2} .0863799{col 46}{space 1}    4.95{col 55}{space 3}0.000{col 63}{space 4} 1.207731{col 76}{space 3} 1.547201
{txt}{space 5}indoor16_kitchen {c |}{col 23}{res}{space 2} 1.221469{col 35}{space 2} .1009442{col 46}{space 1}    2.42{col 55}{space 3}0.015{col 63}{space 4} 1.038814{col 76}{space 3}  1.43624
{txt}{space 21} {c |}
tExposureQuantilesAll {c |}
{space 19}2  {c |}{col 23}{res}{space 2} 1.072411{col 35}{space 2} .0940005{col 46}{space 1}    0.80{col 55}{space 3}0.425{col 63}{space 4} .9031306{col 76}{space 3} 1.273421
{txt}{space 19}3  {c |}{col 23}{res}{space 2} 1.657421{col 35}{space 2} .1382779{col 46}{space 1}    6.06{col 55}{space 3}0.000{col 63}{space 4}   1.4074{col 76}{space 3} 1.951858
{txt}{space 19}4  {c |}{col 23}{res}{space 2} 2.646684{col 35}{space 2} .2215953{col 46}{space 1}   11.62{col 55}{space 3}0.000{col 63}{space 4} 2.246129{col 76}{space 3}  3.11867
{txt}{space 19}5  {c |}{col 23}{res}{space 2}  9.47907{col 35}{space 2} .8450977{col 46}{space 1}   25.23{col 55}{space 3}0.000{col 63}{space 4} 7.959351{col 76}{space 3} 11.28896
{txt}{space 21} {c |}
{space 7}study_location {c |}
{space 9}Guwahati(2)  {c |}{col 23}{res}{space 2} 1.954937{col 35}{space 2} .1426255{col 46}{space 1}    9.19{col 55}{space 3}0.000{col 63}{space 4} 1.694462{col 76}{space 3} 2.255451
{txt}{space 9}Prakasam(3)  {c |}{col 23}{res}{space 2} 1.878646{col 35}{space 2} .1219913{col 46}{space 1}    9.71{col 55}{space 3}0.000{col 63}{space 4} 1.654137{col 76}{space 3} 2.133627
{txt}{space 21} {c |}
{space 11}1.sugar200 {c |}{col 23}{res}{space 2} 1.579041{col 35}{space 2} .1336159{col 46}{space 1}    5.40{col 55}{space 3}0.000{col 63}{space 4} 1.337723{col 76}{space 3} 1.863892
{txt}{space 16}_cons {c |}{col 23}{res}{space 2} .1606328{col 35}{space 2} .0266507{col 46}{space 1}  -11.02{col 55}{space 3}0.000{col 63}{space 4} .1160408{col 76}{space 3} .2223606
{txt}{hline 22}{c BT}{hline 11}{hline 11}{hline 9}{hline 8}{hline 13}{hline 12}
{p 0 6 2}Note: {res:_cons} estimates baseline odds{txt}.{p_end}

{com}. est sto locAll_1
{txt}
{com}. 
. estout loc1 loc2 loc3 locAll, eform cells(b(star fmt(2)) p(fmt(3))) lab
{res}
{txt}{hline 84}
{txt}                             loc1            loc2            loc3          locAll   
{txt}                              b/p             b/p             b/p             b/p   
{txt}{hline 84}
{res}anyCataract                                                                         {txt}
{txt}gender              {res}         0.56***         1.16            0.97            0.93   {txt}
                    {res}        0.000           0.206           0.913           0.349   {txt}
{txt}Illiterate          {res}         1.00            1.00            1.00            1.00   {txt}
                    {res}            .               .               .               .   {txt}
{txt}Can read & write    {res}         0.56***         0.66***         0.70**          0.66***{txt}
                    {res}        0.000           0.000           0.003           0.000   {txt}
{txt}Middle School (6-8) {res}         0.35***         0.62**          0.68*           0.54***{txt}
                    {res}        0.000           0.005           0.038           0.000   {txt}
{txt}High School (9-12)  {res}         0.42***         0.50***         0.40***         0.47***{txt}
                    {res}        0.000           0.000           0.000           0.000   {txt}
{txt}Graduation          {res}         0.63            0.36**          0.11***         0.38***{txt}
                    {res}        0.100           0.007           0.000           0.000   {txt}
{txt}smoke20             {res}         1.36***         1.47**          1.43**          1.37***{txt}
                    {res}        0.001           0.003           0.003           0.000   {txt}
{txt}indoor16_kitchen    {res}         1.34*           1.29            1.36            1.21*  {txt}
                    {res}        0.042           0.148           0.156           0.018   {txt}
{txt}5 quantiles of tEx~1{res}         1.00            1.00            1.00            1.00   {txt}
                    {res}            .               .               .               .   {txt}
{txt}5 quantiles of tEx~2{res}         1.22            2.40***         0.54***         1.08   {txt}
                    {res}        0.303           0.000           0.001           0.387   {txt}
{txt}5 quantiles of tEx~3{res}         1.33            6.51***         0.46***         1.65***{txt}
                    {res}        0.109           0.000           0.000           0.000   {txt}
{txt}5 quantiles of tEx~4{res}         2.17***        10.57***         1.05            2.63***{txt}
                    {res}        0.000           0.000           0.669           0.000   {txt}
{txt}5 quantiles of tEx~5{res}         7.53***        25.67***         5.01***         9.42***{txt}
                    {res}        0.000           0.000           0.000           0.000   {txt}
{txt}Delhi(1)            {res}                                                         1.00   {txt}
                    {res}                                                            .   {txt}
{txt}Guwahati(2)         {res}                                                         1.96***{txt}
                    {res}                                                        0.000   {txt}
{txt}Prakasam(3)         {res}                                                         1.99***{txt}
                    {res}                                                        0.000   {txt}
{txt}_cons               {res}         0.41**          0.08***         0.57            0.16***{txt}
                    {res}        0.002           0.000           0.070           0.000   {txt}
{txt}{hline 84}

{com}. di "With Diabetes"
{res}With Diabetes
{txt}
{com}. estout loc11 loc12 loc13 locAll_1, eform cells(b( star  fmt(2)) p(fmt(3))) lab
{res}
{txt}{hline 84}
{txt}                            loc11           loc12           loc13        locAll_1   
{txt}                              b/p             b/p             b/p             b/p   
{txt}{hline 84}
{res}anyCataract                                                                         {txt}
{txt}gender              {res}         0.56***         1.15            0.94            0.91   {txt}
                    {res}        0.000           0.253           0.792           0.262   {txt}
{txt}Illiterate          {res}         1.00            1.00            1.00            1.00   {txt}
                    {res}            .               .               .               .   {txt}
{txt}Can read & write    {res}         0.55***         0.64***         0.66***         0.63***{txt}
                    {res}        0.000           0.000           0.000           0.000   {txt}
{txt}Middle School (6-8) {res}         0.35***         0.63**          0.64*           0.52***{txt}
                    {res}        0.000           0.006           0.018           0.000   {txt}
{txt}High School (9-12)  {res}         0.41***         0.51***         0.38***         0.45***{txt}
                    {res}        0.000           0.000           0.000           0.000   {txt}
{txt}Graduation          {res}         0.61            0.36**          0.11***         0.36***{txt}
                    {res}        0.079           0.007           0.000           0.000   {txt}
{txt}smoke20             {res}         1.37***         1.44**          1.43**          1.37***{txt}
                    {res}        0.001           0.005           0.004           0.000   {txt}
{txt}indoor16_kitchen    {res}         1.32            1.27            1.41            1.22*  {txt}
                    {res}        0.055           0.173           0.114           0.015   {txt}
{txt}5 quantiles of tEx~1{res}         1.00            1.00            1.00            1.00   {txt}
                    {res}            .               .               .               .   {txt}
{txt}5 quantiles of tEx~2{res}         1.24            2.37***         0.54***         1.07   {txt}
                    {res}        0.257           0.000           0.001           0.425   {txt}
{txt}5 quantiles of tEx~3{res}         1.37            6.58***         0.45***         1.66***{txt}
                    {res}        0.081           0.000           0.000           0.000   {txt}
{txt}5 quantiles of tEx~4{res}         2.21***        10.32***         1.08            2.65***{txt}
                    {res}        0.000           0.000           0.548           0.000   {txt}
{txt}5 quantiles of tEx~5{res}         7.74***        25.29***         5.07***         9.48***{txt}
                    {res}        0.000           0.000           0.000           0.000   {txt}
{txt}sugar200=0          {res}         1.00            1.00            1.00            1.00   {txt}
                    {res}            .               .               .               .   {txt}
{txt}sugar200=1          {res}         1.74***         1.15            1.42**          1.58***{txt}
                    {res}        0.001           0.484           0.003           0.000   {txt}
{txt}Delhi(1)            {res}                                                         1.00   {txt}
                    {res}                                                            .   {txt}
{txt}Guwahati(2)         {res}                                                         1.95***{txt}
                    {res}                                                        0.000   {txt}
{txt}Prakasam(3)         {res}                                                         1.88***{txt}
                    {res}                                                        0.000   {txt}
{txt}_cons               {res}         0.40**          0.08***         0.56            0.16***{txt}
                    {res}        0.002           0.000           0.070           0.000   {txt}
{txt}{hline 84}

{com}. 
. 
. 
. 
. 
. *** Muninomial Lostic TRegression of pure cataracts
. mlogit pure_assoc gender i.educat2 smoke20 indoor16_kitchen i.tExposureQuantilesAll i.study_location if educat2<5, allbaselevels  nolog
{res}
{txt}Multinomial logistic regression{col 49}Number of obs{col 67}= {res}     7,935
{txt}{col 49}LR chi2({res}39{txt}){col 67}= {res}   1138.63
{txt}{col 49}Prob > chi2{col 67}= {res}    0.0000
{txt}Log likelihood = {res}-3416.6865{txt}{col 49}Pseudo R2{col 67}= {res}    0.1428

{txt}{hline 22}{c TT}{hline 11}{hline 11}{hline 9}{hline 8}{hline 13}{hline 12}
{col 1}           pure_assoc{col 23}{c |}      Coef.{col 35}   Std. Err.{col 47}      z{col 55}   P>|z|{col 63}     [95% Con{col 76}f. Interval]
{hline 22}{c +}{hline 11}{hline 11}{hline 9}{hline 8}{hline 13}{hline 12}
{col 1}{res}0                    {col 23}{txt}{c |}  (base outcome)
{hline 22}{c +}{hline 11}{hline 11}{hline 9}{hline 8}{hline 13}{hline 12}
{res}1                     {txt}{c |}
{space 15}gender {c |}{col 23}{res}{space 2}-.5063656{col 35}{space 2} .5640616{col 46}{space 1}   -0.90{col 55}{space 3}0.369{col 63}{space 4}-1.611906{col 76}{space 3} .5991748
{txt}{space 21} {c |}
{space 14}educat2 {c |}
{space 10}Illiterate  {c |}{col 23}{res}{space 2}        0{col 35}{txt}  (base)
{space 4}Can read & write  {c |}{col 23}{res}{space 2}-.5382653{col 35}{space 2} .4774667{col 46}{space 1}   -1.13{col 55}{space 3}0.260{col 63}{space 4}-1.474083{col 76}{space 3} .3975522
{txt}{space 1}Middle School (6-8)  {c |}{col 23}{res}{space 2}-1.681295{col 35}{space 2} 1.040678{col 46}{space 1}   -1.62{col 55}{space 3}0.106{col 63}{space 4}-3.720987{col 76}{space 3} .3583977
{txt}{space 2}High School (9-12)  {c |}{col 23}{res}{space 2}-.6431838{col 35}{space 2} .5495617{col 46}{space 1}   -1.17{col 55}{space 3}0.242{col 63}{space 4}-1.720305{col 76}{space 3} .4339375
{txt}{space 10}Graduation  {c |}{col 23}{res}{space 2}-13.46945{col 35}{space 2} 725.5199{col 46}{space 1}   -0.02{col 55}{space 3}0.985{col 63}{space 4}-1435.462{col 76}{space 3} 1408.523
{txt}{space 21} {c |}
{space 14}smoke20 {c |}{col 23}{res}{space 2} .0945115{col 35}{space 2} .4102408{col 46}{space 1}    0.23{col 55}{space 3}0.818{col 63}{space 4}-.7095457{col 76}{space 3} .8985687
{txt}{space 5}indoor16_kitchen {c |}{col 23}{res}{space 2} .1207513{col 35}{space 2} .5574276{col 46}{space 1}    0.22{col 55}{space 3}0.829{col 63}{space 4}-.9717867{col 76}{space 3} 1.213289
{txt}{space 21} {c |}
tExposureQuantilesAll {c |}
{space 19}1  {c |}{col 23}{res}{space 2}        0{col 35}{txt}  (base)
{space 19}2  {c |}{col 23}{res}{space 2} 1.336689{col 35}{space 2} .7980449{col 46}{space 1}    1.67{col 55}{space 3}0.094{col 63}{space 4}-.2274502{col 76}{space 3} 2.900829
{txt}{space 19}3  {c |}{col 23}{res}{space 2} 1.033413{col 35}{space 2} .8284534{col 46}{space 1}    1.25{col 55}{space 3}0.212{col 63}{space 4}-.5903255{col 76}{space 3} 2.657152
{txt}{space 19}4  {c |}{col 23}{res}{space 2} 1.258725{col 35}{space 2} .8302683{col 46}{space 1}    1.52{col 55}{space 3}0.130{col 63}{space 4}-.3685714{col 76}{space 3} 2.886021
{txt}{space 19}5  {c |}{col 23}{res}{space 2} 2.618798{col 35}{space 2} .8031306{col 46}{space 1}    3.26{col 55}{space 3}0.001{col 63}{space 4} 1.044691{col 76}{space 3} 4.192905
{txt}{space 21} {c |}
{space 7}study_location {c |}
{space 12}Delhi(1)  {c |}{col 23}{res}{space 2}        0{col 35}{txt}  (base)
{space 9}Guwahati(2)  {c |}{col 23}{res}{space 2} .4261454{col 35}{space 2} .5407398{col 46}{space 1}    0.79{col 55}{space 3}0.431{col 63}{space 4}-.6336852{col 76}{space 3} 1.485976
{txt}{space 9}Prakasam(3)  {c |}{col 23}{res}{space 2} .6230743{col 35}{space 2} .4284841{col 46}{space 1}    1.45{col 55}{space 3}0.146{col 63}{space 4} -.216739{col 76}{space 3} 1.462888
{txt}{space 21} {c |}
{space 16}_cons {c |}{col 23}{res}{space 2}-5.896327{col 35}{space 2} 1.240614{col 46}{space 1}   -4.75{col 55}{space 3}0.000{col 63}{space 4}-8.327886{col 76}{space 3}-3.464769
{txt}{hline 22}{c +}{hline 11}{hline 11}{hline 9}{hline 8}{hline 13}{hline 12}
{res}2                     {txt}{c |}
{space 15}gender {c |}{col 23}{res}{space 2}-.0837351{col 35}{space 2} .1187445{col 46}{space 1}   -0.71{col 55}{space 3}0.481{col 63}{space 4}  -.31647{col 76}{space 3} .1489998
{txt}{space 21} {c |}
{space 14}educat2 {c |}
{space 10}Illiterate  {c |}{col 23}{res}{space 2}        0{col 35}{txt}  (base)
{space 4}Can read & write  {c |}{col 23}{res}{space 2}-.3118968{col 35}{space 2} .0944173{col 46}{space 1}   -3.30{col 55}{space 3}0.001{col 63}{space 4}-.4969512{col 76}{space 3}-.1268424
{txt}{space 1}Middle School (6-8)  {c |}{col 23}{res}{space 2}-.5403044{col 35}{space 2} .1441311{col 46}{space 1}   -3.75{col 55}{space 3}0.000{col 63}{space 4}-.8227961{col 76}{space 3}-.2578126
{txt}{space 2}High School (9-12)  {c |}{col 23}{res}{space 2}-.8808761{col 35}{space 2} .1293984{col 46}{space 1}   -6.81{col 55}{space 3}0.000{col 63}{space 4}-1.134492{col 76}{space 3}  -.62726
{txt}{space 10}Graduation  {c |}{col 23}{res}{space 2}-1.318063{col 35}{space 2} .3544307{col 46}{space 1}   -3.72{col 55}{space 3}0.000{col 63}{space 4}-2.012734{col 76}{space 3}-.6233914
{txt}{space 21} {c |}
{space 14}smoke20 {c |}{col 23}{res}{space 2} .3949066{col 35}{space 2} .0920235{col 46}{space 1}    4.29{col 55}{space 3}0.000{col 63}{space 4} .2145439{col 76}{space 3} .5752693
{txt}{space 5}indoor16_kitchen {c |}{col 23}{res}{space 2} .3026915{col 35}{space 2} .1203168{col 46}{space 1}    2.52{col 55}{space 3}0.012{col 63}{space 4} .0668749{col 76}{space 3} .5385081
{txt}{space 21} {c |}
tExposureQuantilesAll {c |}
{space 19}1  {c |}{col 23}{res}{space 2}        0{col 35}{txt}  (base)
{space 19}2  {c |}{col 23}{res}{space 2} .0651374{col 35}{space 2} .1275723{col 46}{space 1}    0.51{col 55}{space 3}0.610{col 63}{space 4}-.1848998{col 76}{space 3} .3151745
{txt}{space 19}3  {c |}{col 23}{res}{space 2} .4541619{col 35}{space 2} .1202815{col 46}{space 1}    3.78{col 55}{space 3}0.000{col 63}{space 4} .2184146{col 76}{space 3} .6899092
{txt}{space 19}4  {c |}{col 23}{res}{space 2} .9013931{col 35}{space 2} .1207905{col 46}{space 1}    7.46{col 55}{space 3}0.000{col 63}{space 4} .6646482{col 76}{space 3} 1.138138
{txt}{space 19}5  {c |}{col 23}{res}{space 2} 2.052606{col 35}{space 2} .1268396{col 46}{space 1}   16.18{col 55}{space 3}0.000{col 63}{space 4} 1.804005{col 76}{space 3} 2.301207
{txt}{space 21} {c |}
{space 7}study_location {c |}
{space 12}Delhi(1)  {c |}{col 23}{res}{space 2}        0{col 35}{txt}  (base)
{space 9}Guwahati(2)  {c |}{col 23}{res}{space 2} 1.632108{col 35}{space 2} .1232003{col 46}{space 1}   13.25{col 55}{space 3}0.000{col 63}{space 4}  1.39064{col 76}{space 3} 1.873576
{txt}{space 9}Prakasam(3)  {c |}{col 23}{res}{space 2} 1.920702{col 35}{space 2} .1056734{col 46}{space 1}   18.18{col 55}{space 3}0.000{col 63}{space 4} 1.713586{col 76}{space 3} 2.127818
{txt}{space 21} {c |}
{space 16}_cons {c |}{col 23}{res}{space 2}-3.775041{col 35}{space 2} .2505655{col 46}{space 1}  -15.07{col 55}{space 3}0.000{col 63}{space 4} -4.26614{col 76}{space 3}-3.283941
{txt}{hline 22}{c +}{hline 11}{hline 11}{hline 9}{hline 8}{hline 13}{hline 12}
{res}3                     {txt}{c |}
{space 15}gender {c |}{col 23}{res}{space 2} .0655597{col 35}{space 2} .4274478{col 46}{space 1}    0.15{col 55}{space 3}0.878{col 63}{space 4}-.7722226{col 76}{space 3}  .903342
{txt}{space 21} {c |}
{space 14}educat2 {c |}
{space 10}Illiterate  {c |}{col 23}{res}{space 2}        0{col 35}{txt}  (base)
{space 4}Can read & write  {c |}{col 23}{res}{space 2}-.4279883{col 35}{space 2} .4090676{col 46}{space 1}   -1.05{col 55}{space 3}0.295{col 63}{space 4}-1.229746{col 76}{space 3} .3737695
{txt}{space 1}Middle School (6-8)  {c |}{col 23}{res}{space 2} .3701851{col 35}{space 2} .4065325{col 46}{space 1}    0.91{col 55}{space 3}0.363{col 63}{space 4}-.4266039{col 76}{space 3} 1.166974
{txt}{space 2}High School (9-12)  {c |}{col 23}{res}{space 2} .2879153{col 35}{space 2} .3671808{col 46}{space 1}    0.78{col 55}{space 3}0.433{col 63}{space 4}-.4317457{col 76}{space 3} 1.007576
{txt}{space 10}Graduation  {c |}{col 23}{res}{space 2}-.5394073{col 35}{space 2} 1.051084{col 46}{space 1}   -0.51{col 55}{space 3}0.608{col 63}{space 4}-2.599493{col 76}{space 3} 1.520679
{txt}{space 21} {c |}
{space 14}smoke20 {c |}{col 23}{res}{space 2} .3642696{col 35}{space 2} .3297639{col 46}{space 1}    1.10{col 55}{space 3}0.269{col 63}{space 4}-.2820557{col 76}{space 3} 1.010595
{txt}{space 5}indoor16_kitchen {c |}{col 23}{res}{space 2} .3960882{col 35}{space 2} .4213396{col 46}{space 1}    0.94{col 55}{space 3}0.347{col 63}{space 4}-.4297222{col 76}{space 3} 1.221899
{txt}{space 21} {c |}
tExposureQuantilesAll {c |}
{space 19}1  {c |}{col 23}{res}{space 2}        0{col 35}{txt}  (base)
{space 19}2  {c |}{col 23}{res}{space 2} .2483423{col 35}{space 2} .3949401{col 46}{space 1}    0.63{col 55}{space 3}0.529{col 63}{space 4} -.525726{col 76}{space 3} 1.022411
{txt}{space 19}3  {c |}{col 23}{res}{space 2} .0638297{col 35}{space 2} .4152874{col 46}{space 1}    0.15{col 55}{space 3}0.878{col 63}{space 4}-.7501187{col 76}{space 3}  .877778
{txt}{space 19}4  {c |}{col 23}{res}{space 2} .4946464{col 35}{space 2} .3998811{col 46}{space 1}    1.24{col 55}{space 3}0.216{col 63}{space 4}-.2891061{col 76}{space 3} 1.278399
{txt}{space 19}5  {c |}{col 23}{res}{space 2} .6864737{col 35}{space 2} .4560857{col 46}{space 1}    1.51{col 55}{space 3}0.132{col 63}{space 4}-.2074378{col 76}{space 3} 1.580385
{txt}{space 21} {c |}
{space 7}study_location {c |}
{space 12}Delhi(1)  {c |}{col 23}{res}{space 2}        0{col 35}{txt}  (base)
{space 9}Guwahati(2)  {c |}{col 23}{res}{space 2} .0670229{col 35}{space 2} .3795339{col 46}{space 1}    0.18{col 55}{space 3}0.860{col 63}{space 4}-.6768499{col 76}{space 3} .8108957
{txt}{space 9}Prakasam(3)  {c |}{col 23}{res}{space 2} .7781364{col 35}{space 2} .3168569{col 46}{space 1}    2.46{col 55}{space 3}0.014{col 63}{space 4} .1571083{col 76}{space 3} 1.399164
{txt}{space 21} {c |}
{space 16}_cons {c |}{col 23}{res}{space 2}-5.693908{col 35}{space 2} .8573752{col 46}{space 1}   -6.64{col 55}{space 3}0.000{col 63}{space 4}-7.374332{col 76}{space 3}-4.013483
{txt}{hline 22}{c BT}{hline 11}{hline 11}{hline 9}{hline 8}{hline 13}{hline 12}

{com}. 
. // 
. // Gender ratio in all type of cataracts
. for var anyCataract cort_prev nuc_prev psc_prev cort_assoc nuc_assoc psc_assoc pure_assoc: tab X gender, r col chi nokey

{res}->  tab anyCataract gender, r col chi nokey

{txt}anyCatarac {c |}        gender
         t {c |}      Male     Female {c |}     Total
{hline 11}{c +}{hline 22}{c +}{hline 10}
         0 {c |}{res}     2,990      3,495 {txt}{c |}{res}     6,485 
           {txt}{c |}{res}     46.11      53.89 {txt}{c |}{res}    100.00 
           {txt}{c |}{res}     67.71      65.94 {txt}{c |}{res}     66.75 
{txt}{hline 11}{c +}{hline 22}{c +}{hline 10}
         1 {c |}{res}     1,426      1,805 {txt}{c |}{res}     3,231 
           {txt}{c |}{res}     44.13      55.87 {txt}{c |}{res}    100.00 
           {txt}{c |}{res}     32.29      34.06 {txt}{c |}{res}     33.25 
{txt}{hline 11}{c +}{hline 22}{c +}{hline 10}
     Total {c |}{res}     4,416      5,300 {txt}{c |}{res}     9,716 
           {txt}{c |}{res}     45.45      54.55 {txt}{c |}{res}    100.00 
           {txt}{c |}{res}    100.00     100.00 {txt}{c |}{res}    100.00 

{txt}          Pearson chi2({res}1{txt}) = {res}  3.3807  {txt} Pr = {res}0.066

->  tab cort_prev gender, r col chi nokey

              {txt}{c |}        gender
    cort_prev {c |}      Male     Female {c |}     Total
{hline 14}{c +}{hline 22}{c +}{hline 10}
NormOrNotcort {c |}{res}     3,803      4,429 {txt}{c |}{res}     8,232 
              {txt}{c |}{res}     46.20      53.80 {txt}{c |}{res}    100.00 
              {txt}{c |}{res}     93.26      92.89 {txt}{c |}{res}     93.06 
{txt}{hline 14}{c +}{hline 22}{c +}{hline 10}
         cort {c |}{res}       275        339 {txt}{c |}{res}       614 
              {txt}{c |}{res}     44.79      55.21 {txt}{c |}{res}    100.00 
              {txt}{c |}{res}      6.74       7.11 {txt}{c |}{res}      6.94 
{txt}{hline 14}{c +}{hline 22}{c +}{hline 10}
        Total {c |}{res}     4,078      4,768 {txt}{c |}{res}     8,846 
              {txt}{c |}{res}     46.10      53.90 {txt}{c |}{res}    100.00 
              {txt}{c |}{res}    100.00     100.00 {txt}{c |}{res}    100.00 

{txt}          Pearson chi2({res}1{txt}) = {res}  0.4568  {txt} Pr = {res}0.499

->  tab nuc_prev gender, r col chi nokey

             {txt}{c |}        gender
    nuc_prev {c |}      Male     Female {c |}     Total
{hline 13}{c +}{hline 22}{c +}{hline 10}
NormOrNotnuc {c |}{res}     3,194      3,720 {txt}{c |}{res}     6,914 
             {txt}{c |}{res}     46.20      53.80 {txt}{c |}{res}    100.00 
             {txt}{c |}{res}     78.32      78.02 {txt}{c |}{res}     78.16 
{txt}{hline 13}{c +}{hline 22}{c +}{hline 10}
         nuc {c |}{res}       884      1,048 {txt}{c |}{res}     1,932 
             {txt}{c |}{res}     45.76      54.24 {txt}{c |}{res}    100.00 
             {txt}{c |}{res}     21.68      21.98 {txt}{c |}{res}     21.84 
{txt}{hline 13}{c +}{hline 22}{c +}{hline 10}
       Total {c |}{res}     4,078      4,768 {txt}{c |}{res}     8,846 
             {txt}{c |}{res}     46.10      53.90 {txt}{c |}{res}    100.00 
             {txt}{c |}{res}    100.00     100.00 {txt}{c |}{res}    100.00 

{txt}          Pearson chi2({res}1{txt}) = {res}  0.1179  {txt} Pr = {res}0.731

->  tab psc_prev gender, r col chi nokey

             {txt}{c |}        gender
    psc_prev {c |}      Male     Female {c |}     Total
{hline 13}{c +}{hline 22}{c +}{hline 10}
NormOrNotpsc {c |}{res}     3,890      4,545 {txt}{c |}{res}     8,435 
             {txt}{c |}{res}     46.12      53.88 {txt}{c |}{res}    100.00 
             {txt}{c |}{res}     95.39      95.32 {txt}{c |}{res}     95.35 
{txt}{hline 13}{c +}{hline 22}{c +}{hline 10}
         psc {c |}{res}       188        223 {txt}{c |}{res}       411 
             {txt}{c |}{res}     45.74      54.26 {txt}{c |}{res}    100.00 
             {txt}{c |}{res}      4.61       4.68 {txt}{c |}{res}      4.65 
{txt}{hline 13}{c +}{hline 22}{c +}{hline 10}
       Total {c |}{res}     4,078      4,768 {txt}{c |}{res}     8,846 
             {txt}{c |}{res}     46.10      53.90 {txt}{c |}{res}    100.00 
             {txt}{c |}{res}    100.00     100.00 {txt}{c |}{res}    100.00 

{txt}          Pearson chi2({res}1{txt}) = {res}  0.0222  {txt} Pr = {res}0.882

->  tab cort_assoc gender, r col chi nokey

           {txt}{c |}        gender
cort_assoc {c |}      Male     Female {c |}     Total
{hline 11}{c +}{hline 22}{c +}{hline 10}
         0 {c |}{res}     3,072      3,568 {txt}{c |}{res}     6,640 
           {txt}{c |}{res}     46.27      53.73 {txt}{c |}{res}    100.00 
           {txt}{c |}{res}     99.35      99.50 {txt}{c |}{res}     99.43 
{txt}{hline 11}{c +}{hline 22}{c +}{hline 10}
      Cort {c |}{res}        20         18 {txt}{c |}{res}        38 
           {txt}{c |}{res}     52.63      47.37 {txt}{c |}{res}    100.00 
           {txt}{c |}{res}      0.65       0.50 {txt}{c |}{res}      0.57 
{txt}{hline 11}{c +}{hline 22}{c +}{hline 10}
     Total {c |}{res}     3,092      3,586 {txt}{c |}{res}     6,678 
           {txt}{c |}{res}     46.30      53.70 {txt}{c |}{res}    100.00 
           {txt}{c |}{res}    100.00     100.00 {txt}{c |}{res}    100.00 

{txt}          Pearson chi2({res}1{txt}) = {res}  0.6160  {txt} Pr = {res}0.433

->  tab nuc_assoc gender, r col chi nokey

           {txt}{c |}        gender
 nuc_assoc {c |}      Male     Female {c |}     Total
{hline 11}{c +}{hline 22}{c +}{hline 10}
         0 {c |}{res}     3,072      3,568 {txt}{c |}{res}     6,640 
           {txt}{c |}{res}     46.27      53.73 {txt}{c |}{res}    100.00 
           {txt}{c |}{res}     84.49      84.75 {txt}{c |}{res}     84.63 
{txt}{hline 11}{c +}{hline 22}{c +}{hline 10}
       Nuc {c |}{res}       564        642 {txt}{c |}{res}     1,206 
           {txt}{c |}{res}     46.77      53.23 {txt}{c |}{res}    100.00 
           {txt}{c |}{res}     15.51      15.25 {txt}{c |}{res}     15.37 
{txt}{hline 11}{c +}{hline 22}{c +}{hline 10}
     Total {c |}{res}     3,636      4,210 {txt}{c |}{res}     7,846 
           {txt}{c |}{res}     46.34      53.66 {txt}{c |}{res}    100.00 
           {txt}{c |}{res}    100.00     100.00 {txt}{c |}{res}    100.00 

{txt}          Pearson chi2({res}1{txt}) = {res}  0.1031  {txt} Pr = {res}0.748

->  tab psc_assoc gender, r col chi nokey

           {txt}{c |}        gender
 psc_assoc {c |}      Male     Female {c |}     Total
{hline 11}{c +}{hline 22}{c +}{hline 10}
         0 {c |}{res}     3,072      3,568 {txt}{c |}{res}     6,640 
           {txt}{c |}{res}     46.27      53.73 {txt}{c |}{res}    100.00 
           {txt}{c |}{res}     99.03      98.97 {txt}{c |}{res}     99.00 
{txt}{hline 11}{c +}{hline 22}{c +}{hline 10}
       Psc {c |}{res}        30         37 {txt}{c |}{res}        67 
           {txt}{c |}{res}     44.78      55.22 {txt}{c |}{res}    100.00 
           {txt}{c |}{res}      0.97       1.03 {txt}{c |}{res}      1.00 
{txt}{hline 11}{c +}{hline 22}{c +}{hline 10}
     Total {c |}{res}     3,102      3,605 {txt}{c |}{res}     6,707 
           {txt}{c |}{res}     46.25      53.75 {txt}{c |}{res}    100.00 
           {txt}{c |}{res}    100.00     100.00 {txt}{c |}{res}    100.00 

{txt}          Pearson chi2({res}1{txt}) = {res}  0.0592  {txt} Pr = {res}0.808

->  tab pure_assoc gender, r col chi nokey

           {txt}{c |}        gender
pure_assoc {c |}      Male     Female {c |}     Total
{hline 11}{c +}{hline 22}{c +}{hline 10}
         0 {c |}{res}     3,072      3,568 {txt}{c |}{res}     6,640 
           {txt}{c |}{res}     46.27      53.73 {txt}{c |}{res}    100.00 
           {txt}{c |}{res}     83.34      83.66 {txt}{c |}{res}     83.51 
{txt}{hline 11}{c +}{hline 22}{c +}{hline 10}
         1 {c |}{res}        20         18 {txt}{c |}{res}        38 
           {txt}{c |}{res}     52.63      47.37 {txt}{c |}{res}    100.00 
           {txt}{c |}{res}      0.54       0.42 {txt}{c |}{res}      0.48 
{txt}{hline 11}{c +}{hline 22}{c +}{hline 10}
         2 {c |}{res}       564        642 {txt}{c |}{res}     1,206 
           {txt}{c |}{res}     46.77      53.23 {txt}{c |}{res}    100.00 
           {txt}{c |}{res}     15.30      15.05 {txt}{c |}{res}     15.17 
{txt}{hline 11}{c +}{hline 22}{c +}{hline 10}
         3 {c |}{res}        30         37 {txt}{c |}{res}        67 
           {txt}{c |}{res}     44.78      55.22 {txt}{c |}{res}    100.00 
           {txt}{c |}{res}      0.81       0.87 {txt}{c |}{res}      0.84 
{txt}{hline 11}{c +}{hline 22}{c +}{hline 10}
     Total {c |}{res}     3,686      4,265 {txt}{c |}{res}     7,951 
           {txt}{c |}{res}     46.36      53.64 {txt}{c |}{res}    100.00 
           {txt}{c |}{res}    100.00     100.00 {txt}{c |}{res}    100.00 

{txt}          Pearson chi2({res}3{txt}) = {res}  0.7727  {txt} Pr = {res}0.856
{txt}
{com}. for var anyCataract cort_prev nuc_prev psc_prev cort_assoc nuc_assoc psc_assoc pure_assoc: bysort study_location: tab X gender, r col chi nokey

{res}->  bysort study_location: tab anyCataract gender, r col chi nokey

{txt}{hline}
-> study_location = Delhi(1)

anyCatarac {c |}        gender
         t {c |}      Male     Female {c |}     Total
{hline 11}{c +}{hline 22}{c +}{hline 10}
         0 {c |}{res}     1,107      1,336 {txt}{c |}{res}     2,443 
           {txt}{c |}{res}     45.31      54.69 {txt}{c |}{res}    100.00 
           {txt}{c |}{res}     68.72      67.61 {txt}{c |}{res}     68.11 
{txt}{hline 11}{c +}{hline 22}{c +}{hline 10}
         1 {c |}{res}       504        640 {txt}{c |}{res}     1,144 
           {txt}{c |}{res}     44.06      55.94 {txt}{c |}{res}    100.00 
           {txt}{c |}{res}     31.28      32.39 {txt}{c |}{res}     31.89 
{txt}{hline 11}{c +}{hline 22}{c +}{hline 10}
     Total {c |}{res}     1,611      1,976 {txt}{c |}{res}     3,587 
           {txt}{c |}{res}     44.91      55.09 {txt}{c |}{res}    100.00 
           {txt}{c |}{res}    100.00     100.00 {txt}{c |}{res}    100.00 

{txt}          Pearson chi2({res}1{txt}) = {res}  0.4977  {txt} Pr = {res}0.480

{txt}{hline}
-> study_location = Guwahati(2)

anyCatarac {c |}        gender
         t {c |}      Male     Female {c |}     Total
{hline 11}{c +}{hline 22}{c +}{hline 10}
         0 {c |}{res}     1,110      1,258 {txt}{c |}{res}     2,368 
           {txt}{c |}{res}     46.88      53.13 {txt}{c |}{res}    100.00 
           {txt}{c |}{res}     74.60      72.47 {txt}{c |}{res}     73.45 
{txt}{hline 11}{c +}{hline 22}{c +}{hline 10}
         1 {c |}{res}       378        478 {txt}{c |}{res}       856 
           {txt}{c |}{res}     44.16      55.84 {txt}{c |}{res}    100.00 
           {txt}{c |}{res}     25.40      27.53 {txt}{c |}{res}     26.55 
{txt}{hline 11}{c +}{hline 22}{c +}{hline 10}
     Total {c |}{res}     1,488      1,736 {txt}{c |}{res}     3,224 
           {txt}{c |}{res}     46.15      53.85 {txt}{c |}{res}    100.00 
           {txt}{c |}{res}    100.00     100.00 {txt}{c |}{res}    100.00 

{txt}          Pearson chi2({res}1{txt}) = {res}  1.8664  {txt} Pr = {res}0.172

{txt}{hline}
-> study_location = Prakasam(3)

anyCatarac {c |}        gender
         t {c |}      Male     Female {c |}     Total
{hline 11}{c +}{hline 22}{c +}{hline 10}
         0 {c |}{res}       773        901 {txt}{c |}{res}     1,674 
           {txt}{c |}{res}     46.18      53.82 {txt}{c |}{res}    100.00 
           {txt}{c |}{res}     58.69      56.74 {txt}{c |}{res}     57.62 
{txt}{hline 11}{c +}{hline 22}{c +}{hline 10}
         1 {c |}{res}       544        687 {txt}{c |}{res}     1,231 
           {txt}{c |}{res}     44.19      55.81 {txt}{c |}{res}    100.00 
           {txt}{c |}{res}     41.31      43.26 {txt}{c |}{res}     42.38 
{txt}{hline 11}{c +}{hline 22}{c +}{hline 10}
     Total {c |}{res}     1,317      1,588 {txt}{c |}{res}     2,905 
           {txt}{c |}{res}     45.34      54.66 {txt}{c |}{res}    100.00 
           {txt}{c |}{res}    100.00     100.00 {txt}{c |}{res}    100.00 

{txt}          Pearson chi2({res}1{txt}) = {res}  1.1280  {txt} Pr = {res}0.288


->  bysort study_location: tab cort_prev gender, r col chi nokey

{txt}{hline}
-> study_location = Delhi(1)

              {c |}        gender
    cort_prev {c |}      Male     Female {c |}     Total
{hline 14}{c +}{hline 22}{c +}{hline 10}
NormOrNotcort {c |}{res}     1,279      1,540 {txt}{c |}{res}     2,819 
              {txt}{c |}{res}     45.37      54.63 {txt}{c |}{res}    100.00 
              {txt}{c |}{res}     88.88      88.97 {txt}{c |}{res}     88.93 
{txt}{hline 14}{c +}{hline 22}{c +}{hline 10}
         cort {c |}{res}       160        191 {txt}{c |}{res}       351 
              {txt}{c |}{res}     45.58      54.42 {txt}{c |}{res}    100.00 
              {txt}{c |}{res}     11.12      11.03 {txt}{c |}{res}     11.07 
{txt}{hline 14}{c +}{hline 22}{c +}{hline 10}
        Total {c |}{res}     1,439      1,731 {txt}{c |}{res}     3,170 
              {txt}{c |}{res}     45.39      54.61 {txt}{c |}{res}    100.00 
              {txt}{c |}{res}    100.00     100.00 {txt}{c |}{res}    100.00 

{txt}          Pearson chi2({res}1{txt}) = {res}  0.0057  {txt} Pr = {res}0.940

{txt}{hline}
-> study_location = Guwahati(2)

              {c |}        gender
    cort_prev {c |}      Male     Female {c |}     Total
{hline 14}{c +}{hline 22}{c +}{hline 10}
NormOrNotcort {c |}{res}     1,327      1,515 {txt}{c |}{res}     2,842 
              {txt}{c |}{res}     46.69      53.31 {txt}{c |}{res}    100.00 
              {txt}{c |}{res}     92.80      91.54 {txt}{c |}{res}     92.12 
{txt}{hline 14}{c +}{hline 22}{c +}{hline 10}
         cort {c |}{res}       103        140 {txt}{c |}{res}       243 
              {txt}{c |}{res}     42.39      57.61 {txt}{c |}{res}    100.00 
              {txt}{c |}{res}      7.20       8.46 {txt}{c |}{res}      7.88 
{txt}{hline 14}{c +}{hline 22}{c +}{hline 10}
        Total {c |}{res}     1,430      1,655 {txt}{c |}{res}     3,085 
              {txt}{c |}{res}     46.35      53.65 {txt}{c |}{res}    100.00 
              {txt}{c |}{res}    100.00     100.00 {txt}{c |}{res}    100.00 

{txt}          Pearson chi2({res}1{txt}) = {res}  1.6689  {txt} Pr = {res}0.196

{txt}{hline}
-> study_location = Prakasam(3)

              {c |}        gender
    cort_prev {c |}      Male     Female {c |}     Total
{hline 14}{c +}{hline 22}{c +}{hline 10}
NormOrNotcort {c |}{res}     1,197      1,374 {txt}{c |}{res}     2,571 
              {txt}{c |}{res}     46.56      53.44 {txt}{c |}{res}    100.00 
              {txt}{c |}{res}     99.01      99.42 {txt}{c |}{res}     99.23 
{txt}{hline 14}{c +}{hline 22}{c +}{hline 10}
         cort {c |}{res}        12          8 {txt}{c |}{res}        20 
              {txt}{c |}{res}     60.00      40.00 {txt}{c |}{res}    100.00 
              {txt}{c |}{res}      0.99       0.58 {txt}{c |}{res}      0.77 
{txt}{hline 14}{c +}{hline 22}{c +}{hline 10}
        Total {c |}{res}     1,209      1,382 {txt}{c |}{res}     2,591 
              {txt}{c |}{res}     46.66      53.34 {txt}{c |}{res}    100.00 
              {txt}{c |}{res}    100.00     100.00 {txt}{c |}{res}    100.00 

{txt}          Pearson chi2({res}1{txt}) = {res}  1.4408  {txt} Pr = {res}0.230


->  bysort study_location: tab nuc_prev gender, r col chi nokey

{txt}{hline}
-> study_location = Delhi(1)

             {c |}        gender
    nuc_prev {c |}      Male     Female {c |}     Total
{hline 13}{c +}{hline 22}{c +}{hline 10}
NormOrNotnuc {c |}{res}     1,164      1,408 {txt}{c |}{res}     2,572 
             {txt}{c |}{res}     45.26      54.74 {txt}{c |}{res}    100.00 
             {txt}{c |}{res}     80.89      81.34 {txt}{c |}{res}     81.14 
{txt}{hline 13}{c +}{hline 22}{c +}{hline 10}
         nuc {c |}{res}       275        323 {txt}{c |}{res}       598 
             {txt}{c |}{res}     45.99      54.01 {txt}{c |}{res}    100.00 
             {txt}{c |}{res}     19.11      18.66 {txt}{c |}{res}     18.86 
{txt}{hline 13}{c +}{hline 22}{c +}{hline 10}
       Total {c |}{res}     1,439      1,731 {txt}{c |}{res}     3,170 
             {txt}{c |}{res}     45.39      54.61 {txt}{c |}{res}    100.00 
             {txt}{c |}{res}    100.00     100.00 {txt}{c |}{res}    100.00 

{txt}          Pearson chi2({res}1{txt}) = {res}  0.1043  {txt} Pr = {res}0.747

{txt}{hline}
-> study_location = Guwahati(2)

             {c |}        gender
    nuc_prev {c |}      Male     Female {c |}     Total
{hline 13}{c +}{hline 22}{c +}{hline 10}
NormOrNotnuc {c |}{res}     1,151      1,314 {txt}{c |}{res}     2,465 
             {txt}{c |}{res}     46.69      53.31 {txt}{c |}{res}    100.00 
             {txt}{c |}{res}     80.49      79.40 {txt}{c |}{res}     79.90 
{txt}{hline 13}{c +}{hline 22}{c +}{hline 10}
         nuc {c |}{res}       279        341 {txt}{c |}{res}       620 
             {txt}{c |}{res}     45.00      55.00 {txt}{c |}{res}    100.00 
             {txt}{c |}{res}     19.51      20.60 {txt}{c |}{res}     20.10 
{txt}{hline 13}{c +}{hline 22}{c +}{hline 10}
       Total {c |}{res}     1,430      1,655 {txt}{c |}{res}     3,085 
             {txt}{c |}{res}     46.35      53.65 {txt}{c |}{res}    100.00 
             {txt}{c |}{res}    100.00     100.00 {txt}{c |}{res}    100.00 

{txt}          Pearson chi2({res}1{txt}) = {res}  0.5715  {txt} Pr = {res}0.450

{txt}{hline}
-> study_location = Prakasam(3)

             {c |}        gender
    nuc_prev {c |}      Male     Female {c |}     Total
{hline 13}{c +}{hline 22}{c +}{hline 10}
NormOrNotnuc {c |}{res}       879        998 {txt}{c |}{res}     1,877 
             {txt}{c |}{res}     46.83      53.17 {txt}{c |}{res}    100.00 
             {txt}{c |}{res}     72.70      72.21 {txt}{c |}{res}     72.44 
{txt}{hline 13}{c +}{hline 22}{c +}{hline 10}
         nuc {c |}{res}       330        384 {txt}{c |}{res}       714 
             {txt}{c |}{res}     46.22      53.78 {txt}{c |}{res}    100.00 
             {txt}{c |}{res}     27.30      27.79 {txt}{c |}{res}     27.56 
{txt}{hline 13}{c +}{hline 22}{c +}{hline 10}
       Total {c |}{res}     1,209      1,382 {txt}{c |}{res}     2,591 
             {txt}{c |}{res}     46.66      53.34 {txt}{c |}{res}    100.00 
             {txt}{c |}{res}    100.00     100.00 {txt}{c |}{res}    100.00 

{txt}          Pearson chi2({res}1{txt}) = {res}  0.0777  {txt} Pr = {res}0.780


->  bysort study_location: tab psc_prev gender, r col chi nokey

{txt}{hline}
-> study_location = Delhi(1)

             {c |}        gender
    psc_prev {c |}      Male     Female {c |}     Total
{hline 13}{c +}{hline 22}{c +}{hline 10}
NormOrNotpsc {c |}{res}     1,287      1,559 {txt}{c |}{res}     2,846 
             {txt}{c |}{res}     45.22      54.78 {txt}{c |}{res}    100.00 
             {txt}{c |}{res}     89.44      90.06 {txt}{c |}{res}     89.78 
{txt}{hline 13}{c +}{hline 22}{c +}{hline 10}
         psc {c |}{res}       152        172 {txt}{c |}{res}       324 
             {txt}{c |}{res}     46.91      53.09 {txt}{c |}{res}    100.00 
             {txt}{c |}{res}     10.56       9.94 {txt}{c |}{res}     10.22 
{txt}{hline 13}{c +}{hline 22}{c +}{hline 10}
       Total {c |}{res}     1,439      1,731 {txt}{c |}{res}     3,170 
             {txt}{c |}{res}     45.39      54.61 {txt}{c |}{res}    100.00 
             {txt}{c |}{res}    100.00     100.00 {txt}{c |}{res}    100.00 

{txt}          Pearson chi2({res}1{txt}) = {res}  0.3360  {txt} Pr = {res}0.562

{txt}{hline}
-> study_location = Guwahati(2)

             {c |}        gender
    psc_prev {c |}      Male     Female {c |}     Total
{hline 13}{c +}{hline 22}{c +}{hline 10}
NormOrNotpsc {c |}{res}     1,407      1,624 {txt}{c |}{res}     3,031 
             {txt}{c |}{res}     46.42      53.58 {txt}{c |}{res}    100.00 
             {txt}{c |}{res}     98.39      98.13 {txt}{c |}{res}     98.25 
{txt}{hline 13}{c +}{hline 22}{c +}{hline 10}
         psc {c |}{res}        23         31 {txt}{c |}{res}        54 
             {txt}{c |}{res}     42.59      57.41 {txt}{c |}{res}    100.00 
             {txt}{c |}{res}      1.61       1.87 {txt}{c |}{res}      1.75 
{txt}{hline 13}{c +}{hline 22}{c +}{hline 10}
       Total {c |}{res}     1,430      1,655 {txt}{c |}{res}     3,085 
             {txt}{c |}{res}     46.35      53.65 {txt}{c |}{res}    100.00 
             {txt}{c |}{res}    100.00     100.00 {txt}{c |}{res}    100.00 

{txt}          Pearson chi2({res}1{txt}) = {res}  0.3126  {txt} Pr = {res}0.576

{txt}{hline}
-> study_location = Prakasam(3)

             {c |}        gender
    psc_prev {c |}      Male     Female {c |}     Total
{hline 13}{c +}{hline 22}{c +}{hline 10}
NormOrNotpsc {c |}{res}     1,196      1,362 {txt}{c |}{res}     2,558 
             {txt}{c |}{res}     46.76      53.24 {txt}{c |}{res}    100.00 
             {txt}{c |}{res}     98.92      98.55 {txt}{c |}{res}     98.73 
{txt}{hline 13}{c +}{hline 22}{c +}{hline 10}
         psc {c |}{res}        13         20 {txt}{c |}{res}        33 
             {txt}{c |}{res}     39.39      60.61 {txt}{c |}{res}    100.00 
             {txt}{c |}{res}      1.08       1.45 {txt}{c |}{res}      1.27 
{txt}{hline 13}{c +}{hline 22}{c +}{hline 10}
       Total {c |}{res}     1,209      1,382 {txt}{c |}{res}     2,591 
             {txt}{c |}{res}     46.66      53.34 {txt}{c |}{res}    100.00 
             {txt}{c |}{res}    100.00     100.00 {txt}{c |}{res}    100.00 

{txt}          Pearson chi2({res}1{txt}) = {res}  0.7094  {txt} Pr = {res}0.400


->  bysort study_location: tab cort_assoc gender, r col chi nokey

{txt}{hline}
-> study_location = Delhi(1)

           {c |}        gender
cort_assoc {c |}      Male     Female {c |}     Total
{hline 11}{c +}{hline 22}{c +}{hline 10}
         0 {c |}{res}     1,119      1,346 {txt}{c |}{res}     2,465 
           {txt}{c |}{res}     45.40      54.60 {txt}{c |}{res}    100.00 
           {txt}{c |}{res}     99.56      99.48 {txt}{c |}{res}     99.52 
{txt}{hline 11}{c +}{hline 22}{c +}{hline 10}
      Cort {c |}{res}         5          7 {txt}{c |}{res}        12 
           {txt}{c |}{res}     41.67      58.33 {txt}{c |}{res}    100.00 
           {txt}{c |}{res}      0.44       0.52 {txt}{c |}{res}      0.48 
{txt}{hline 11}{c +}{hline 22}{c +}{hline 10}
     Total {c |}{res}     1,124      1,353 {txt}{c |}{res}     2,477 
           {txt}{c |}{res}     45.38      54.62 {txt}{c |}{res}    100.00 
           {txt}{c |}{res}    100.00     100.00 {txt}{c |}{res}    100.00 

{txt}          Pearson chi2({res}1{txt}) = {res}  0.0670  {txt} Pr = {res}0.796

{txt}{hline}
-> study_location = Guwahati(2)

           {c |}        gender
cort_assoc {c |}      Male     Female {c |}     Total
{hline 11}{c +}{hline 22}{c +}{hline 10}
         0 {c |}{res}     1,118      1,270 {txt}{c |}{res}     2,388 
           {txt}{c |}{res}     46.82      53.18 {txt}{c |}{res}    100.00 
           {txt}{c |}{res}     99.55      99.61 {txt}{c |}{res}     99.58 
{txt}{hline 11}{c +}{hline 22}{c +}{hline 10}
      Cort {c |}{res}         5          5 {txt}{c |}{res}        10 
           {txt}{c |}{res}     50.00      50.00 {txt}{c |}{res}    100.00 
           {txt}{c |}{res}      0.45       0.39 {txt}{c |}{res}      0.42 
{txt}{hline 11}{c +}{hline 22}{c +}{hline 10}
     Total {c |}{res}     1,123      1,275 {txt}{c |}{res}     2,398 
           {txt}{c |}{res}     46.83      53.17 {txt}{c |}{res}    100.00 
           {txt}{c |}{res}    100.00     100.00 {txt}{c |}{res}    100.00 

{txt}          Pearson chi2({res}1{txt}) = {res}  0.0405  {txt} Pr = {res}0.840

{txt}{hline}
-> study_location = Prakasam(3)

           {c |}        gender
cort_assoc {c |}      Male     Female {c |}     Total
{hline 11}{c +}{hline 22}{c +}{hline 10}
         0 {c |}{res}       835        952 {txt}{c |}{res}     1,787 
           {txt}{c |}{res}     46.73      53.27 {txt}{c |}{res}    100.00 
           {txt}{c |}{res}     98.82      99.37 {txt}{c |}{res}     99.11 
{txt}{hline 11}{c +}{hline 22}{c +}{hline 10}
      Cort {c |}{res}        10          6 {txt}{c |}{res}        16 
           {txt}{c |}{res}     62.50      37.50 {txt}{c |}{res}    100.00 
           {txt}{c |}{res}      1.18       0.63 {txt}{c |}{res}      0.89 
{txt}{hline 11}{c +}{hline 22}{c +}{hline 10}
     Total {c |}{res}       845        958 {txt}{c |}{res}     1,803 
           {txt}{c |}{res}     46.87      53.13 {txt}{c |}{res}    100.00 
           {txt}{c |}{res}    100.00     100.00 {txt}{c |}{res}    100.00 

{txt}          Pearson chi2({res}1{txt}) = {res}  1.5845  {txt} Pr = {res}0.208


->  bysort study_location: tab nuc_assoc gender, r col chi nokey

{txt}{hline}
-> study_location = Delhi(1)

           {c |}        gender
 nuc_assoc {c |}      Male     Female {c |}     Total
{hline 11}{c +}{hline 22}{c +}{hline 10}
         0 {c |}{res}     1,119      1,346 {txt}{c |}{res}     2,465 
           {txt}{c |}{res}     45.40      54.60 {txt}{c |}{res}    100.00 
           {txt}{c |}{res}     93.41      93.93 {txt}{c |}{res}     93.69 
{txt}{hline 11}{c +}{hline 22}{c +}{hline 10}
       Nuc {c |}{res}        79         87 {txt}{c |}{res}       166 
           {txt}{c |}{res}     47.59      52.41 {txt}{c |}{res}    100.00 
           {txt}{c |}{res}      6.59       6.07 {txt}{c |}{res}      6.31 
{txt}{hline 11}{c +}{hline 22}{c +}{hline 10}
     Total {c |}{res}     1,198      1,433 {txt}{c |}{res}     2,631 
           {txt}{c |}{res}     45.53      54.47 {txt}{c |}{res}    100.00 
           {txt}{c |}{res}    100.00     100.00 {txt}{c |}{res}    100.00 

{txt}          Pearson chi2({res}1{txt}) = {res}  0.3021  {txt} Pr = {res}0.583

{txt}{hline}
-> study_location = Guwahati(2)

           {c |}        gender
 nuc_assoc {c |}      Male     Female {c |}     Total
{hline 11}{c +}{hline 22}{c +}{hline 10}
         0 {c |}{res}     1,118      1,270 {txt}{c |}{res}     2,388 
           {txt}{c |}{res}     46.82      53.18 {txt}{c |}{res}    100.00 
           {txt}{c |}{res}     87.28      87.23 {txt}{c |}{res}     87.25 
{txt}{hline 11}{c +}{hline 22}{c +}{hline 10}
       Nuc {c |}{res}       163        186 {txt}{c |}{res}       349 
           {txt}{c |}{res}     46.70      53.30 {txt}{c |}{res}    100.00 
           {txt}{c |}{res}     12.72      12.77 {txt}{c |}{res}     12.75 
{txt}{hline 11}{c +}{hline 22}{c +}{hline 10}
     Total {c |}{res}     1,281      1,456 {txt}{c |}{res}     2,737 
           {txt}{c |}{res}     46.80      53.20 {txt}{c |}{res}    100.00 
           {txt}{c |}{res}    100.00     100.00 {txt}{c |}{res}    100.00 

{txt}          Pearson chi2({res}1{txt}) = {res}  0.0015  {txt} Pr = {res}0.969

{txt}{hline}
-> study_location = Prakasam(3)

           {c |}        gender
 nuc_assoc {c |}      Male     Female {c |}     Total
{hline 11}{c +}{hline 22}{c +}{hline 10}
         0 {c |}{res}       835        952 {txt}{c |}{res}     1,787 
           {txt}{c |}{res}     46.73      53.27 {txt}{c |}{res}    100.00 
           {txt}{c |}{res}     72.17      72.07 {txt}{c |}{res}     72.11 
{txt}{hline 11}{c +}{hline 22}{c +}{hline 10}
       Nuc {c |}{res}       322        369 {txt}{c |}{res}       691 
           {txt}{c |}{res}     46.60      53.40 {txt}{c |}{res}    100.00 
           {txt}{c |}{res}     27.83      27.93 {txt}{c |}{res}     27.89 
{txt}{hline 11}{c +}{hline 22}{c +}{hline 10}
     Total {c |}{res}     1,157      1,321 {txt}{c |}{res}     2,478 
           {txt}{c |}{res}     46.69      53.31 {txt}{c |}{res}    100.00 
           {txt}{c |}{res}    100.00     100.00 {txt}{c |}{res}    100.00 

{txt}          Pearson chi2({res}1{txt}) = {res}  0.0032  {txt} Pr = {res}0.955


->  bysort study_location: tab psc_assoc gender, r col chi nokey

{txt}{hline}
-> study_location = Delhi(1)

           {c |}        gender
 psc_assoc {c |}      Male     Female {c |}     Total
{hline 11}{c +}{hline 22}{c +}{hline 10}
         0 {c |}{res}     1,119      1,346 {txt}{c |}{res}     2,465 
           {txt}{c |}{res}     45.40      54.60 {txt}{c |}{res}    100.00 
           {txt}{c |}{res}     98.94      99.26 {txt}{c |}{res}     99.12 
{txt}{hline 11}{c +}{hline 22}{c +}{hline 10}
       Psc {c |}{res}        12         10 {txt}{c |}{res}        22 
           {txt}{c |}{res}     54.55      45.45 {txt}{c |}{res}    100.00 
           {txt}{c |}{res}      1.06       0.74 {txt}{c |}{res}      0.88 
{txt}{hline 11}{c +}{hline 22}{c +}{hline 10}
     Total {c |}{res}     1,131      1,356 {txt}{c |}{res}     2,487 
           {txt}{c |}{res}     45.48      54.52 {txt}{c |}{res}    100.00 
           {txt}{c |}{res}    100.00     100.00 {txt}{c |}{res}    100.00 

{txt}          Pearson chi2({res}1{txt}) = {res}  0.7363  {txt} Pr = {res}0.391

{txt}{hline}
-> study_location = Guwahati(2)

           {c |}        gender
 psc_assoc {c |}      Male     Female {c |}     Total
{hline 11}{c +}{hline 22}{c +}{hline 10}
         0 {c |}{res}     1,118      1,270 {txt}{c |}{res}     2,388 
           {txt}{c |}{res}     46.82      53.18 {txt}{c |}{res}    100.00 
           {txt}{c |}{res}     99.38      99.14 {txt}{c |}{res}     99.25 
{txt}{hline 11}{c +}{hline 22}{c +}{hline 10}
       Psc {c |}{res}         7         11 {txt}{c |}{res}        18 
           {txt}{c |}{res}     38.89      61.11 {txt}{c |}{res}    100.00 
           {txt}{c |}{res}      0.62       0.86 {txt}{c |}{res}      0.75 
{txt}{hline 11}{c +}{hline 22}{c +}{hline 10}
     Total {c |}{res}     1,125      1,281 {txt}{c |}{res}     2,406 
           {txt}{c |}{res}     46.76      53.24 {txt}{c |}{res}    100.00 
           {txt}{c |}{res}    100.00     100.00 {txt}{c |}{res}    100.00 

{txt}          Pearson chi2({res}1{txt}) = {res}  0.4511  {txt} Pr = {res}0.502

{txt}{hline}
-> study_location = Prakasam(3)

           {c |}        gender
 psc_assoc {c |}      Male     Female {c |}     Total
{hline 11}{c +}{hline 22}{c +}{hline 10}
         0 {c |}{res}       835        952 {txt}{c |}{res}     1,787 
           {txt}{c |}{res}     46.73      53.27 {txt}{c |}{res}    100.00 
           {txt}{c |}{res}     98.70      98.35 {txt}{c |}{res}     98.51 
{txt}{hline 11}{c +}{hline 22}{c +}{hline 10}
       Psc {c |}{res}        11         16 {txt}{c |}{res}        27 
           {txt}{c |}{res}     40.74      59.26 {txt}{c |}{res}    100.00 
           {txt}{c |}{res}      1.30       1.65 {txt}{c |}{res}      1.49 
{txt}{hline 11}{c +}{hline 22}{c +}{hline 10}
     Total {c |}{res}       846        968 {txt}{c |}{res}     1,814 
           {txt}{c |}{res}     46.64      53.36 {txt}{c |}{res}    100.00 
           {txt}{c |}{res}    100.00     100.00 {txt}{c |}{res}    100.00 

{txt}          Pearson chi2({res}1{txt}) = {res}  0.3829  {txt} Pr = {res}0.536


->  bysort study_location: tab pure_assoc gender, r col chi nokey

{txt}{hline}
-> study_location = Delhi(1)

           {c |}        gender
pure_assoc {c |}      Male     Female {c |}     Total
{hline 11}{c +}{hline 22}{c +}{hline 10}
         0 {c |}{res}     1,119      1,346 {txt}{c |}{res}     2,465 
           {txt}{c |}{res}     45.40      54.60 {txt}{c |}{res}    100.00 
           {txt}{c |}{res}     92.10      92.83 {txt}{c |}{res}     92.50 
{txt}{hline 11}{c +}{hline 22}{c +}{hline 10}
         1 {c |}{res}         5          7 {txt}{c |}{res}        12 
           {txt}{c |}{res}     41.67      58.33 {txt}{c |}{res}    100.00 
           {txt}{c |}{res}      0.41       0.48 {txt}{c |}{res}      0.45 
{txt}{hline 11}{c +}{hline 22}{c +}{hline 10}
         2 {c |}{res}        79         87 {txt}{c |}{res}       166 
           {txt}{c |}{res}     47.59      52.41 {txt}{c |}{res}    100.00 
           {txt}{c |}{res}      6.50       6.00 {txt}{c |}{res}      6.23 
{txt}{hline 11}{c +}{hline 22}{c +}{hline 10}
         3 {c |}{res}        12         10 {txt}{c |}{res}        22 
           {txt}{c |}{res}     54.55      45.45 {txt}{c |}{res}    100.00 
           {txt}{c |}{res}      0.99       0.69 {txt}{c |}{res}      0.83 
{txt}{hline 11}{c +}{hline 22}{c +}{hline 10}
     Total {c |}{res}     1,215      1,450 {txt}{c |}{res}     2,665 
           {txt}{c |}{res}     45.59      54.41 {txt}{c |}{res}    100.00 
           {txt}{c |}{res}    100.00     100.00 {txt}{c |}{res}    100.00 

{txt}          Pearson chi2({res}3{txt}) = {res}  1.0911  {txt} Pr = {res}0.779

{txt}{hline}
-> study_location = Guwahati(2)

           {c |}        gender
pure_assoc {c |}      Male     Female {c |}     Total
{hline 11}{c +}{hline 22}{c +}{hline 10}
         0 {c |}{res}     1,118      1,270 {txt}{c |}{res}     2,388 
           {txt}{c |}{res}     46.82      53.18 {txt}{c |}{res}    100.00 
           {txt}{c |}{res}     86.47      86.28 {txt}{c |}{res}     86.37 
{txt}{hline 11}{c +}{hline 22}{c +}{hline 10}
         1 {c |}{res}         5          5 {txt}{c |}{res}        10 
           {txt}{c |}{res}     50.00      50.00 {txt}{c |}{res}    100.00 
           {txt}{c |}{res}      0.39       0.34 {txt}{c |}{res}      0.36 
{txt}{hline 11}{c +}{hline 22}{c +}{hline 10}
         2 {c |}{res}       163        186 {txt}{c |}{res}       349 
           {txt}{c |}{res}     46.70      53.30 {txt}{c |}{res}    100.00 
           {txt}{c |}{res}     12.61      12.64 {txt}{c |}{res}     12.62 
{txt}{hline 11}{c +}{hline 22}{c +}{hline 10}
         3 {c |}{res}         7         11 {txt}{c |}{res}        18 
           {txt}{c |}{res}     38.89      61.11 {txt}{c |}{res}    100.00 
           {txt}{c |}{res}      0.54       0.75 {txt}{c |}{res}      0.65 
{txt}{hline 11}{c +}{hline 22}{c +}{hline 10}
     Total {c |}{res}     1,293      1,472 {txt}{c |}{res}     2,765 
           {txt}{c |}{res}     46.76      53.24 {txt}{c |}{res}    100.00 
           {txt}{c |}{res}    100.00     100.00 {txt}{c |}{res}    100.00 

{txt}          Pearson chi2({res}3{txt}) = {res}  0.4937  {txt} Pr = {res}0.920

{txt}{hline}
-> study_location = Prakasam(3)

           {c |}        gender
pure_assoc {c |}      Male     Female {c |}     Total
{hline 11}{c +}{hline 22}{c +}{hline 10}
         0 {c |}{res}       835        952 {txt}{c |}{res}     1,787 
           {txt}{c |}{res}     46.73      53.27 {txt}{c |}{res}    100.00 
           {txt}{c |}{res}     70.88      70.89 {txt}{c |}{res}     70.88 
{txt}{hline 11}{c +}{hline 22}{c +}{hline 10}
         1 {c |}{res}        10          6 {txt}{c |}{res}        16 
           {txt}{c |}{res}     62.50      37.50 {txt}{c |}{res}    100.00 
           {txt}{c |}{res}      0.85       0.45 {txt}{c |}{res}      0.63 
{txt}{hline 11}{c +}{hline 22}{c +}{hline 10}
         2 {c |}{res}       322        369 {txt}{c |}{res}       691 
           {txt}{c |}{res}     46.60      53.40 {txt}{c |}{res}    100.00 
           {txt}{c |}{res}     27.33      27.48 {txt}{c |}{res}     27.41 
{txt}{hline 11}{c +}{hline 22}{c +}{hline 10}
         3 {c |}{res}        11         16 {txt}{c |}{res}        27 
           {txt}{c |}{res}     40.74      59.26 {txt}{c |}{res}    100.00 
           {txt}{c |}{res}      0.93       1.19 {txt}{c |}{res}      1.07 
{txt}{hline 11}{c +}{hline 22}{c +}{hline 10}
     Total {c |}{res}     1,178      1,343 {txt}{c |}{res}     2,521 
           {txt}{c |}{res}     46.73      53.27 {txt}{c |}{res}    100.00 
           {txt}{c |}{res}    100.00     100.00 {txt}{c |}{res}    100.00 

{txt}          Pearson chi2({res}3{txt}) = {res}  1.9923  {txt} Pr = {res}0.574

{txt}
{com}. 
. cap log close
{smcl}
{com}{sf}{ul off}
