# Supplementary material for: Association of cataract and sun exposure in geographically diverse populations of India: The CASE study. First Report of the ICMR-EYE SEE Study Group
Source: PLoS One. 2020 Jan 23;15(1):e0227868. doi: 10.1371/journal.pone.0227868 (PMC6977762; doi:10.1371/journal.pone.0227868)
Supplement: S2 File — The study dataset in Stata and spreadsheet formats, codebooks, analysis commands, output logs and instructions for using the dataset. (ZIP) [file pone.0227868.s002.zip › Instructions.txt]

The main person-wise data file  is "UVR-cataract-analysis.dta" and to reproduce the analysis, use the "UVR-cataract-analysis.do" file in Stata version 13. 
The "UVR-cataract-analysis - Codebook.pdf" file lists the variables in the dataset. 
Its also describes the number of missing values in the dataset for various variables. 
The "LOCSeyePattern.dta" file is a longform data of each eye, where eye = 1 means right eye and eye=2 means left eye. 
The "LOCSeyePattern - Codebook.pdf" describes the variables used in this dataset.
The "UVR-cataract-analysis.do" file runs the analysis and saves the results as "Results.pdf" and "date_combinedUVR40+_6.smcl" files. 
As an intermediate step, "combinedUVR40+_7.dta" and "UVR-cataract-analysis_7.dta" files are generaed and these may be ignored. 

The Key Variables are - 
1.	unique_id - person unique ID
2.	anyCataract - Person with any eye having cataract - prevalence of any cataract (yes/ no)
3.	cort_prev nuc_prev psc_prev - prevalence of any specific type of cataract (yes/ no)
4.	cort_assoc nuc_assoc psc_assoc pure_assoc - Distribution of pure sub-types of cataracts 
5.	age - Age of participant - Continuous
6.	gender - Gender (Male / Female)
7.	educat2 - Educational status
8.	workTypePrCat - Occupation
9.	smoke20 - Smoking (yes/ no)
10.	indoor16_kitchen - Indoor Smoke (yes/ no)
11.	tExposure - Lifetime cumulative effective sun exposure - continuous
12.	tExposureQuantilesAll  - Lifetime cumulative effective sun exposure expressed as quintiles
13.	study_location - Study Site
14.	sugar200 - Diabetes (yes/ no)
15.	pvaBe - Vision Status based on presenting visual acuity in better eye
16.	bvaBe - Vision Status based on best corrected visual acuity in better eye
17.	beOp - Both eyes operated for cataract (yes/ no)
18.	oneEyeOp - One Eye operated for cataract (yes/ no)
19.	locsRe*, locsLe* - LOCS III grading results of eirther eye for cortical opacity, nuclear opacity, nuclear opalescence and PSC
