# Supplementary material for: Association of cataract and sun exposure in geographically diverse populations of India: The CASE study. First Report of the ICMR-EYE SEE Study Group
Source: PLoS One. 2020 Jan 23;15(1):e0227868. doi: 10.1371/journal.pone.0227868 (PMC6977762; doi:10.1371/journal.pone.0227868)
Supplement: S2 File — The study dataset in Stata and spreadsheet formats, codebooks, analysis commands, output logs and instructions for using the dataset. (ZIP) [file pone.0227868.s002.zip › LOCSeyePattern.xlsx]

## Sheet: Sheet1
unique_id	eye	study_location	agecat	gender	age	indoor16_kitchen	smoke20	educat2	workTypePrCat	tExposureQuantilesAll	cort_locs	nuc_locs	psc_locs	pva	bva	i	pattern	cortAny	nucAny	pscAny
10100101	1	1	5	1	58	1	1	3	2	5	0	0	0	1	1	1	1	0	0	0
10100101	2	1	5	1	58	1	1	3	2	5	0	0	0	1	1	1	1	0	0	0
10100102	1	1	5	2	56	1	0	1	2	2				2	1	2
10100102	2	1	5	2	56	1	0	1	2	2	0	1	0	5	3	2	3	0	1	0
10100202	1	1	4	2	40	1	0	0	2	3	0	0	0	1	1	3	1	0	0	0
10100202	2	1	4	2	40	1	0	0	2	3	0	0	0	1	1	3	1	0	0	0
10100301	1	1	5	1	50	0	1	1	2	4	0	0	0	1	1	4	1	0	0	0
10100301	2	1	5	1	50	0	1	1	2	4	0	0	0	1	1	4	1	0	0	0
10100302	1	1	4	2	45	1	0	0	2	4	0	0	0	1	1	5	1	0	0	0
10100302	2	1	4	2	45	1	0	0	2	4	0	0	0	1	1	5	1	0	0	0
10100401	1	1	4	1	45	1	1	2	2	1	0	0	0	5	5	6	1	0	0	0
10100401	2	1	4	1	45	1	1	2	2	1	0	0	0	1	1	6	1	0	0	0
10100402	1	1	4	2	43	1	0	0	2	1	0	0	0	1	1	7	1	0	0	0
10100402	2	1	4	2	43	1	0	0	2	1	0	0	0	1	1	7	1	0	0	0
10100501	1	1	4	1	42	0	1	3	2	2	0	0	0	1	1	8	1	0	0	0
10100501	2	1	4	1	42	0	1	3	2	2	0	0	0	1	1	8	1	0	0	0
10100601	1	1	6	2	65	1	1	0	2	5	1	1	1	5	5	9	8	1	1	1
10100601	2	1	6	2	65	1	1	0	2	5				2	1	9
10100602	1	1	4	1	40	1	1	2	2	2	0	0	0	1	1	10	1	0	0	0
10100602	2	1	4	1	40	1	1	2	2	2	0	0	0	1	1	10	1	0	0	0
10100901	1	1	4	1	43	0	1	3	2	2	0	0	0	1	1	11	1	0	0	0
10100901	2	1	4	1	43	0	1	3	2	2	0	0	0	1	1	11	1	0	0	0
10100902	1	1	4	2	41	1	0	0	2	2	0	0	0	1	1	12	1	0	0	0
10100902	2	1	4	2	41	1	0	0	2	2	0	0	0	1	1	12	1	0	0	0
10101001	1	1	6	1	61	1	1	1	2	3	0	0	0	1	1	13	1	0	0	0
10101001	2	1	6	1	61	1	1	1	2	3	0	0	0	5	5	13	1	0	0	0
10101002	1	1	6	2	60	1	1	0	2	2	1	0	0	1	1	14	5	1	0	0
10101002	2	1	6	2	60	1	1	0	2	2	1	0	0	1	1	14	5	1	0	0
10101201	1	1	6	1	62	0	1	3	2	1	0	0	0	1	1	15	1	0	0	0
10101201	2	1	6	1	62	0	1	3	2	1	0	0	0	1	1	15	1	0	0	0
10101202	1	1	6	2	60	1	0	0	2	5				3	2	16
10101202	2	1	6	2	60	1	0	0	2	5	1	1	0	3	3	16	7	1	1	0
10101501	1	1	4	1	46	1	1	3	2	1	0	0	0	1	1	17	1	0	0	0
10101501	2	1	4	1	46	1	1	3	2	1	0	0	0	1	1	17	1	0	0	0
10101502	1	1	4	2	40	1	0	0	2	2	0	0	0	3	1	18	1	0	0	0
10101502	2	1	4	2	40	1	0	0	2	2	0	0	0	3	1	18	1	0	0	0
10101702	1	1	7	1	75	1	0	2	2	5				1	1	19
10101702	2	1	7	1	75	1	0	2	2	5	1	1	1	3	3	19	8	1	1	1
10101703	1	1	6	2	65	1	0	0	2	4	0	0	0	1	1	20	1	0	0	0
10101703	2	1	6	2	65	1	0	0	2	4				5	5	20
10101901	1	1	4	1	46	0	0	3	2	2	0	0	0	1	1	21	1	0	0	0
10101901	2	1	4	1	46	0	0	3	2	2	0	0	0	1	1	21	1	0	0	0
10101902	1	1	4	2	42	1	0	2	2	1	0	0	0	1	1	22	1	0	0	0
10101902	2	1	4	2	42	1	0	2	2	1	0	0	0	1	1	22	1	0	0	0
10102101	1	1	7	2	75	1	1	0	1	4	1	1	1	3	3	23	8	1	1	1
10102101	2	1	7	2	75	1	1	0	1	4				3	1	23
10102302	1	1	4	2	40	1	0	0	2	2	0	0	0	1	1	24	1	0	0	0
10102302	2	1	4	2	40	1	0	0	2	2	0	0	0	1	1	24	1	0	0	0
10102601	1	1	4	1	42	1	1	3	2	2	0	0	0	1	1	25	1	0	0	0
10102601	2	1	4	1	42	1	1	3	2	2	0	0	0	1	1	25	1	0	0	0
10102701	1	1	5	1	50	1	1	2	2	5	0	0	0	1	1	26	1	0	0	0
10102701	2	1	5	1	50	1	1	2	2	5	0	0	0	1	1	26	1	0	0	0
10102801	1	1	5	2	51	1	1	0	1	4				1	1	27
10102801	2	1	5	2	51	1	1	0	1	4	0	0	0	1	1	27	1	0	0	0
10102901	1	1	6	1	63	0	1	3	2	2	0	0	0	1	1	28	1	0	0	0
10102901	2	1	6	1	63	0	1	3	2	2				5	5	28
10102902	1	1	6	2	62	1	0	0	2	5	0	0	0	1	1	29	1	0	0	0
10102902	2	1	6	2	62	1	0	0	2	5	0	0	0	1	1	29	1	0	0	0
10103001	1	1	5	1	57	1	1	4	2	2	0	0	0	1	1	30	1	0	0	0
10103001	2	1	5	1	57	1	1	4	2	2	0	0	0	1	1	30	1	0	0	0
10103002	1	1	5	2	57	1	0	0	2	3	0	0	0	1	1	31	1	0	0	0
10103002	2	1	5	2	57	1	0	0	2	3	0	0	0	1	1	31	1	0	0	0
10103101	1	1	5	1	55	0	1	3	2	5	1	1	0	1	1	32	7	1	1	0
10103101	2	1	5	1	55	0	1	3	2	5	1	1	0	1	1	32	7	1	1	0
10103201	1	1	5	1	51	1	1	2	2	4	0	0	0	2	1	33	1	0	0	0
10103201	2	1	5	1	51	1	1	2	2	4	0	0	0	1	1	33	1	0	0	0
10103202	1	1	4	2	46	1	1	0	2	3	0	0	0	5	5	34	1	0	0	0
10103202	2	1	4	2	46	1	1	0	2	3	0	0	0	1	1	34	1	0	0	0
10103302	1	1	6	2	65	1	1	0	2	5	1	1	0	3	1	35	7	1	1	0
10103302	2	1	6	2	65	1	1	0	2	5	1	1	0	2	1	35	7	1	1	0
10103401	1	1	6	1	68	0	1	3	2	3	0	0	0	1	1	36	1	0	0	0
10103401	2	1	6	1	68	0	1	3	2	3	0	0	0	1	1	36	1	0	0	0
10103402	1	1	6	2	60	1	0	0	2	5	1	1	1	3	1	37	8	1	1	1
10103402	2	1	6	2	60	1	0	0	2	5	1	1	0	3	1	37	7	1	1	0
10103403	1	1	4	1	45	1	1	3	2	3	0	0	0	1	1	38	1	0	0	0
10103403	2	1	4	1	45	1	1	3	2	3	0	0	0	1	1	38	1	0	0	0
10103404	1	1	4	2	42	1	0	2	2	3	0	0	0	1	1	39	1	0	0	0
10103404	2	1	4	2	42	1	0	2	2	3	0	0	0	1	1	39	1	0	0	0
10103501	1	1	4	1	45	1	0	4	2	2	0	0	0	1	1	40	1	0	0	0
10103501	2	1	4	1	45	1	0	4	2	2	0	0	0	1	1	40	1	0	0	0
10103502	1	1	4	2	43	1	0	1	2	3	0	0	0	1	1	41	1	0	0	0
10103502	2	1	4	2	43	1	0	1	2	3	0	0	0	1	1	41	1	0	0	0
10103601	1	1	4	1	49	1	1	0	2	3	0	0	0	3	1	42	1	0	0	0
10103601	2	1	4	1	49	1	1	0	2	3	0	0	0	3	1	42	1	0	0	0
10103701	1	1	4	1	45	1	1	0	2	4	0	0	0	2	1	43	1	0	0	0
10103701	2	1	4	1	45	1	1	0	2	4	0	0	0	1	1	43	1	0	0	0
10103801	1	1	5	1	58	1	1	1	2	4	1	0	0	4	3	44	5	1	0	0
10103801	2	1	5	1	58	1	1	1	2	4	1	0	0	5	3	44	5	1	0	0
10103902	1	1	4	2	40	1	0	0	2	2	0	0	0	1	1	45	1	0	0	0
10103902	2	1	4	2	40	1	0	0	2	2	0	0	0	1	1	45	1	0	0	0
10104101	1	1	4	1	45	1	1	1	2	3	0	0	0	2	1	46	1	0	0	0
10104101	2	1	4	1	45	1	1	1	2	3				5	5	46
10104102	1	1	4	2	42	1	0	0	2	2	0	0	0	1	1	47	1	0	0	0
10104102	2	1	4	2	42	1	0	0	2	2	0	0	0	1	1	47	1	0	0	0
10104202	1	1	5	2	58	1	1	0	2	5	1	1	0	2	1	48	7	1	1	0
10104202	2	1	5	2	58	1	1	0	2	5	1	1	0	5	5	48	7	1	1	0
10104401	1	1	6	1	66	1	1	0	2	4	1	1	1	1	1	49	8	1	1	1
10104401	2	1	6	1	66	1	1	0	2	4	1	1	1	1	1	49	8	1	1	1
10104701	1	1	4	1	44	0	0	1	2	1	0	0	0	1	1	50	1	0	0	0
10104701	2	1	4	1	44	0	0	1	2	1	0	0	0	1	1	50	1	0	0	0
10104702	1	1	4	2	40	1	0	1	2	2	0	0	0	1	1	51	1	0	0	0
10104702	2	1	4	2	40	1	0	1	2	2	0	0	0	1	1	51	1	0	0	0
10105001	1	1	7	1	70	1	1	2	2	5	1	1	1	3	3	52	8	1	1	1
10105001	2	1	7	1	70	1	1	2	2	5	1	1	1	1	1	52	8	1	1	1
10105002	1	1	6	2	62	1	0	0	2	5	0	0	0	2	2	53	1	0	0	0
10105002	2	1	6	2	62	1	0	0	2	5	0	0	0	3	3	53	1	0	0	0
10105201	1	1	6	1	67	0	1	2	1	3	1	1	1	5	5	54	8	1	1	1
10105201	2	1	6	1	67	0	1	2	1	3	1	1	0	3	3	54	7	1	1	0
10105301	1	1	5	1	58	1	1	3	2	1	0	0	0	1	1	55	1	0	0	0
10105301	2	1	5	1	58	1	1	3	2	1	0	0	0	1	1	55	1	0	0	0
10105302	1	1	5	2	56	1	1	0	2	2	0	0	0	3	1	56	1	0	0	0
10105302	2	1	5	2	56	1	1	0	2	2	0	0	0	3	1	56	1	0	0	0
10105401	1	1	5	1	52	0	1	3	2	1	0	0	0	1	1	57	1	0	0	0
10105401	2	1	5	1	52	0	1	3	2	1	0	0	0	1	1	57	1	0	0	0
10105402	1	1	4	2	49	1	0	1	2	2	0	0	0	2	1	58	1	0	0	0
10105402	2	1	4	2	49	1	0	1	2	2	0	0	0	2	1	58	1	0	0	0
10105501	1	1	4	1	45	0	1	2	2	3	0	0	0	1	1	59	1	0	0	0
10105501	2	1	4	1	45	0	1	2	2	3	0	0	0	1	1	59	1	0	0	0
10105502	1	1	4	2	40	1	0	0	2	4	0	0	0	1	1	60	1	0	0	0
10105502	2	1	4	2	40	1	0	0	2	4	0	0	0	1	1	60	1	0	0	0
10105901	1	1	5	2	50	1	1	0	2	4	0	0	0	1	1	61	1	0	0	0
10105901	2	1	5	2	50	1	1	0	2	4	0	0	0	1	1	61	1	0	0	0
10106101	1	1	5	2	54	1	1	0	1	5	0	0	0	3	2	62	1	0	0	0
10106101	2	1	5	2	54	1	1	0	1	5	0	0	0	3	3	62	1	0	0	0
10106201	1	1	4	1	43	1	1	4	2	1	0	0	0	1	1	63	1	0	0	0
10106201	2	1	4	1	43	1	1	4	2	1	0	0	0	1	1	63	1	0	0	0
10106401	1	1	4	2	45	1	1	0	1	4	0	0	0	1	1	64	1	0	0	0
10106401	2	1	4	2	45	1	1	0	1	4	0	0	0	1	1	64	1	0	0	0
10106501	1	1	5	1	51	1	1	1	2	1	0	0	0	1	1	65	1	0	0	0
10106501	2	1	5	1	51	1	1	1	2	1	0	0	0	1	1	65	1	0	0	0
10106502	1	1	4	2	48	1	0	0	2	1	0	0	0	3	3	66	1	0	0	0
10106502	2	1	4	2	48	1	0	0	2	1	0	0	0	3	2	66	1	0	0	0
10106701	1	1	6	2	62	1	0	1	1	5	0	0	0	2	1	67	1	0	0	0
10106701	2	1	6	2	62	1	0	1	1	5	0	0	0	2	1	67	1	0	0	0
10106801	1	1	5	2	51	1	1	0	2	3	0	0	0	1	1	68	1	0	0	0
10106801	2	1	5	2	51	1	1	0	2	3	0	0	0	1	1	68	1	0	0	0
10106901	1	1	6	2	60	1	1	0	2	5	0	0	0	3	1	69	1	0	0	0
10106901	2	1	6	2	60	1	1	0	2	5	0	0	0	3	1	69	1	0	0	0
10107001	1	1	5	1	52	0	1	2	2	3	0	0	0	1	1	70	1	0	0	0
10107001	2	1	5	1	52	0	1	2	2	3	0	0	0	1	1	70	1	0	0	0
10107002	1	1	4	2	48	1	0	0	2	4	0	0	0	1	1	71	1	0	0	0
10107002	2	1	4	2	48	1	0	0	2	4	0	0	0	1	1	71	1	0	0	0
10107101	1	1	6	1	60	0	1	1	2	4	0	0	0	3	1	72	1	0	0	0
10107101	2	1	6	1	60	0	1	1	2	4	0	0	0	3	1	72	1	0	0	0
10107102	1	1	5	2	58	1	0	0	2	4	1	1	0	3	1	73	7	1	1	0
10107102	2	1	5	2	58	1	0	0	2	4	1	1	0	3	1	73	7	1	1	0
10107201	1	1	7	2	78	1	1	0	2	5	1	1	0	3	2	74	7	1	1	0
10107201	2	1	7	2	78	1	1	0	2	5				3	2	74
10107202	1	1	5	2	55	1	1	0	2	5	0	0	0	1	1	75	1	0	0	0
10107202	2	1	5	2	55	1	1	0	2	5	0	0	0	1	1	75	1	0	0	0
10107204	1	1	4	1	43	1	0	0	2	3	0	0	0	1	1	76	1	0	0	0
10107204	2	1	4	1	43	1	0	0	2	3	0	0	0	1	1	76	1	0	0	0
10107301	1	1	5	1	58	0	1	3	2	1	1	1	0	1	1	77	7	1	1	0
10107301	2	1	5	1	58	0	1	3	2	1	1	1	0	1	1	77	7	1	1	0
10107302	1	1	5	2	56	1	0	0	2	5	0	0	0	1	1	78	1	0	0	0
10107302	2	1	5	2	56	1	0	0	2	5	0	0	0	1	1	78	1	0	0	0
10107402	1	1	6	2	65	1	0	0	2	5				3	3	79
10107402	2	1	6	2	65	1	0	0	2	5	0	1	1	5	3	79	4	0	1	1
10107501	1	1	6	1	62	1	1	2	1	5	0	0	0	1	1	80	1	0	0	0
10107501	2	1	6	1	62	1	1	2	1	5	0	0	0	1	1	80	1	0	0	0
10107503	1	1	4	1	40	0	1	2	2	1	0	0	0	1	1	81	1	0	0	0
10107503	2	1	4	1	40	0	1	2	2	1	0	0	0	1	1	81	1	0	0	0
10107901	1	1	5	1	50	1	1	0	2	4	0	0	0	1	1	82	1	0	0	0
10107901	2	1	5	1	50	1	1	0	2	4	0	0	0	1	1	82	1	0	0	0
10107902	1	1	4	2	45	1	0	0	2	4	0	0	0	2	1	83	1	0	0	0
10107902	2	1	4	2	45	1	0	0	2	4	0	0	0	2	1	83	1	0	0	0
10108201	1	1	5	1	55	0	1	2	2	5	0	0	0	1	1	84	1	0	0	0
10108201	2	1	5	1	55	0	1	2	2	5	0	0	0	1	1	84	1	0	0	0
10108301	1	1	4	1	42	1	1	1	2	2	0	0	1	3	1	85	2	0	0	1
10108301	2	1	4	1	42	1	1	1	2	2	0	0	1	3	1	85	2	0	0	1
10108302	1	1	4	2	40	1	1	0	2	2	0	0	0	3	1	86	1	0	0	0
10108302	2	1	4	2	40	1	1	0	2	2	0	0	0	4	1	86	1	0	0	0
10108502	1	1	4	1	41	1	1	2	2	2				2	1	87
10108502	2	1	4	1	41	1	1	2	2	2	0	0	1	3	2	87	2	0	0	1
10108601	1	1	6	1	62	1	1	0	2	5	0	0	0	3	3	88	1	0	0	0
10108601	2	1	6	1	62	1	1	0	2	5	0	0	0	3	3	88	1	0	0	0
10108801	1	1	5	1	55	0	1	2	2	5				1	1	89
10108801	2	1	5	1	55	0	1	2	2	5	1	1	1	3	3	89	8	1	1	1
10108802	1	1	5	2	51	1	1	0	2	2	0	0	0	1	1	90	1	0	0	0
10108802	2	1	5	2	51	1	1	0	2	2	0	0	0	1	1	90	1	0	0	0
10109001	1	1	7	2	70	1	1	0	2	5	1	1	0	5	3	91	7	1	1	0
10109001	2	1	7	2	70	1	1	0	2	5				3	3	91
10109101	1	1	7	1	85	0	0	1	1	5	1	1	1	2	1	92	8	1	1	1
10109101	2	1	7	1	85	0	0	1	1	5	1	1	1	3	1	92	8	1	1	1
10109302	1	1	4	2	45	1	1	0	2	4	0	0	0	1	1	93	1	0	0	0
10109302	2	1	4	2	45	1	1	0	2	4	0	0	0	1	1	93	1	0	0	0
10109401	1	1	5	1	50	0	1	3	2	2	0	0	0	1	1	94	1	0	0	0
10109401	2	1	5	1	50	0	1	3	2	2	0	0	0	1	1	94	1	0	0	0
10109402	1	1	4	2	45	1	0	2	2	5	0	0	0	1	1	95	1	0	0	0
10109402	2	1	4	2	45	1	0	2	2	5	0	0	0	1	1	95	1	0	0	0
10109502	1	1	4	2	40	1	0	1	2	3	0	0	0	1	1	96	1	0	0	0
10109502	2	1	4	2	40	1	0	1	2	3	0	0	0	1	1	96	1	0	0	0
10109701	1	1	6	1	60	1	1	3	2	4				3	1	97
10109701	2	1	6	1	60	1	1	3	2	4	0	0	1	3	3	97	2	0	0	1
10109702	1	1	5	2	55	1	1	0	2	5	0	0	0	1	1	98	1	0	0	0
10109702	2	1	5	2	55	1	1	0	2	5	0	0	0	1	1	98	1	0	0	0
10109801	1	1	6	1	67	0	1	1	2	5	0	0	0	2	1	99	1	0	0	0
10109801	2	1	6	1	67	0	1	1	2	5	0	0	0	2	1	99	1	0	0	0
10109802	1	1	4	1	46	1	1	1	2	2	0	0	0	1	1	100	1	0	0	0
10109802	2	1	4	1	46	1	1	1	2	2	0	0	0	1	1	100	1	0	0	0
10109803	1	1	4	2	43	1	1	0	2	3	0	0	0	1	1	101	1	0	0	0
10109803	2	1	4	2	43	1	1	0	2	3	0	0	0	1	1	101	1	0	0	0
10200102	1	1	7	1	75	0	1	0	2	5	1	1	0	2	1	102	7	1	1	0
10200102	2	1	7	1	75	0	1	0	2	5	1	1	0	1	1	102	7	1	1	0
10200103	1	1	7	2	70	1	0	0	2	5	1	1	0	3	1	103	7	1	1	0
10200103	2	1	7	2	70	1	0	0	2	5	1	1	0	3	1	103	7	1	1	0
10200104	1	1	4	1	42	0	0	3	2	1	0	0	0	1	1	104	1	0	0	0
10200104	2	1	4	1	42	0	0	3	2	1	0	0	0	1	1	104	1	0	0	0
10200202	1	1	4	2	45	1	0	0	2	3	0	0	0	1	1	105	1	0	0	0
10200202	2	1	4	2	45	1	0	0	2	3	0	0	0	1	1	105	1	0	0	0
10200301	1	1	6	1	60	0	1	3	2	4	0	0	0	3	1	106	1	0	0	0
10200301	2	1	6	1	60	0	1	3	2	4	0	0	0	3	1	106	1	0	0	0
10200302	1	1	5	2	55	1	0	0	1	1	0	0	0	2	1	107	1	0	0	0
10200302	2	1	5	2	55	1	0	0	1	1	0	0	0	2	1	107	1	0	0	0
10200401	1	1	6	1	61	0	1	2	2	5	0	0	0	1	1	108	1	0	0	0
10200401	2	1	6	1	61	0	1	2	2	5	0	0	0	2	2	108	1	0	0	0
10200402	1	1	5	2	58	1	0	0	2	5	0	0	0	1	1	109	1	0	0	0
10200402	2	1	5	2	58	1	0	0	2	5	0	0	0	1	1	109	1	0	0	0
10200502	1	1	7	2	79	1	0	0	2	4	1	1	1	1	1	110	8	1	1	1
10200502	2	1	7	2	79	1	0	0	2	4	1	1	1	2	1	110	8	1	1	1
10200601	1	1	7	1	70	1	1	0	2	5				3	1	111
10200601	2	1	7	1	70	1	1	0	2	5	1	1	0	3	1	111	7	1	1	0
10200602	1	1	4	1	47	1	0	2	2	2	0	0	0	1	1	112	1	0	0	0
10200602	2	1	4	1	47	1	0	2	2	2	0	0	0	1	1	112	1	0	0	0
10200603	1	1	4	2	42	1	0	2	2	3	0	0	0	1	1	113	1	0	0	0
10200603	2	1	4	2	42	1	0	2	2	3	0	0	0	1	1	113	1	0	0	0
10200702	1	1	5	2	55	1	1	0	1	5	0	0	0	3	3	114	1	0	0	0
10200702	2	1	5	2	55	1	1	0	1	5				3	3	114
10200801	1	1	7	1	90	1	1	0	2	5				5	5	115
10200801	2	1	7	1	90	1	1	0	2	5	1	1	0	5	3	115	7	1	1	0
10200802	1	1	4	1	47	1	1	2	2	3	0	0	0	1	1	116	1	0	0	0
10200802	2	1	4	1	47	1	1	2	2	3	0	0	0	1	1	116	1	0	0	0
10200803	1	1	4	2	45	1	0	0	2	3	0	0	0	1	1	117	1	0	0	0
10200803	2	1	4	2	45	1	0	0	2	3	0	0	0	1	1	117	1	0	0	0
10201102	1	1	4	2	45	1	0	2	2	3	1	0	0	1	1	118	5	1	0	0
10201102	2	1	4	2	45	1	0	2	2	3	0	0	0	1	1	118	1	0	0	0
10201501	1	1	7	2	82	1	0	0	1	5	1	1	1	3	3	119	8	1	1	1
10201501	2	1	7	2	82	1	0	0	1	5				3	3	119
10201502	1	1	5	1	50	0	1	3	2	5	0	0	0	1	1	120	1	0	0	0
10201502	2	1	5	1	50	0	1	3	2	5	0	0	0	1	1	120	1	0	0	0
10201503	1	1	4	2	45	1	0	3	2	3	0	0	0	1	1	121	1	0	0	0
10201503	2	1	4	2	45	1	0	3	2	3	0	0	0	1	1	121	1	0	0	0
10202102	1	1	6	2	60	1	1	0	2	4	0	0	0	1	1	122	1	0	0	0
10202102	2	1	6	2	60	1	1	0	2	4	0	0	0	1	1	122	1	0	0	0
10202402	1	1	4	1	42	0	1	3	2	3	0	0	0	1	1	123	1	0	0	0
10202402	2	1	4	1	42	0	1	3	2	3	0	0	0	1	1	123	1	0	0	0
10202502	1	1	5	1	52	0	0	3	2	4	0	0	0	1	1	124	1	0	0	0
10202502	2	1	5	1	52	0	0	3	2	4	0	0	0	1	1	124	1	0	0	0
10202503	1	1	4	2	46	0	0	0	2	2	0	0	0	1	1	125	1	0	0	0
10202503	2	1	4	2	46	0	0	0	2	2	0	0	0	1	1	125	1	0	0	0
10202801	1	1	5	1	54	1	1	3	2	3	0	0	0	1	1	126	1	0	0	0
10202801	2	1	5	1	54	1	1	3	2	3	0	0	0	2	1	126	1	0	0	0
10202802	1	1	5	2	52	1	0	0	2	3	0	0	0	1	1	127	1	0	0	0
10202802	2	1	5	2	52	1	0	0	2	3	0	0	0	1	1	127	1	0	0	0
10202901	1	1	7	1	80	0	1	0	2	5	0	0	0	1	1	128	1	0	0	0
10202901	2	1	7	1	80	0	1	0	2	5	0	0	0	1	1	128	1	0	0	0
10203001	1	1	5	1	54	1	1	3	2	4	0	0	0	1	1	129	1	0	0	0
10203001	2	1	5	1	54	1	1	3	2	4	0	0	0	1	1	129	1	0	0	0
10203002	1	1	4	2	49	1	0	1	2	3	0	0	0	1	1	130	1	0	0	0
10203002	2	1	4	2	49	1	0	1	2	3	0	0	0	3	1	130	1	0	0	0
10203101	1	1	7	2	70	1	0	0	1	5	1	1	1	3	2	131	8	1	1	1
10203101	2	1	7	2	70	1	0	0	1	5	0	1	1	3	1	131	4	0	1	1
10203102	1	1	4	2	40	1	0	2	2	1	0	0	0	1	1	132	1	0	0	0
10203102	2	1	4	2	40	1	0	2	2	1	0	0	0	1	1	132	1	0	0	0
10203301	1	1	5	1	57	0	0	3	2	4	0	0	0	1	1	133	1	0	0	0
10203301	2	1	5	1	57	0	0	3	2	4	0	0	0	1	1	133	1	0	0	0
10203302	1	1	5	2	50	1	0	0	1	4	0	0	0	1	1	134	1	0	0	0
10203302	2	1	5	2	50	1	0	0	1	4	0	0	0	1	1	134	1	0	0	0
10203402	1	1	5	2	54	1	0	0	2	3	0	0	0	3	1	135	1	0	0	0
10203402	2	1	5	2	54	1	0	0	2	3	0	0	0	3	1	135	1	0	0	0
10203801	1	1	4	1	44	0	0	4	2	2	0	0	0	1	1	136	1	0	0	0
10203801	2	1	4	1	44	0	0	4	2	2	0	0	0	1	1	136	1	0	0	0
10203802	1	1	4	2	41	1	0	2	2	1	0	0	0	1	1	137	1	0	0	0
10203802	2	1	4	2	41	1	0	2	2	1	0	0	0	1	1	137	1	0	0	0
10203901	1	1	5	2	55	1	1	0	2	5	0	0	0	3	1	138	1	0	0	0
10203901	2	1	5	2	55	1	1	0	2	5	0	0	0	3	2	138	1	0	0	0
10204001	1	1	7	1	77	1	1	0	2	5	1	1	1	5	5	139	8	1	1	1
10204001	2	1	7	1	77	1	1	0	2	5				3	1	139
10204002	1	1	7	2	72	1	0	0	2	5	1	1	1	3	1	140	8	1	1	1
10204002	2	1	7	2	72	1	0	0	2	5	1	1	1	5	5	140	8	1	1	1
10204004	1	1	4	2	42	1	0	0	2	2	0	0	0	1	1	141	1	0	0	0
10204004	2	1	4	2	42	1	0	0	2	2	0	0	0	1	1	141	1	0	0	0
10204101	1	1	4	2	43	1	0	0	2	3	0	0	0	1	1	142	1	0	0	0
10204101	2	1	4	2	43	1	0	0	2	3	0	0	0	1	1	142	1	0	0	0
10204501	1	1	6	1	65	1	1	2	2	4	0	0	0	1	1	143	1	0	0	0
10204501	2	1	6	1	65	1	1	2	2	4				5	5	143
10204502	1	1	6	2	60	1	1	0	2	5	0	0	0	3	1	144	1	0	0	0
10204502	2	1	6	2	60	1	1	0	2	5	0	0	0	3	1	144	1	0	0	0
10205101	1	1	5	1	50	1	1	1	2	5	0	0	0	3	1	145	1	0	0	0
10205101	2	1	5	1	50	1	1	1	2	5	0	0	0	3	1	145	1	0	0	0
10205102	1	1	4	2	40	1	0	0	2	3	0	0	0	1	1	146	1	0	0	0
10205102	2	1	4	2	40	1	0	0	2	3	0	0	0	1	1	146	1	0	0	0
10205201	1	1	5	1	55	0	0	3	2	5	0	0	0	1	1	147	1	0	0	0
10205201	2	1	5	1	55	0	0	3	2	5	0	0	0	1	1	147	1	0	0	0
10205202	1	1	5	2	52	1	0	0	2	2	0	0	0	1	1	148	1	0	0	0
10205202	2	1	5	2	52	1	0	0	2	2	0	0	0	1	1	148	1	0	0	0
10205401	1	1	6	1	65	0	0	3	2	4	1	1	1	3	1	149	8	1	1	1
10205401	2	1	6	1	65	0	0	3	2	4	1	1	0	2	2	149	7	1	1	0
10205402	1	1	6	2	62	1	0	0	2	5	0	0	0	2	1	150	1	0	0	0
10205402	2	1	6	2	62	1	0	0	2	5	0	0	0	2	1	150	1	0	0	0
10205601	1	1	7	2	70	1	0	0	2	5	0	0	0	2	1	151	1	0	0	0
10205601	2	1	7	2	70	1	0	0	2	5	0	0	0	2	1	151	1	0	0	0
10205701	1	1	6	1	69	1	1	3	2	3	1	1	0	2	1	152	7	1	1	0
10205701	2	1	6	1	69	1	1	3	2	3	1	1	0	2	1	152	7	1	1	0
10205702	1	1	6	2	67	1	0	1	2	4	1	1	0	1	1	153	7	1	1	0
10205702	2	1	6	2	67	1	0	1	2	4	1	1	0	2	1	153	7	1	1	0
10205904	1	1	4	1	43	1	1	3	2	2	0	0	0	1	1	154	1	0	0	0
10205904	2	1	4	1	43	1	1	3	2	2	0	0	0	1	1	154	1	0	0	0
10206302	1	1	7	2	70	1	1	0	2	5	1	1	0	3	1	155	7	1	1	0
10206302	2	1	7	2	70	1	1	0	2	5	1	1	0	3	1	155	7	1	1	0
10206401	1	1	6	1	65	0	1	3	1	5	0	0	0	1	1	156	1	0	0	0
10206401	2	1	6	1	65	0	1	3	1	5	0	0	0	1	1	156	1	0	0	0
10206402	1	1	6	2	60	1	1	0	2	5				1	1	157
10206402	2	1	6	2	60	1	1	0	2	5	1	1	1	5	5	157	8	1	1	1
10206701	1	1	6	1	60	0	1	3	2	3	0	0	0	2	1	158	1	0	0	0
10206701	2	1	6	1	60	0	1	3	2	3	0	0	0	3	1	158	1	0	0	0
10206702	1	1	6	2	60	1	0	0	1	5	0	0	0	1	1	159	1	0	0	0
10206702	2	1	6	2	60	1	0	0	1	5	0	0	0	1	1	159	1	0	0	0
10206802	1	1	4	1	48	1	1	3	2	3	0	0	0	1	1	160	1	0	0	0
10206802	2	1	4	1	48	1	1	3	2	3	0	0	0	1	1	160	1	0	0	0
10206803	1	1	4	2	47	1	0	0	2	1	0	0	0	1	1	161	1	0	0	0
10206803	2	1	4	2	47	1	0	0	2	1	0	0	0	1	1	161	1	0	0	0
10206901	1	1	5	1	55	0	1	3	2	3	0	0	0	1	1	162	1	0	0	0
10206901	2	1	5	1	55	0	1	3	2	3	0	0	0	1	1	162	1	0	0	0
10206902	1	1	4	2	48	1	0	0	2	4	0	0	0	1	1	163	1	0	0	0
10206902	2	1	4	2	48	1	0	0	2	4	0	0	0	1	1	163	1	0	0	0
10207002	1	1	4	1	45	0	1	2	2	4	0	0	0	1	1	164	1	0	0	0
10207002	2	1	4	1	45	0	1	2	2	4	0	0	0	1	1	164	1	0	0	0
10207003	1	1	4	2	40	1	0	0	2	1	0	0	0	1	1	165	1	0	0	0
10207003	2	1	4	2	40	1	0	0	2	1	0	0	0	1	1	165	1	0	0	0
10207201	1	1	6	1	60	1	1	3	2	5	0	0	0	5	3	166	1	0	0	0
10207201	2	1	6	1	60	1	1	3	2	5	0	0	0	2	1	166	1	0	0	0
10207301	1	1	5	1	55	1	1	3	2	2	0	0	0	1	1	167	1	0	0	0
10207301	2	1	5	1	55	1	1	3	2	2	0	0	0	1	1	167	1	0	0	0
10207302	1	1	5	2	50	1	0	2	2	4	0	0	0	1	1	168	1	0	0	0
10207302	2	1	5	2	50	1	0	2	2	4	0	0	0	1	1	168	1	0	0	0
10207501	1	1	4	1	45	1	1	1	2	4	0	0	0	1	1	169	1	0	0	0
10207501	2	1	4	1	45	1	1	1	2	4	0	0	0	1	1	169	1	0	0	0
10207601	1	1	4	1	40	0	1	3	2	3	0	0	0	1	1	170	1	0	0	0
10207601	2	1	4	1	40	0	1	3	2	3	0	0	0	1	1	170	1	0	0	0
10207702	1	1	7	2	75	1	0	0	2	5	1	1	1	3	1	171	8	1	1	1
10207702	2	1	7	2	75	1	0	0	2	5	1	1	1	3	1	171	8	1	1	1
10208104	1	1	4	2	40	1	0	3	2	1	0	0	0	1	1	172	1	0	0	0
10208104	2	1	4	2	40	1	0	3	2	1	0	0	0	1	1	172	1	0	0	0
10208302	1	1	6	1	65	1	1	2	2	5	0	0	0	1	1	173	1	0	0	0
10208302	2	1	6	1	65	1	1	2	2	5	0	0	0	1	1	173	1	0	0	0
10208303	1	1	6	2	60	1	0	0	2	5	0	0	0	2	1	174	1	0	0	0
10208303	2	1	6	2	60	1	0	0	2	5	0	0	0	3	1	174	1	0	0	0
10208702	1	1	4	2	40	1	0	3	2	2	0	0	0	1	1	175	1	0	0	0
10208702	2	1	4	2	40	1	0	3	2	2	0	0	0	1	1	175	1	0	0	0
10208902	1	1	5	2	56	1	0	0	2	4	0	0	0	1	1	176	1	0	0	0
10208902	2	1	5	2	56	1	0	0	2	4	0	0	0	1	1	176	1	0	0	0
10208903	1	1	4	2	40	1	1	3	2	2	0	0	0	1	1	177	1	0	0	0
10208903	2	1	4	2	40	1	1	3	2	2	0	0	0	1	1	177	1	0	0	0
10209101	1	1	6	1	60	0	1	3	2	5	0	0	0	1	1	178	1	0	0	0
10209101	2	1	6	1	60	0	1	3	2	5	0	0	0	1	1	178	1	0	0	0
10209102	1	1	5	2	50	1	0	1	1	3	0	0	0	1	1	179	1	0	0	0
10209102	2	1	5	2	50	1	0	1	1	3	0	0	0	2	1	179	1	0	0	0
10300102	1	1	4	2	48	1	0	2	2	2	0	0	0	1	1	180	1	0	0	0
10300102	2	1	4	2	48	1	0	2	2	2	0	0	0	1	1	180	1	0	0	0
10300301	1	1	4	2	45	1	0	0	2	2	0	0	0	1	1	181	1	0	0	0
10300301	2	1	4	2	45	1	0	0	2	2	0	0	0	1	1	181	1	0	0	0
10300401	1	1	5	1	55	1	0	3	2	4	0	0	0	1	1	182	1	0	0	0
10300401	2	1	5	1	55	1	0	3	2	4	0	0	0	1	1	182	1	0	0	0
10300402	1	1	5	2	52	1	0	1	2	5	0	0	0	1	1	183	1	0	0	0
10300402	2	1	5	2	52	1	0	1	2	5	0	0	0	1	1	183	1	0	0	0
10300502	1	1	5	2	55	1	0	0	2	3	1	0	0	1	1	184	5	1	0	0
10300502	2	1	5	2	55	1	0	0	2	3	0	0	0	1	1	184	1	0	0	0
10300701	1	1	4	1	45	1	1	1	2	3	0	0	0	1	1	185	1	0	0	0
10300701	2	1	4	1	45	1	1	1	2	3	0	0	0	1	1	185	1	0	0	0
10300702	1	1	4	2	42	1	0	0	2	2	0	0	0	2	1	186	1	0	0	0
10300702	2	1	4	2	42	1	0	0	2	2	0	0	0	3	1	186	1	0	0	0
10300902	1	1	4	2	40	1	0	2	2	4	0	0	0	1	1	187	1	0	0	0
10300902	2	1	4	2	40	1	0	2	2	4	0	0	0	1	1	187	1	0	0	0
10301001	1	1	7	1	72	0	0	3	2	5	0	0	0	1	1	188	1	0	0	0
10301001	2	1	7	1	72	0	0	3	2	5	0	0	0	1	1	188	1	0	0	0
10301002	1	1	6	2	62	1	0	2	2	2	0	0	0	2	1	189	1	0	0	0
10301002	2	1	6	2	62	1	0	2	2	2	0	0	0	1	1	189	1	0	0	0
10301101	1	1	7	1	75	1	0	0	2	5	0	1	0	3	3	190	3	0	1	0
10301101	2	1	7	1	75	1	0	0	2	5	0	1	0	3	3	190	3	0	1	0
10301102	1	1	7	2	70	1	0	0	2	3	0	0	0	5	5	191	1	0	0	0
10301102	2	1	7	2	70	1	0	0	2	3	0	0	0	3	3	191	1	0	0	0
10301201	1	1	6	1	60	0	0	0	2	4	1	1	1	3	3	192	8	1	1	1
10301201	2	1	6	1	60	0	0	0	2	4	1	1	0	3	2	192	7	1	1	0
10301202	1	1	5	2	55	1	1	0	2	3	0	0	0	1	1	193	1	0	0	0
10301202	2	1	5	2	55	1	1	0	2	3	0	0	0	1	1	193	1	0	0	0
10301602	1	1	6	1	60	1	1	0	2	5	0	0	0	2	1	194	1	0	0	0
10301602	2	1	6	1	60	1	1	0	2	5	0	0	0	1	1	194	1	0	0	0
10301703	1	1	4	2	40	1	0	0	2	2	0	0	0	1	1	195	1	0	0	0
10301703	2	1	4	2	40	1	0	0	2	2	0	0	0	1	1	195	1	0	0	0
10301801	1	1	4	1	45	0	0	3	2	2	0	0	0	1	1	196	1	0	0	0
10301801	2	1	4	1	45	0	0	3	2	2	0	0	0	1	1	196	1	0	0	0
10301802	1	1	4	2	42	1	0	1	2	4	0	0	0	1	1	197	1	0	0	0
10301802	2	1	4	2	42	1	0	1	2	4	0	0	0	1	1	197	1	0	0	0
10301901	1	1	5	2	55	1	0	1	2	5	0	0	0	2	1	198	1	0	0	0
10301901	2	1	5	2	55	1	0	1	2	5	0	0	0	3	1	198	1	0	0	0
10302001	1	1	7	1	75	1	1	3	2	5	1	1	1	3	1	199	8	1	1	1
10302001	2	1	7	1	75	1	1	3	2	5	1	1	1	2	1	199	8	1	1	1
10302201	1	1	5	2	58	1	0	1	2	1	1	1	0	3	1	200	7	1	1	0
10302201	2	1	5	2	58	1	0	1	2	1	1	1	0	1	1	200	7	1	1	0
10302401	1	1	4	2	42	1	1	1	2	3	0	0	0	1	1	201	1	0	0	0
10302401	2	1	4	2	42	1	1	1	2	3	0	0	0	1	1	201	1	0	0	0
10302601	1	1	6	2	64	1	0	0	1	5	0	0	0	1	1	202	1	0	0	0
10302601	2	1	6	2	64	1	0	0	1	5	0	0	0	1	1	202	1	0	0	0
10302901	1	1	5	2	55	1	0	0	2	4	0	0	0	5	5	203	1	0	0	0
10302901	2	1	5	2	55	1	0	0	2	4	0	0	0	2	2	203	1	0	0	0
10303001	1	1	4	1	45	1	1	1	2	5	0	0	0	3	3	204	1	0	0	0
10303001	2	1	4	1	45	1	1	1	2	5	0	0	0	3	3	204	1	0	0	0
10303002	1	1	4	2	44	1	0	0	2	4	0	0	0	1	1	205	1	0	0	0
10303002	2	1	4	2	44	1	0	0	2	4	0	0	0	1	1	205	1	0	0	0
10303901	1	1	5	1	55	1	1	1	2	2	0	0	0	3	1	206	1	0	0	0
10303901	2	1	5	1	55	1	1	1	2	2	0	0	0	2	1	206	1	0	0	0
10303902	1	1	5	2	50	1	0	0	2	3	0	0	0	1	1	207	1	0	0	0
10303902	2	1	5	2	50	1	0	0	2	3	0	0	0	1	1	207	1	0	0	0
10304001	1	1	4	1	40	0	1	2	1	1	0	0	0	3	1	208	1	0	0	0
10304001	2	1	4	1	40	0	1	2	1	1	0	0	0	1	1	208	1	0	0	0
10304401	1	1	4	1	45	0	1	0	2	5	0	0	0	1	1	209	1	0	0	0
10304401	2	1	4	1	45	0	1	0	2	5	0	0	0	1	1	209	1	0	0	0
10304501	1	1	6	1	60	0	1	3	2	5	0	0	0	1	1	210	1	0	0	0
10304501	2	1	6	1	60	0	1	3	2	5	0	0	0	1	1	210	1	0	0	0
10304502	1	1	5	2	52	1	1	0	2	4	0	0	0	1	1	211	1	0	0	0
10304502	2	1	5	2	52	1	1	0	2	4	0	0	0	1	1	211	1	0	0	0
10304601	1	1	5	2	51	1	0	0	2	2	0	0	0	2	1	212	1	0	0	0
10304601	2	1	5	2	51	1	0	0	2	2	0	0	0	2	1	212	1	0	0	0
10304801	1	1	7	1	70	0	1	1	2	5	0	0	0	1	1	213	1	0	0	0
10304801	2	1	7	1	70	0	1	1	2	5	0	0	0	1	1	213	1	0	0	0
10304802	1	1	6	2	60	1	1	0	2	5				1	1	214
10304802	2	1	6	2	60	1	1	0	2	5	1	1	1	5	5	214	8	1	1	1
10304902	1	1	4	2	42	1	0	0	2	2	0	0	0	1	1	215	1	0	0	0
10304902	2	1	4	2	42	1	0	0	2	2	0	0	0	1	1	215	1	0	0	0
10305002	1	1	5	2	55	1	0	1	2	4	0	0	0	5	5	216	1	0	0	0
10305002	2	1	5	2	55	1	0	1	2	4	0	0	0	5	5	216	1	0	0	0
10305102	1	1	7	2	70	1	1	1	2	2	1	1	1	2	1	217	8	1	1	1
10305102	2	1	7	2	70	1	1	1	2	2	1	1	1	3	1	217	8	1	1	1
10305103	1	1	5	1	50	0	1	3	2	4	0	0	0	1	1	218	1	0	0	0
10305103	2	1	5	1	50	0	1	3	2	4	0	0	0	1	1	218	1	0	0	0
10305105	1	1	4	2	45	1	0	3	2	4	0	0	0	1	1	219	1	0	0	0
10305105	2	1	4	2	45	1	0	3	2	4	0	0	0	1	1	219	1	0	0	0
10305402	1	1	4	2	42	1	0	1	2	1	0	0	0	1	1	220	1	0	0	0
10305402	2	1	4	2	42	1	0	1	2	1	0	0	0	1	1	220	1	0	0	0
10305601	1	1	6	1	61	1	1	1	2	5	0	0	0	1	1	221	1	0	0	0
10305601	2	1	6	1	61	1	1	1	2	5	0	0	0	1	1	221	1	0	0	0
10305602	1	1	5	2	58	1	0	0	2	4	0	0	0	1	1	222	1	0	0	0
10305602	2	1	5	2	58	1	0	0	2	4	0	0	0	1	1	222	1	0	0	0
10305702	1	1	4	2	45	1	0	0	2	3	0	0	0	1	1	223	1	0	0	0
10305702	2	1	4	2	45	1	0	0	2	3	0	0	0	1	1	223	1	0	0	0
10305801	1	1	5	1	55	1	1	2	2	5	0	0	0	1	1	224	1	0	0	0
10305801	2	1	5	1	55	1	1	2	2	5	0	0	0	1	1	224	1	0	0	0
10305802	1	1	5	2	50	1	0	0	2	4	0	0	0	1	1	225	1	0	0	0
10305802	2	1	5	2	50	1	0	0	2	4	0	0	0	1	1	225	1	0	0	0
10306201	1	1	6	2	60	1	1	0	1	5	0	0	0	1	1	226	1	0	0	0
10306201	2	1	6	2	60	1	1	0	1	5	0	0	0	1	1	226	1	0	0	0
10306301	1	1	7	1	71	1	1	1	2	4	1	1	1	5	5	227	8	1	1	1
10306301	2	1	7	1	71	1	1	1	2	4				1	1	227
10306302	1	1	6	2	68	1	1	0	2	5	0	0	0	1	1	228	1	0	0	0
10306302	2	1	6	2	68	1	1	0	2	5	0	0	0	1	1	228	1	0	0	0
10306402	1	1	6	2	60	1	1	0	2	5	0	0	0	3	3	229	1	0	0	0
10306402	2	1	6	2	60	1	1	0	2	5	0	0	0	3	3	229	1	0	0	0
10306501	1	1	6	1	65	1	1	0	2	5	0	0	0	1	1	230	1	0	0	0
10306501	2	1	6	1	65	1	1	0	2	5	0	0	0	1	1	230	1	0	0	0
10306502	1	1	6	2	60	1	1	0	2	5	0	0	0	3	2	231	1	0	0	0
10306502	2	1	6	2	60	1	1	0	2	5	0	0	0	3	3	231	1	0	0	0
10306602	1	1	5	2	56	1	1	0	2	4	0	0	0	1	1	232	1	0	0	0
10306602	2	1	5	2	56	1	1	0	2	4	0	0	0	1	1	232	1	0	0	0
10306702	1	1	4	1	45	1	1	2	2	2	0	0	0	1	1	233	1	0	0	0
10306702	2	1	4	1	45	1	1	2	2	2	0	0	0	1	1	233	1	0	0	0
10306703	1	1	4	2	42	1	1	0	2	4	0	0	0	1	1	234	1	0	0	0
10306703	2	1	4	2	42	1	1	0	2	4	0	0	0	1	1	234	1	0	0	0
10307001	1	1	6	2	61	1	1	0	2	4	0	0	0	3	1	235	1	0	0	0
10307001	2	1	6	2	61	1	1	0	2	4	0	0	0	3	1	235	1	0	0	0
10307002	1	1	4	1	40	0	1	3	1	1	0	0	0	1	1	236	1	0	0	0
10307002	2	1	4	1	40	0	1	3	1	1	0	0	0	1	1	236	1	0	0	0
10307101	1	1	6	1	65	1	1	0	2	5	0	0	0	1	1	237	1	0	0	0
10307101	2	1	6	1	65	1	1	0	2	5	0	0	0	1	1	237	1	0	0	0
10307403	1	1	4	2	41	1	0	0	2	1	0	0	0	1	1	238	1	0	0	0
10307403	2	1	4	2	41	1	0	0	2	1	0	0	0	1	1	238	1	0	0	0
10307602	1	1	6	2	60	1	1	0	2	5	0	0	0	3	1	239	1	0	0	0
10307602	2	1	6	2	60	1	1	0	2	5	0	0	0	2	1	239	1	0	0	0
10307801	1	1	6	1	67	0	1	3	2	5	0	0	0	1	1	240	1	0	0	0
10307801	2	1	6	1	67	0	1	3	2	5	0	0	0	1	1	240	1	0	0	0
10307802	1	1	6	2	62	1	0	2	2	5	0	0	0	1	1	241	1	0	0	0
10307802	2	1	6	2	62	1	0	2	2	5				1	1	241
10307901	1	1	6	1	60	1	1	1	2	3	0	0	0	1	1	242	1	0	0	0
10307901	2	1	6	1	60	1	1	1	2	3	0	0	0	1	1	242	1	0	0	0
10307902	1	1	5	2	58	1	0	1	2	4	0	0	0	1	1	243	1	0	0	0
10307902	2	1	5	2	58	1	0	1	2	4	0	0	0	1	1	243	1	0	0	0
10308001	1	1	6	1	60	0	1	1	2	5	0	0	0	1	1	244	1	0	0	0
10308001	2	1	6	1	60	0	1	1	2	5	0	0	0	1	1	244	1	0	0	0
10308002	1	1	5	2	50	1	0	0	2	2	0	0	0	3	1	245	1	0	0	0
10308002	2	1	5	2	50	1	0	0	2	2	0	0	0	3	1	245	1	0	0	0
10308102	1	1	4	2	45	1	0	0	2	3	0	0	0	1	1	246	1	0	0	0
10308102	2	1	4	2	45	1	0	0	2	3	0	0	0	1	1	246	1	0	0	0
10308202	1	1	4	1	44	0	1	3	2	4	0	0	0	1	1	247	1	0	0	0
10308202	2	1	4	1	44	0	1	3	2	4	0	0	0	1	1	247	1	0	0	0
10308203	1	1	4	2	40	1	0	0	2	1	0	0	0	1	1	248	1	0	0	0
10308203	2	1	4	2	40	1	0	0	2	1	0	0	0	1	1	248	1	0	0	0
10308601	1	1	4	2	44	1	0	0	2	2	0	0	0	1	1	249	1	0	0	0
10308601	2	1	4	2	44	1	0	0	2	2	0	0	0	1	1	249	1	0	0	0
10308701	1	1	6	2	62	1	1	0	2	5	0	0	0	1	1	250	1	0	0	0
10308701	2	1	6	2	62	1	1	0	2	5	0	0	0	3	1	250	1	0	0	0
10308802	1	1	6	1	62	0	1	2	2	5	0	0	0	1	1	251	1	0	0	0
10308802	2	1	6	1	62	0	1	2	2	5	0	0	0	1	1	251	1	0	0	0
10308901	1	1	4	1	45	0	0	3	2	3	0	0	0	1	1	252	1	0	0	0
10308901	2	1	4	1	45	0	0	3	2	3	0	0	0	1	1	252	1	0	0	0
10308902	1	1	4	2	40	1	0	0	2	4	0	0	0	1	1	253	1	0	0	0
10308902	2	1	4	2	40	1	0	0	2	4	0	0	0	1	1	253	1	0	0	0
10309001	1	1	5	1	54	0	1	3	2	3	0	0	0	1	1	254	1	0	0	0
10309001	2	1	5	1	54	0	1	3	2	3	0	0	0	1	1	254	1	0	0	0
10309002	1	1	4	2	45	1	0	0	2	2	0	0	0	1	1	255	1	0	0	0
10309002	2	1	4	2	45	1	0	0	2	2	0	0	0	1	1	255	1	0	0	0
10309101	1	1	6	1	60	0	1	1	1	5	0	0	0	3	1	256	1	0	0	0
10309101	2	1	6	1	60	0	1	1	1	5	0	0	0	3	1	256	1	0	0	0
10309102	1	1	5	2	56	1	1	0	1	4	0	0	0	4	3	257	1	0	0	0
10309102	2	1	5	2	56	1	1	0	1	4	0	0	0	4	3	257	1	0	0	0
10309201	1	1	4	2	48	1	1	0	2	2	0	0	0	2	1	258	1	0	0	0
10309201	2	1	4	2	48	1	1	0	2	2	0	0	0	1	1	258	1	0	0	0
10309301	1	1	5	1	50	0	1	3	2	4	0	0	0	1	1	259	1	0	0	0
10309301	2	1	5	1	50	0	1	3	2	4	0	0	0	1	1	259	1	0	0	0
10309302	1	1	4	2	45	1	1	3	2	1	0	0	0	1	1	260	1	0	0	0
10309302	2	1	4	2	45	1	1	3	2	1	0	0	0	1	1	260	1	0	0	0
10309501	1	1	4	1	40	0	1	1	2	2	0	0	0	1	1	261	1	0	0	0
10309501	2	1	4	1	40	0	1	1	2	2	0	0	0	1	1	261	1	0	0	0
10309701	1	1	4	1	45	0	0	1	2	1				3	1	262
10309701	2	1	4	1	45	0	0	1	2	1	1	0	0	3	3	262	5	1	0	0
10310001	1	1	4	1	41	0	1	2	2	3	0	0	0	1	1	263	1	0	0	0
10310001	2	1	4	1	41	0	1	2	2	3	0	0	0	1	1	263	1	0	0	0
10310401	1	1	5	1	58	1	1	3	2	5	0	0	0	3	3	264	1	0	0	0
10310401	2	1	5	1	58	1	1	3	2	5	0	0	0	1	1	264	1	0	0	0
10310402	1	1	5	2	56	1	1	0	2	2	0	0	0	1	1	265	1	0	0	0
10310402	2	1	5	2	56	1	1	0	2	2	0	0	0	1	1	265	1	0	0	0
10310701	1	1	6	1	61	0	1	0	2	2	0	0	0	1	1	266	1	0	0	0
10310701	2	1	6	1	61	0	1	0	2	2	0	0	0	1	1	266	1	0	0	0
10310702	1	1	5	2	57	1	1	0	2	4	0	0	0	3	1	267	1	0	0	0
10310702	2	1	5	2	57	1	1	0	2	4				5	5	267
10400201	1	1	4	1	45	0	1	2	2	2	0	0	0	1	1	268	1	0	0	0
10400201	2	1	4	1	45	0	1	2	2	2	0	0	0	1	1	268	1	0	0	0
10400202	1	1	4	2	40	1	0	1	2	2	0	0	0	1	1	269	1	0	0	0
10400202	2	1	4	2	40	1	0	1	2	2	0	0	0	1	1	269	1	0	0	0
10400301	1	1	7	1	70	0	1	0	1	5	1	0	1	5	5	270	6	1	0	1
10400301	2	1	7	1	70	0	1	0	1	5	1	0	1	5	3	270	6	1	0	1
10400401	1	1	6	1	68	1	1	2	2	5	0	0	0	1	1	271	1	0	0	0
10400401	2	1	6	1	68	1	1	2	2	5	0	0	0	1	1	271	1	0	0	0
10400402	1	1	5	2	51	1	1	0	2	3	0	0	0	1	1	272	1	0	0	0
10400402	2	1	5	2	51	1	1	0	2	3	0	0	0	1	1	272	1	0	0	0
10400701	1	1	5	1	59	1	1	3	2	5				4	4	273
10400701	2	1	5	1	59	1	1	3	2	5	1	0	0	3	3	273	5	1	0	0
10400702	1	1	5	2	56	1	1	0	2	4	0	0	0	1	1	274	1	0	0	0
10400702	2	1	5	2	56	1	1	0	2	4	0	0	0	1	1	274	1	0	0	0
10400901	1	1	4	1	40	0	1	2	2	2	0	0	0	1	1	275	1	0	0	0
10400901	2	1	4	1	40	0	1	2	2	2	0	0	0	1	1	275	1	0	0	0
10401101	1	1	6	2	63	1	0	0	2	5				5	5	276
10401101	2	1	6	2	63	1	0	0	2	5	0	0	0	3	1	276	1	0	0	0
10401501	1	1	5	1	50	0	1	3	2	2	0	0	0	1	1	277	1	0	0	0
10401501	2	1	5	1	50	0	1	3	2	2	0	0	0	1	1	277	1	0	0	0
10401502	1	1	4	2	46	1	0	0	2	3	0	0	0	1	1	278	1	0	0	0
10401502	2	1	4	2	46	1	0	0	2	3	0	0	0	1	1	278	1	0	0	0
10401601	1	1	4	1	45	1	1	1	2	3	0	0	0	1	1	279	1	0	0	0
10401601	2	1	4	1	45	1	1	1	2	3	0	0	0	1	1	279	1	0	0	0
10401602	1	1	4	2	42	1	0	0	2	4	0	0	0	1	1	280	1	0	0	0
10401602	2	1	4	2	42	1	0	0	2	4	0	0	0	1	1	280	1	0	0	0
10401701	1	1	7	2	80	1	0	0	2	5				1	1	281
10401701	2	1	7	2	80	1	0	0	2	5	0	0	0	3	1	281	1	0	0	0
10402101	1	1	6	1	65	0	1	3	2	2	0	0	0	1	1	282	1	0	0	0
10402101	2	1	6	1	65	0	1	3	2	2	0	0	0	1	1	282	1	0	0	0
10402302	1	1	6	2	60	1	0	0	2	4	1	1	1	5	5	283	8	1	1	1
10402302	2	1	6	2	60	1	0	0	2	4				2	1	283
10402303	1	1	4	1	42	0	1	3	2	2	0	0	0	1	1	284	1	0	0	0
10402303	2	1	4	1	42	0	1	3	2	2	0	0	0	1	1	284	1	0	0	0
10402401	1	1	6	1	65	0	1	0	2	5	1	0	0	3	3	285	5	1	0	0
10402401	2	1	6	1	65	0	1	0	2	5	1	1	1	5	3	285	8	1	1	1
10402601	1	1	7	1	72	0	1	3	1	1	0	0	0	1	1	286	1	0	0	0
10402601	2	1	7	1	72	0	1	3	1	1	0	0	0	1	1	286	1	0	0	0
10402701	1	1	5	1	58	0	1	3	2	3	0	0	0	1	1	287	1	0	0	0
10402701	2	1	5	1	58	0	1	3	2	3	0	0	0	1	1	287	1	0	0	0
10402702	1	1	6	2	60	1	1	0	2	5	0	0	0	3	3	288	1	0	0	0
10402702	2	1	6	2	60	1	1	0	2	5	0	0	0	3	3	288	1	0	0	0
10402802	1	1	7	2	76	1	0	0	1	5				1	1	289
10402802	2	1	7	2	76	1	0	0	1	5	1	1	0	3	3	289	7	1	1	0
10402803	1	1	4	1	40	0	1	2	2	3	0	0	0	1	1	290	1	0	0	0
10402803	2	1	4	1	40	0	1	2	2	3	0	0	0	1	1	290	1	0	0	0
10403101	1	1	6	2	60	1	1	0	2	5	0	0	1	3	3	291	2	0	0	1
10403101	2	1	6	2	60	1	1	0	2	5				1	1	291
10403201	1	1	4	1	45	1	1	3	2	5	0	0	0	1	1	292	1	0	0	0
10403201	2	1	4	1	45	1	1	3	2	5	0	0	0	1	1	292	1	0	0	0
10403202	1	1	4	1	40	0	1	3	2	3	0	0	0	1	1	293	1	0	0	0
10403202	2	1	4	1	40	0	1	3	2	3	0	0	0	1	1	293	1	0	0	0
10403301	1	1	6	1	63	1	1	2	2	2	0	0	0	1	1	294	1	0	0	0
10403301	2	1	6	1	63	1	1	2	2	2	0	0	0	1	1	294	1	0	0	0
10403302	1	1	6	2	60	1	1	0	2	5	0	0	0	3	3	295	1	0	0	0
10403302	2	1	6	2	60	1	1	0	2	5	0	0	0	3	1	295	1	0	0	0
10403502	1	1	6	2	65	1	1	0	2	4	1	1	1	5	5	296	8	1	1	1
10403502	2	1	6	2	65	1	1	0	2	4	1	1	1	5	5	296	8	1	1	1
10403601	1	1	4	1	44	0	1	2	2	4	0	0	0	1	1	297	1	0	0	0
10403601	2	1	4	1	44	0	1	2	2	4	0	0	0	1	1	297	1	0	0	0
10403602	1	1	4	2	41	1	1	0	2	3	0	0	0	1	1	298	1	0	0	0
10403602	2	1	4	2	41	1	1	0	2	3	0	0	0	1	1	298	1	0	0	0
10403702	1	1	5	2	58	1	1	0	2	5	0	0	0	1	1	299	1	0	0	0
10403702	2	1	5	2	58	1	1	0	2	5	0	0	0	1	1	299	1	0	0	0
10403901	1	1	4	1	45	1	1	2	2	2	0	0	0	1	1	300	1	0	0	0
10403901	2	1	4	1	45	1	1	2	2	2	0	0	0	3	1	300	1	0	0	0
10404001	1	1	5	1	52	0	1	0	2	2	0	0	0	1	1	301	1	0	0	0
10404001	2	1	5	1	52	0	1	0	2	2	0	0	0	1	1	301	1	0	0	0
10404002	1	1	4	2	43	1	1	0	2	4	0	0	0	1	1	302	1	0	0	0
10404002	2	1	4	2	43	1	1	0	2	4	0	0	0	1	1	302	1	0	0	0
10404101	1	1	4	1	42	0	1	0	2	1	0	0	0	1	1	303	1	0	0	0
10404101	2	1	4	1	42	0	1	0	2	1	0	0	0	1	1	303	1	0	0	0
10404401	1	1	7	2	75	1	0	0	1	5				3	3	304
10404401	2	1	7	2	75	1	0	0	1	5	1	0	0	5	5	304	5	1	0	0
10404402	1	1	5	1	53	0	1	4	2	3	0	0	0	1	1	305	1	0	0	0
10404402	2	1	5	1	53	0	1	4	2	3	0	0	0	1	1	305	1	0	0	0
10404403	1	1	5	2	50	1	0	0	2	5	0	0	0	1	1	306	1	0	0	0
10404403	2	1	5	2	50	1	0	0	2	5	0	0	0	5	5	306	1	0	0	0
10404701	1	1	4	1	47	0	0	3	2	1	0	0	0	1	1	307	1	0	0	0
10404701	2	1	4	1	47	0	0	3	2	1	0	0	0	1	1	307	1	0	0	0
10404702	1	1	4	2	43	1	0	1	2	1	0	0	0	1	1	308	1	0	0	0
10404702	2	1	4	2	43	1	0	1	2	1	0	0	0	1	1	308	1	0	0	0
10404801	1	1	6	1	64	0	1	0	2	5	0	0	0	3	1	309	1	0	0	0
10404801	2	1	6	1	64	0	1	0	2	5	0	0	0	1	1	309	1	0	0	0
10405201	1	1	5	1	51	0	0	3	2	2	0	0	0	1	1	310	1	0	0	0
10405201	2	1	5	1	51	0	0	3	2	2	0	0	0	1	1	310	1	0	0	0
10405202	1	1	4	2	46	1	0	0	2	3	0	0	0	1	1	311	1	0	0	0
10405202	2	1	4	2	46	1	0	0	2	3	0	0	0	1	1	311	1	0	0	0
10405301	1	1	5	1	52	0	1	2	2	4	0	0	0	1	1	312	1	0	0	0
10405301	2	1	5	1	52	0	1	2	2	4	0	0	0	1	1	312	1	0	0	0
10405302	1	1	4	2	45	1	0	0	2	4	0	0	0	1	1	313	1	0	0	0
10405302	2	1	4	2	45	1	0	0	2	4	0	0	0	1	1	313	1	0	0	0
10405401	1	1	5	1	58	1	1	1	2	5	0	0	0	1	1	314	1	0	0	0
10405401	2	1	5	1	58	1	1	1	2	5	0	0	0	1	1	314	1	0	0	0
10405501	1	1	4	1	45	1	0	2	2	2	0	0	0	1	1	315	1	0	0	0
10405501	2	1	4	1	45	1	0	2	2	2	0	0	0	1	1	315	1	0	0	0
10405601	1	1	4	1	41	0	1	2	2	2	0	0	0	1	1	316	1	0	0	0
10405601	2	1	4	1	41	0	1	2	2	2	0	0	0	1	1	316	1	0	0	0
10406501	1	1	4	1	48	1	1	3	2	3	0	0	0	1	1	317	1	0	0	0
10406501	2	1	4	1	48	1	1	3	2	3	0	0	0	1	1	317	1	0	0	0
10406502	1	1	4	2	44	1	0	0	2	4	0	0	0	1	1	318	1	0	0	0
10406502	2	1	4	2	44	1	0	0	2	4	0	0	0	1	1	318	1	0	0	0
10406601	1	1	7	2	99	1	1	0	1	5	1	0	1	5	3	319	6	1	0	1
10406601	2	1	7	2	99	1	1	0	1	5				3	1	319
10406602	1	1	4	1	42	1	1	3	2	1	0	0	0	1	1	320	1	0	0	0
10406602	2	1	4	1	42	1	1	3	2	1	0	0	0	1	1	320	1	0	0	0
10406701	1	1	4	2	46	1	0	0	1	5	0	0	0	1	1	321	1	0	0	0
10406701	2	1	4	2	46	1	0	0	1	5	0	0	0	1	1	321	1	0	0	0
10406802	1	1	4	2	47	1	0	1	2	2	0	0	0	1	1	322	1	0	0	0
10406802	2	1	4	2	47	1	0	1	2	2	0	0	0	1	1	322	1	0	0	0
10406901	1	1	4	1	43	1	1	2	2	4	0	0	0	1	1	323	1	0	0	0
10406901	2	1	4	1	43	1	1	2	2	4	0	0	0	1	1	323	1	0	0	0
10406902	1	1	4	2	42	1	0	2	2	3	0	0	0	1	1	324	1	0	0	0
10406902	2	1	4	2	42	1	0	2	2	3	0	0	0	1	1	324	1	0	0	0
10407001	1	1	6	1	60	0	1	0	2	5	0	0	0	3	1	325	1	0	0	0
10407001	2	1	6	1	60	0	1	0	2	5	0	0	0	3	1	325	1	0	0	0
10407002	1	1	5	2	58	1	1	0	2	5	0	0	0	3	1	326	1	0	0	0
10407002	2	1	5	2	58	1	1	0	2	5	0	0	0	3	1	326	1	0	0	0
10407003	1	1	4	1	42	0	1	2	2	3	0	0	0	1	1	327	1	0	0	0
10407003	2	1	4	1	42	0	1	2	2	3	0	0	0	1	1	327	1	0	0	0
10407101	1	1	4	1	46	0	1	1	2	2	0	0	0	1	1	328	1	0	0	0
10407101	2	1	4	1	46	0	1	1	2	2	0	0	0	1	1	328	1	0	0	0
10407102	1	1	4	2	43	1	0	1	2	3	0	0	0	1	1	329	1	0	0	0
10407102	2	1	4	2	43	1	0	1	2	3	0	0	0	1	1	329	1	0	0	0
10407301	1	1	7	2	75	1	1	0	2	5	0	1	0	3	2	330	3	0	1	0
10407301	2	1	7	2	75	1	1	0	2	5	0	1	0	3	3	330	3	0	1	0
10407401	1	1	4	1	44	0	0	3	2	3	0	0	0	1	1	331	1	0	0	0
10407401	2	1	4	1	44	0	0	3	2	3	0	0	0	1	1	331	1	0	0	0
10407402	1	1	4	2	40	1	0	1	2	2	0	0	0	1	1	332	1	0	0	0
10407402	2	1	4	2	40	1	0	1	2	2	0	0	0	1	1	332	1	0	0	0
10408003	1	1	4	2	40	1	0	0	2	3	0	0	0	1	1	333	1	0	0	0
10408003	2	1	4	2	40	1	0	0	2	3	0	0	0	1	1	333	1	0	0	0
10408102	1	1	5	2	54	1	0	0	2	4	0	0	0	1	1	334	1	0	0	0
10408102	2	1	5	2	54	1	0	0	2	4	0	0	0	1	1	334	1	0	0	0
10408201	1	1	5	1	55	1	1	2	2	3	0	0	0	1	1	335	1	0	0	0
10408201	2	1	5	1	55	1	1	2	2	3	0	0	0	1	1	335	1	0	0	0
10408202	1	1	4	2	45	1	1	1	2	2	0	0	0	1	1	336	1	0	0	0
10408202	2	1	4	2	45	1	1	1	2	2	0	0	0	1	1	336	1	0	0	0
10408301	1	1	6	1	65	0	1	0	2	3				5	5	337
10408301	2	1	6	1	65	0	1	0	2	3	0	0	0	1	1	337	1	0	0	0
10408501	1	1	6	1	60	0	1	2	2	4	0	0	0	3	1	338	1	0	0	0
10408501	2	1	6	1	60	0	1	2	2	4	0	0	0	3	1	338	1	0	0	0
10408502	1	1	4	2	49	1	0	0	2	4	0	0	0	1	1	339	1	0	0	0
10408502	2	1	4	2	49	1	0	0	2	4	0	0	0	1	1	339	1	0	0	0
10408602	1	1	4	2	40	1	0	0	2	2	0	0	0	1	1	340	1	0	0	0
10408602	2	1	4	2	40	1	0	0	2	2	0	0	0	1	1	340	1	0	0	0
10408701	1	1	6	1	66	0	1	3	2	5				1	1	341
10408701	2	1	6	1	66	0	1	3	2	5	0	0	0	1	1	341	1	0	0	0
10408702	1	1	5	2	55	1	0	1	2	5	0	0	0	1	1	342	1	0	0	0
10408702	2	1	5	2	55	1	0	1	2	5	0	0	0	1	1	342	1	0	0	0
10408801	1	1	5	2	56	1	0	0	2	4	0	0	0	1	1	343	1	0	0	0
10408801	2	1	5	2	56	1	0	0	2	4	0	0	0	1	1	343	1	0	0	0
10409102	1	1	4	2	40	1	0	0	1	3	0	0	0	1	1	344	1	0	0	0
10409102	2	1	4	2	40	1	0	0	1	3	0	0	0	1	1	344	1	0	0	0
10409301	1	1	4	1	45	0	1	3	2	3	0	0	0	1	1	345	1	0	0	0
10409301	2	1	4	1	45	0	1	3	2	3	0	0	0	1	1	345	1	0	0	0
10409401	1	1	4	1	45	0	0	4	2	2	0	0	0	1	1	346	1	0	0	0
10409401	2	1	4	1	45	0	0	4	2	2	0	0	0	1	1	346	1	0	0	0
10409901	1	1	5	1	55	1	1	0	2	5	0	1	0	3	1	347	3	0	1	0
10409901	2	1	5	1	55	1	1	0	2	5	0	1	0	3	1	347	3	0	1	0
10409902	1	1	4	2	44	1	1	0	2	3	0	0	0	1	1	348	1	0	0	0
10409902	2	1	4	2	44	1	1	0	2	3	0	0	0	1	1	348	1	0	0	0
10410001	1	1	6	2	61	1	0	0	2	5				1	1	349
10410001	2	1	6	2	61	1	0	0	2	5	0	0	0	1	1	349	1	0	0	0
10410101	1	1	4	1	46	1	1	2	2	2	0	0	0	1	1	350	1	0	0	0
10410101	2	1	4	1	46	1	1	2	2	2	0	0	0	1	1	350	1	0	0	0
10410102	1	1	4	2	40	1	1	2	2	3	0	0	0	1	1	351	1	0	0	0
10410102	2	1	4	2	40	1	1	2	2	3	0	0	0	1	1	351	1	0	0	0
10410201	1	1	7	1	73	1	0	4	1	2	0	0	0	1	1	352	1	0	0	0
10410201	2	1	7	1	73	1	0	4	1	2				3	3	352
10410202	1	1	6	2	61	1	0	0	1	1	0	0	0	3	1	353	1	0	0	0
10410202	2	1	6	2	61	1	0	0	1	1	0	0	0	3	1	353	1	0	0	0
10410203	1	1	4	1	42	0	1	3	2	1	0	0	0	1	1	354	1	0	0	0
10410203	2	1	4	1	42	0	1	3	2	1	0	0	0	1	1	354	1	0	0	0
10410302	1	1	7	2	77	1	0	2	2	5				5	5	355
10410302	2	1	7	2	77	1	0	2	2	5	0	0	0	3	2	355	1	0	0	0
10410303	1	1	5	1	50	1	1	3	2	2	0	0	0	1	1	356	1	0	0	0
10410303	2	1	5	1	50	1	1	3	2	2	0	0	0	1	1	356	1	0	0	0
10410501	1	1	5	2	59	1	0	0	1	1	1	1	0	5	3	357	7	1	1	0
10410501	2	1	5	2	59	1	0	0	1	1				3	1	357
10410601	1	1	5	1	50	1	1	0	2	5	0	0	0	1	1	358	1	0	0	0
10410601	2	1	5	1	50	1	1	0	2	5	0	0	0	1	1	358	1	0	0	0
10410702	1	1	6	2	61	1	0	0	2	4	0	0	0	3	1	359	1	0	0	0
10410702	2	1	6	2	61	1	0	0	2	4	0	0	0	3	1	359	1	0	0	0
10410801	1	1	4	1	46	0	1	3	2	2	0	0	0	1	1	360	1	0	0	0
10410801	2	1	4	1	46	0	1	3	2	2	0	0	0	1	1	360	1	0	0	0
10500101	1	1	7	2	70	1	1	0	2	2	0	0	0	1	1	361	1	0	0	0
10500101	2	1	7	2	70	1	1	0	2	2	0	0	0	1	1	361	1	0	0	0
10500201	1	1	4	2	41	1	0	0	2	3	0	0	0	1	1	362	1	0	0	0
10500201	2	1	4	2	41	1	0	0	2	3	0	0	0	1	1	362	1	0	0	0
10500401	1	1	7	1	75	0	1	2	2	5	1	1	1	2	1	363	8	1	1	1
10500401	2	1	7	1	75	0	1	2	2	5	1	1	1	3	2	363	8	1	1	1
10500602	1	1	5	2	55	1	1	1	2	1	0	0	0	1	1	364	1	0	0	0
10500602	2	1	5	2	55	1	1	1	2	1	0	0	0	1	1	364	1	0	0	0
10500701	1	1	5	1	52	0	1	3	2	2	0	0	0	1	1	365	1	0	0	0
10500701	2	1	5	1	52	0	1	3	2	2	0	0	0	1	1	365	1	0	0	0
10500702	1	1	5	2	50	1	0	0	2	3	0	0	0	1	1	366	1	0	0	0
10500702	2	1	5	2	50	1	0	0	2	3	0	0	0	1	1	366	1	0	0	0
10500802	1	1	5	1	53	1	1	2	2	3	0	0	0	1	1	367	1	0	0	0
10500802	2	1	5	1	53	1	1	2	2	3	0	0	0	1	1	367	1	0	0	0
10500803	1	1	5	2	50	1	0	0	2	4	0	0	0	1	1	368	1	0	0	0
10500803	2	1	5	2	50	1	0	0	2	4	0	0	0	1	1	368	1	0	0	0
10500901	1	1	5	1	53	0	1	3	2	5	0	0	0	1	1	369	1	0	0	0
10500901	2	1	5	1	53	0	1	3	2	5	0	0	0	1	1	369	1	0	0	0
10500902	1	1	5	2	50	1	0	2	2	3	0	1	0	3	1	370	3	0	1	0
10500902	2	1	5	2	50	1	0	2	2	3				2	1	370
10501101	1	1	6	1	62	1	1	0	2	5	0	1	1	3	3	371	4	0	1	1
10501101	2	1	6	1	62	1	1	0	2	5	1	1	1	3	2	371	8	1	1	1
10501202	1	1	4	1	43	0	1	3	1	1	0	0	0	1	1	372	1	0	0	0
10501202	2	1	4	1	43	0	1	3	1	1	0	0	0	1	1	372	1	0	0	0
10501401	1	1	4	1	42	1	1	4	2	1	0	0	0	1	1	373	1	0	0	0
10501401	2	1	4	1	42	1	1	4	2	1	0	0	0	1	1	373	1	0	0	0
10501402	1	1	4	2	40	1	0	3	2	1	0	0	0	3	1	374	1	0	0	0
10501402	2	1	4	2	40	1	0	3	2	1	0	0	1	3	1	374	2	0	0	1
10501501	1	1	4	1	43	1	1	3	2	3	0	0	0	1	1	375	1	0	0	0
10501501	2	1	4	1	43	1	1	3	2	3	0	0	0	1	1	375	1	0	0	0
10501602	1	1	6	2	62	1	1	0	2	5	0	0	1	3	3	376	2	0	0	1
10501602	2	1	6	2	62	1	1	0	2	5				1	1	376
10501901	1	1	6	1	66	0	1	1	2	5	0	0	0	2	1	377	1	0	0	0
10501901	2	1	6	1	66	0	1	1	2	5	0	0	0	2	1	377	1	0	0	0
10502402	1	1	5	2	56	1	0	3	2	2	0	0	0	3	1	378	1	0	0	0
10502402	2	1	5	2	56	1	0	3	2	2	0	0	0	3	1	378	1	0	0	0
10502501	1	1	7	1	70	0	1	0	2	5	0	0	0	1	1	379	1	0	0	0
10502501	2	1	7	1	70	0	1	0	2	5	0	0	0	1	1	379	1	0	0	0
10502502	1	1	6	2	63	1	0	0	2	2	1	1	1	5	3	380	8	1	1	1
10502502	2	1	6	2	63	1	0	0	2	2	1	1	1	3	3	380	8	1	1	1
10502601	1	1	5	1	52	1	1	3	2	3	0	0	0	2	1	381	1	0	0	0
10502601	2	1	5	1	52	1	1	3	2	3	0	0	0	2	1	381	1	0	0	0
10502602	1	1	5	2	50	1	0	1	2	3	0	0	0	1	1	382	1	0	0	0
10502602	2	1	5	2	50	1	0	1	2	3	0	0	0	1	1	382	1	0	0	0
10502701	1	1	5	1	51	1	1	3	2	1	0	0	0	1	1	383	1	0	0	0
10502701	2	1	5	1	51	1	1	3	2	1	0	0	0	1	1	383	1	0	0	0
10502702	1	1	4	2	45	1	0	2	2	2	0	0	0	1	1	384	1	0	0	0
10502702	2	1	4	2	45	1	0	2	2	2	0	0	0	1	1	384	1	0	0	0
10502801	1	1	5	1	58	0	1	3	2	5	0	0	0	2	1	385	1	0	0	0
10502801	2	1	5	1	58	0	1	3	2	5	0	0	0	2	1	385	1	0	0	0
10502802	1	1	5	2	53	1	0	1	2	2	0	0	0	1	1	386	1	0	0	0
10502802	2	1	5	2	53	1	0	1	2	2	0	0	0	1	1	386	1	0	0	0
10503002	1	1	6	2	69	1	0	0	2	5	0	0	0	3	1	387	1	0	0	0
10503002	2	1	6	2	69	1	0	0	2	5	0	0	0	3	1	387	1	0	0	0
10503003	1	1	4	1	44	0	0	3	2	1	0	0	0	1	1	388	1	0	0	0
10503003	2	1	4	1	44	0	0	3	2	1	0	0	0	1	1	388	1	0	0	0
10503201	1	1	4	1	49	0	1	2	1	1	0	0	0	1	1	389	1	0	0	0
10503201	2	1	4	1	49	0	1	2	1	1	0	0	0	1	1	389	1	0	0	0
10503202	1	1	4	2	45	1	0	1	2	3				5	5	390
10503202	2	1	4	2	45	1	0	1	2	3	0	0	0	3	1	390	1	0	0	0
10503301	1	1	6	1	65	0	1	3	2	4	0	1	0	1	1	391	3	0	1	0
10503301	2	1	6	1	65	0	1	3	2	4	0	1	0	1	1	391	3	0	1	0
10503302	1	1	6	2	60	1	1	0	2	3	0	1	0	1	1	392	3	0	1	0
10503302	2	1	6	2	60	1	1	0	2	3	0	1	0	1	1	392	3	0	1	0
10503304	1	1	4	2	44	1	0	2	1	1	0	0	0	1	1	393	1	0	0	0
10503304	2	1	4	2	44	1	0	2	1	1	0	0	0	1	1	393	1	0	0	0
10503401	1	1	4	2	42	1	0	0	2	1	0	0	0	1	1	394	1	0	0	0
10503401	2	1	4	2	42	1	0	0	2	1	0	0	0	1	1	394	1	0	0	0
10503502	1	1	4	2	40	1	0	0	2	2	0	0	0	1	1	395	1	0	0	0
10503502	2	1	4	2	40	1	0	0	2	2	0	0	0	1	1	395	1	0	0	0
10503601	1	1	4	1	48	0	1	2	1	1	0	0	1	3	2	396	2	0	0	1
10503601	2	1	4	1	48	0	1	2	1	1	0	0	0	3	1	396	1	0	0	0
10503602	1	1	4	2	45	1	0	1	2	4	0	0	0	3	2	397	1	0	0	0
10503602	2	1	4	2	45	1	0	1	2	4				3	3	397
10503702	1	1	4	1	46	0	1	3	2	2	0	0	0	1	1	398	1	0	0	0
10503702	2	1	4	1	46	0	1	3	2	2	0	0	0	1	1	398	1	0	0	0
10503703	1	1	4	2	42	1	0	2	2	1	0	0	0	1	1	399	1	0	0	0
10503703	2	1	4	2	42	1	0	2	2	1	0	0	0	1	1	399	1	0	0	0
10503802	1	1	5	2	50	1	1	0	2	1	0	0	0	1	1	400	1	0	0	0
10503802	2	1	5	2	50	1	1	0	2	1	0	0	0	1	1	400	1	0	0	0
10503901	1	1	5	1	53	1	0	4	2	1	0	0	0	1	1	401	1	0	0	0
10503901	2	1	5	1	53	1	0	4	2	1	0	0	0	1	1	401	1	0	0	0
10503902	1	1	5	2	50	1	0	3	2	3	0	0	0	1	1	402	1	0	0	0
10503902	2	1	5	2	50	1	0	3	2	3	0	0	0	1	1	402	1	0	0	0
10504101	1	1	5	1	50	0	0	3	2	1	0	0	0	1	1	403	1	0	0	0
10504101	2	1	5	1	50	0	0	3	2	1	0	0	0	1	1	403	1	0	0	0
10504102	1	1	4	2	43	1	0	2	2	1	0	0	0	1	1	404	1	0	0	0
10504102	2	1	4	2	43	1	0	2	2	1	0	0	0	2	1	404	1	0	0	0
10504203	1	1	4	2	40	1	0	0	1	2	0	1	0	3	2	405	3	0	1	0
10504203	2	1	4	2	40	1	0	0	1	2				1	1	405
10504301	1	1	6	1	63	0	1	0	2	5	1	1	1	5	5	406	8	1	1	1
10504301	2	1	6	1	63	0	1	0	2	5				3	1	406
10504302	1	1	6	2	60	1	0	0	2	4	0	0	0	1	1	407	1	0	0	0
10504302	2	1	6	2	60	1	0	0	2	4	0	0	0	1	1	407	1	0	0	0
10504401	1	1	5	1	52	1	1	3	2	4	0	0	0	1	1	408	1	0	0	0
10504401	2	1	5	1	52	1	1	3	2	4	0	0	0	1	1	408	1	0	0	0
10504402	1	1	5	2	50	1	0	0	2	5	0	0	0	1	1	409	1	0	0	0
10504402	2	1	5	2	50	1	0	0	2	5				1	1	409
10504503	1	1	5	1	51	0	1	3	2	1	0	0	0	1	1	410	1	0	0	0
10504503	2	1	5	1	51	0	1	3	2	1	0	0	0	1	1	410	1	0	0	0
10504504	1	1	5	2	50	1	0	1	2	3	0	0	0	1	1	411	1	0	0	0
10504504	2	1	5	2	50	1	0	1	2	3	0	0	0	1	1	411	1	0	0	0
10504801	1	1	4	1	45	0	0	3	2	2	0	0	0	3	3	412	1	0	0	0
10504801	2	1	4	1	45	0	0	3	2	2	0	0	0	3	3	412	1	0	0	0
10504802	1	1	4	2	40	1	0	1	2	1	0	0	0	1	1	413	1	0	0	0
10504802	2	1	4	2	40	1	0	1	2	1	0	0	0	1	1	413	1	0	0	0
10504901	1	1	4	1	40	0	0	3	1	1	0	0	0	1	1	414	1	0	0	0
10504901	2	1	4	1	40	0	0	3	1	1	0	0	0	1	1	414	1	0	0	0
10505001	1	1	5	2	56	1	0	1	2	2	0	0	0	1	1	415	1	0	0	0
10505001	2	1	5	2	56	1	0	1	2	2	0	0	0	1	1	415	1	0	0	0
10505501	1	1	4	1	45	1	1	0	2	1	0	1	0	3	2	416	3	0	1	0
10505501	2	1	4	1	45	1	1	0	2	1	0	1	0	3	1	416	3	0	1	0
10505601	1	1	5	2	55	1	1	0	2	4	0	0	0	1	1	417	1	0	0	0
10505601	2	1	5	2	55	1	1	0	2	4	0	0	0	1	1	417	1	0	0	0
10505902	1	1	4	2	40	1	0	0	2	4	0	0	0	1	1	418	1	0	0	0
10505902	2	1	4	2	40	1	0	0	2	4	0	0	0	1	1	418	1	0	0	0
10506001	1	1	6	1	63	0	1	0	2	4	0	1	0	1	1	419	3	0	1	0
10506001	2	1	6	1	63	0	1	0	2	4	0	1	0	1	1	419	3	0	1	0
10506101	1	1	4	1	42	0	0	1	2	5	0	0	0	1	1	420	1	0	0	0
10506101	2	1	4	1	42	0	0	1	2	5	0	0	0	1	1	420	1	0	0	0
10506501	1	1	4	1	42	0	1	0	1	2	0	0	0	1	1	421	1	0	0	0
10506501	2	1	4	1	42	0	1	0	1	2	0	0	0	1	1	421	1	0	0	0
10506702	1	1	5	2	58	1	0	0	1	5				3	3	422
10506702	2	1	5	2	58	1	0	0	1	5	0	0	0	1	1	422	1	0	0	0
10506801	1	1	7	1	75	0	1	1	1	5	1	1	1	3	3	423	8	1	1	1
10506801	2	1	7	1	75	0	1	1	1	5	1	1	1	3	1	423	8	1	1	1
10506803	1	1	4	1	41	0	0	3	2	2	0	0	0	1	1	424	1	0	0	0
10506803	2	1	4	1	41	0	0	3	2	2	0	0	0	1	1	424	1	0	0	0
10506804	1	1	4	2	40	1	0	0	2	1	0	0	0	1	1	425	1	0	0	0
10506804	2	1	4	2	40	1	0	0	2	1	0	0	0	1	1	425	1	0	0	0
10507202	1	1	5	2	50	1	1	0	2	4	0	0	0	1	1	426	1	0	0	0
10507202	2	1	5	2	50	1	1	0	2	4	0	0	0	1	1	426	1	0	0	0
10507401	1	1	6	1	62	1	1	3	2	2	0	1	0	1	1	427	3	0	1	0
10507401	2	1	6	1	62	1	1	3	2	2	0	1	0	1	1	427	3	0	1	0
10507402	1	1	6	2	60	1	0	0	1	5	0	1	0	3	1	428	3	0	1	0
10507402	2	1	6	2	60	1	0	0	1	5	0	1	0	3	2	428	3	0	1	0
10507501	1	1	4	1	45	1	1	1	2	3	0	0	0	1	1	429	1	0	0	0
10507501	2	1	4	1	45	1	1	1	2	3	0	0	0	1	1	429	1	0	0	0
10507502	1	1	4	2	42	1	0	0	2	4	0	0	0	1	1	430	1	0	0	0
10507502	2	1	4	2	42	1	0	0	2	4	0	0	0	1	1	430	1	0	0	0
10507601	1	1	5	1	50	0	1	3	2	4	0	0	0	1	1	431	1	0	0	0
10507601	2	1	5	1	50	0	1	3	2	4	0	0	0	1	1	431	1	0	0	0
10507602	1	1	4	2	48	1	1	0	2	3	0	0	0	3	3	432	1	0	0	0
10507602	2	1	4	2	48	1	1	0	2	3	0	0	0	3	3	432	1	0	0	0
10507702	1	1	4	2	48	1	0	1	2	1	0	0	0	3	1	433	1	0	0	0
10507702	2	1	4	2	48	1	0	1	2	1	0	0	0	3	1	433	1	0	0	0
10507801	1	1	4	1	48	0	1	2	2	2	0	0	0	1	1	434	1	0	0	0
10507801	2	1	4	1	48	0	1	2	2	2	0	0	0	1	1	434	1	0	0	0
10507802	1	1	4	2	42	1	0	2	2	2	0	0	0	2	1	435	1	0	0	0
10507802	2	1	4	2	42	1	0	2	2	2	0	0	0	1	1	435	1	0	0	0
10507901	1	1	7	2	70	1	1	0	2	5	1	1	1	3	1	436	8	1	1	1
10507901	2	1	7	2	70	1	1	0	2	5	0	1	0	3	2	436	3	0	1	0
10507902	1	1	4	1	45	0	1	2	2	4	0	0	0	1	1	437	1	0	0	0
10507902	2	1	4	1	45	0	1	2	2	4	0	0	0	1	1	437	1	0	0	0
10507903	1	1	4	2	43	1	0	1	2	2	0	0	0	1	1	438	1	0	0	0
10507903	2	1	4	2	43	1	0	1	2	2	0	0	0	1	1	438	1	0	0	0
10508001	1	1	6	1	69	1	0	4	2	1	0	0	0	1	1	439	1	0	0	0
10508001	2	1	6	1	69	1	0	4	2	1	0	0	0	1	1	439	1	0	0	0
10508002	1	1	6	2	65	1	0	2	2	3	0	1	0	2	2	440	3	0	1	0
10508002	2	1	6	2	65	1	0	2	2	3	0	1	0	2	2	440	3	0	1	0
10508101	1	1	7	1	75	0	1	0	2	5	0	1	0	1	1	441	3	0	1	0
10508101	2	1	7	1	75	0	1	0	2	5				1	1	441
10508102	1	1	4	1	47	0	1	3	2	1	0	0	0	3	2	442	1	0	0	0
10508102	2	1	4	1	47	0	1	3	2	1	0	0	0	1	1	442	1	0	0	0
10508103	1	1	4	2	40	1	0	0	1	1	0	0	0	1	1	443	1	0	0	0
10508103	2	1	4	2	40	1	0	0	1	1	0	0	0	1	1	443	1	0	0	0
10508301	1	1	6	1	65	0	1	0	2	5	0	1	1	1	1	444	4	0	1	1
10508301	2	1	6	1	65	0	1	0	2	5	0	1	1	1	1	444	4	0	1	1
10508302	1	1	6	2	60	1	0	0	2	4	1	1	1	3	2	445	8	1	1	1
10508302	2	1	6	2	60	1	0	0	2	4	1	1	1	3	3	445	8	1	1	1
10600101	1	1	6	1	61	0	1	3	2	5	0	0	0	1	1	446	1	0	0	0
10600101	2	1	6	1	61	0	1	3	2	5	0	0	0	1	1	446	1	0	0	0
10600102	1	1	5	2	55	1	0	0	2	5	0	0	0	1	1	447	1	0	0	0
10600102	2	1	5	2	55	1	0	0	2	5	0	0	0	1	1	447	1	0	0	0
10600301	1	1	5	1	50	0	1	2	2	3	0	0	0	1	1	448	1	0	0	0
10600301	2	1	5	1	50	0	1	2	2	3	0	0	0	1	1	448	1	0	0	0
10600601	1	1	7	1	86	0	1	0	1	5	0	1	0	3	1	449	3	0	1	0
10600601	2	1	7	1	86	0	1	0	1	5	0	1	0	3	1	449	3	0	1	0
10600602	1	1	7	2	74	1	0	0	1	5	0	1	0	4	4	450	3	0	1	0
10600602	2	1	7	2	74	1	0	0	1	5	0	1	0	5	5	450	3	0	1	0
10600701	1	1	5	1	50	0	1	1	2	1	0	0	0	1	1	451	1	0	0	0
10600701	2	1	5	1	50	0	1	1	2	1	0	0	0	1	1	451	1	0	0	0
10600702	1	1	4	2	43	1	0	0	2	3	0	0	0	1	1	452	1	0	0	0
10600702	2	1	4	2	43	1	0	0	2	3	0	0	0	1	1	452	1	0	0	0
10601001	1	1	5	1	58	0	1	1	2	1	0	1	0	3	3	453	3	0	1	0
10601001	2	1	5	1	58	0	1	1	2	1	0	1	0	3	3	453	3	0	1	0
10601002	1	1	5	2	55	1	0	0	2	5	0	0	0	1	1	454	1	0	0	0
10601002	2	1	5	2	55	1	0	0	2	5	0	0	0	1	1	454	1	0	0	0
10601201	1	1	7	2	81	1	0	0	1	5	0	1	1	4	2	455	4	0	1	1
10601201	2	1	7	2	81	1	0	0	1	5	0	1	0	4	4	455	3	0	1	0
10601203	1	1	5	2	50	1	0	1	2	3	0	0	0	1	1	456	1	0	0	0
10601203	2	1	5	2	50	1	0	1	2	3	0	0	0	1	1	456	1	0	0	0
10601204	1	1	4	1	47	1	1	1	2	1	0	0	0	1	1	457	1	0	0	0
10601204	2	1	4	1	47	1	1	1	2	1	0	0	0	1	1	457	1	0	0	0
10601205	1	1	4	2	44	1	0	0	2	3	0	0	0	1	1	458	1	0	0	0
10601205	2	1	4	2	44	1	0	0	2	3	0	0	0	1	1	458	1	0	0	0
10601206	1	1	4	1	40	0	0	3	2	2	0	0	0	1	1	459	1	0	0	0
10601206	2	1	4	1	40	0	0	3	2	2	0	0	0	1	1	459	1	0	0	0
10601301	1	1	5	2	51	1	1	0	1	5	0	0	0	3	1	460	1	0	0	0
10601301	2	1	5	2	51	1	1	0	1	5	0	0	0	3	1	460	1	0	0	0
10601501	1	1	7	1	90	0	1	0	2	5	1	1	1	5	5	461	8	1	1	1
10601501	2	1	7	1	90	0	1	0	2	5	0	1	0	5	3	461	3	0	1	0
10601502	1	1	4	1	48	0	1	1	2	2	0	0	0	1	1	462	1	0	0	0
10601502	2	1	4	1	48	0	1	1	2	2	0	0	0	1	1	462	1	0	0	0
10601503	1	1	4	2	43	1	1	0	2	4	0	0	0	1	1	463	1	0	0	0
10601503	2	1	4	2	43	1	1	0	2	4	0	0	0	1	1	463	1	0	0	0
10601701	1	1	5	2	58	1	0	0	2	5	0	0	0	3	1	464	1	0	0	0
10601701	2	1	5	2	58	1	0	0	2	5	0	0	0	2	1	464	1	0	0	0
10601901	1	1	4	1	49	0	1	3	2	3	0	0	0	1	1	465	1	0	0	0
10601901	2	1	4	1	49	0	1	3	2	3	0	0	0	1	1	465	1	0	0	0
10601902	1	1	4	2	44	1	0	1	2	3	0	0	0	1	1	466	1	0	0	0
10601902	2	1	4	2	44	1	0	1	2	3	0	0	0	1	1	466	1	0	0	0
10602002	1	1	4	2	46	1	0	1	2	3	0	0	0	1	1	467	1	0	0	0
10602002	2	1	4	2	46	1	0	1	2	3	0	0	0	1	1	467	1	0	0	0
10602101	1	1	5	1	54	0	1	2	2	2	0	1	1	3	3	468	4	0	1	1
10602101	2	1	5	1	54	0	1	2	2	2	0	0	0	1	1	468	1	0	0	0
10602102	1	1	5	2	52	1	1	0	2	4	0	0	0	1	1	469	1	0	0	0
10602102	2	1	5	2	52	1	1	0	2	4	0	0	0	1	1	469	1	0	0	0
10602202	1	1	4	2	44	1	0	2	2	3	0	0	0	1	1	470	1	0	0	0
10602202	2	1	4	2	44	1	0	2	2	3	0	0	0	1	1	470	1	0	0	0
10602301	1	1	4	1	46	1	1	3	2	2	0	0	0	1	1	471	1	0	0	0
10602301	2	1	4	1	46	1	1	3	2	2	0	0	0	1	1	471	1	0	0	0
10602302	1	1	4	2	42	1	0	1	2	4	0	0	0	1	1	472	1	0	0	0
10602302	2	1	4	2	42	1	0	1	2	4	0	0	0	1	1	472	1	0	0	0
10602402	1	1	4	1	49	1	1	2	2	1	0	0	0	3	1	473	1	0	0	0
10602402	2	1	4	1	49	1	1	2	2	1	0	0	0	3	1	473	1	0	0	0
10602701	1	1	7	1	79	0	1	0	2	5	0	0	0	2	1	474	1	0	0	0
10602701	2	1	7	1	79	0	1	0	2	5	0	0	0	2	1	474	1	0	0	0
10602801	1	1	4	1	44	0	1	2	2	3	0	0	0	1	1	475	1	0	0	0
10602801	2	1	4	1	44	0	1	2	2	3	0	0	0	2	1	475	1	0	0	0
10602802	1	1	4	2	43	1	0	0	2	4	0	0	0	1	1	476	1	0	0	0
10602802	2	1	4	2	43	1	0	0	2	4	0	0	0	1	1	476	1	0	0	0
10603101	1	1	5	2	53	1	1	0	2	5	0	0	0	3	1	477	1	0	0	0
10603101	2	1	5	2	53	1	1	0	2	5	0	0	0	3	1	477	1	0	0	0
10603501	1	1	5	1	52	0	1	0	2	5	0	0	0	3	3	478	1	0	0	0
10603501	2	1	5	1	52	0	1	0	2	5	0	0	0	3	2	478	1	0	0	0
10603502	1	1	5	2	50	1	1	0	2	5	0	0	0	3	1	479	1	0	0	0
10603502	2	1	5	2	50	1	1	0	2	5	0	0	0	3	1	479	1	0	0	0
10603601	1	1	6	1	62	1	1	1	2	2	0	0	0	1	1	480	1	0	0	0
10603601	2	1	6	1	62	1	1	1	2	2	0	0	0	1	1	480	1	0	0	0
10603701	1	1	5	1	58	1	1	2	2	4	0	0	0	2	2	481	1	0	0	0
10603701	2	1	5	1	58	1	1	2	2	4	0	0	0	1	1	481	1	0	0	0
10603702	1	1	5	2	55	1	1	0	2	3	0	0	0	1	1	482	1	0	0	0
10603702	2	1	5	2	55	1	1	0	2	3	0	0	0	1	1	482	1	0	0	0
10603901	1	1	6	1	62	1	1	1	2	2				5	5	483
10603901	2	1	6	1	62	1	1	1	2	2	0	1	1	3	2	483	4	0	1	1
10604301	1	1	5	1	52	0	0	3	2	4	0	0	0	1	1	484	1	0	0	0
10604301	2	1	5	1	52	0	0	3	2	4	0	0	0	1	1	484	1	0	0	0
10604302	1	1	4	2	49	1	1	0	2	3	0	0	0	1	1	485	1	0	0	0
10604302	2	1	4	2	49	1	1	0	2	3	0	0	0	1	1	485	1	0	0	0
10604501	1	1	6	1	61	0	1	0	2	4	0	0	0	1	1	486	1	0	0	0
10604501	2	1	6	1	61	0	1	0	2	4	0	0	0	1	1	486	1	0	0	0
10604502	1	1	5	2	58	1	0	0	2	5	0	0	0	1	1	487	1	0	0	0
10604502	2	1	5	2	58	1	0	0	2	5	0	0	0	1	1	487	1	0	0	0
10604602	1	1	6	2	60	1	0	0	2	5	0	0	0	1	1	488	1	0	0	0
10604602	2	1	6	2	60	1	0	0	2	5	0	0	0	1	1	488	1	0	0	0
10604802	1	1	4	1	42	0	1	1	2	4	0	0	0	1	1	489	1	0	0	0
10604802	2	1	4	1	42	0	1	1	2	4	0	0	0	1	1	489	1	0	0	0
10604901	1	1	7	1	74	0	1	0	2	5	0	0	0	3	2	490	1	0	0	0
10604901	2	1	7	1	74	0	1	0	2	5	0	1	0	3	2	490	3	0	1	0
10604902	1	1	7	2	70	1	1	0	1	5	0	0	0	1	1	491	1	0	0	0
10604902	2	1	7	2	70	1	1	0	1	5	0	0	0	1	1	491	1	0	0	0
10605101	1	1	6	2	60	1	1	0	2	5	0	0	0	3	1	492	1	0	0	0
10605101	2	1	6	2	60	1	1	0	2	5	0	0	0	3	1	492	1	0	0	0
10605601	1	1	5	1	58	0	1	0	2	5	0	0	0	1	1	493	1	0	0	0
10605601	2	1	5	1	58	0	1	0	2	5	0	0	0	1	1	493	1	0	0	0
10605602	1	1	5	2	55	1	1	0	2	5	0	0	0	1	1	494	1	0	0	0
10605602	2	1	5	2	55	1	1	0	2	5	0	0	0	1	1	494	1	0	0	0
10605701	1	1	5	1	58	0	1	3	2	5	0	0	0	1	1	495	1	0	0	0
10605701	2	1	5	1	58	0	1	3	2	5	0	0	0	1	1	495	1	0	0	0
10606001	1	1	6	2	60	1	0	0	2	5	0	0	0	1	1	496	1	0	0	0
10606001	2	1	6	2	60	1	0	0	2	5	0	0	0	1	1	496	1	0	0	0
10606201	1	1	4	1	47	0	1	2	2	4	0	0	0	1	1	497	1	0	0	0
10606201	2	1	4	1	47	0	1	2	2	4	0	0	0	1	1	497	1	0	0	0
10606302	1	1	6	2	64	1	0	0	2	5	0	0	0	1	1	498	1	0	0	0
10606302	2	1	6	2	64	1	0	0	2	5	0	0	0	1	1	498	1	0	0	0
10606501	1	1	6	2	63	1	0	0	1	5	0	0	0	1	1	499	1	0	0	0
10606501	2	1	6	2	63	1	0	0	1	5	0	0	0	1	1	499	1	0	0	0
10606601	1	1	4	1	45	0	1	1	2	4	0	0	0	1	1	500	1	0	0	0
10606601	2	1	4	1	45	0	1	1	2	4	0	0	0	1	1	500	1	0	0	0
10606602	1	1	4	2	41	1	0	0	2	2	0	0	0	1	1	501	1	0	0	0
10606602	2	1	4	2	41	1	0	0	2	2	0	0	0	1	1	501	1	0	0	0
10606702	1	1	5	2	55	1	1	0	2	5	0	0	0	1	1	502	1	0	0	0
10606702	2	1	5	2	55	1	1	0	2	5	0	0	0	1	1	502	1	0	0	0
10606802	1	1	4	1	40	0	1	3	2	2	0	0	0	1	1	503	1	0	0	0
10606802	2	1	4	1	40	0	1	3	2	2	0	0	0	1	1	503	1	0	0	0
10606902	1	1	4	2	49	1	0	0	2	4	0	0	0	1	1	504	1	0	0	0
10606902	2	1	4	2	49	1	0	0	2	4	0	0	0	1	1	504	1	0	0	0
10607101	1	1	7	2	86	1	1	0	2	5	1	1	1	5	5	505	8	1	1	1
10607101	2	1	7	2	86	1	1	0	2	5				1	1	505
10607102	1	1	4	1	49	0	0	3	2	5	0	0	0	1	1	506	1	0	0	0
10607102	2	1	4	1	49	0	0	3	2	5	0	0	0	1	1	506	1	0	0	0
10607103	1	1	4	2	43	1	0	0	2	4	0	0	0	1	1	507	1	0	0	0
10607103	2	1	4	2	43	1	0	0	2	4	0	0	0	1	1	507	1	0	0	0
10607201	1	1	7	1	70	0	1	0	1	5	0	1	1	5	5	508	4	0	1	1
10607201	2	1	7	1	70	0	1	0	1	5	0	1	1	4	4	508	4	0	1	1
10607401	1	1	4	1	49	0	1	2	2	5	0	1	0	3	1	509	3	0	1	0
10607401	2	1	4	1	49	0	1	2	2	5	0	0	0	1	1	509	1	0	0	0
10607402	1	1	4	2	45	1	0	0	2	4	0	0	0	1	1	510	1	0	0	0
10607402	2	1	4	2	45	1	0	0	2	4	0	0	0	1	1	510	1	0	0	0
10607601	1	1	4	2	41	1	0	0	2	3	0	0	0	1	1	511	1	0	0	0
10607601	2	1	4	2	41	1	0	0	2	3	0	0	0	1	1	511	1	0	0	0
10607602	1	1	4	1	40	0	1	1	2	1	0	0	0	1	1	512	1	0	0	0
10607602	2	1	4	1	40	0	1	1	2	1	0	0	0	1	1	512	1	0	0	0
10607701	1	1	6	1	60	0	1	2	2	5	0	1	0	5	5	513	3	0	1	0
10607701	2	1	6	1	60	0	1	2	2	5	0	1	0	5	5	513	3	0	1	0
10608002	1	1	5	2	55	1	1	0	2	5	0	0	0	3	1	514	1	0	0	0
10608002	2	1	5	2	55	1	1	0	2	5	0	0	0	2	1	514	1	0	0	0
10608101	1	1	4	1	46	0	1	3	2	4	0	0	0	1	1	515	1	0	0	0
10608101	2	1	4	1	46	0	1	3	2	4	0	0	0	1	1	515	1	0	0	0
10608102	1	1	4	2	41	1	0	0	2	4	0	0	0	1	1	516	1	0	0	0
10608102	2	1	4	2	41	1	0	0	2	4	0	0	0	1	1	516	1	0	0	0
10608301	1	1	7	1	72	0	1	3	2	5	0	1	0	2	1	517	3	0	1	0
10608301	2	1	7	1	72	0	1	3	2	5	0	1	0	1	1	517	3	0	1	0
10608302	1	1	6	2	63	1	0	0	2	4	0	1	0	3	2	518	3	0	1	0
10608302	2	1	6	2	63	1	0	0	2	4	0	1	0	3	1	518	3	0	1	0
10608502	1	1	5	1	58	0	1	1	2	5	0	0	0	1	1	519	1	0	0	0
10608502	2	1	5	1	58	0	1	1	2	5	0	0	0	1	1	519	1	0	0	0
10608503	1	1	4	2	45	1	1	0	2	3	0	0	0	2	1	520	1	0	0	0
10608503	2	1	4	2	45	1	1	0	2	3	0	0	0	2	1	520	1	0	0	0
10608601	1	1	6	2	65	1	0	0	1	5	0	0	0	3	1	521	1	0	0	0
10608601	2	1	6	2	65	1	0	0	1	5	0	0	0	3	1	521	1	0	0	0
10608602	1	1	6	1	64	0	1	1	2	5	0	0	0	1	1	522	1	0	0	0
10608602	2	1	6	1	64	0	1	1	2	5	0	0	0	1	1	522	1	0	0	0
10608701	1	1	4	2	48	1	1	0	2	4	0	0	0	1	1	523	1	0	0	0
10608701	2	1	4	2	48	1	1	0	2	4	0	0	0	1	1	523	1	0	0	0
10608702	1	1	4	1	44	0	1	3	2	1	0	0	0	1	1	524	1	0	0	0
10608702	2	1	4	1	44	0	1	3	2	1	0	0	0	1	1	524	1	0	0	0
10608901	1	1	7	2	70	1	1	0	2	5	0	0	0	3	2	525	1	0	0	0
10608901	2	1	7	2	70	1	1	0	2	5	0	0	0	3	2	525	1	0	0	0
10608902	1	1	4	1	44	0	1	2	2	3	0	0	0	1	1	526	1	0	0	0
10608902	2	1	4	1	44	0	1	2	2	3	0	0	0	1	1	526	1	0	0	0
10608903	1	1	4	2	40	1	0	0	2	4	0	0	0	1	1	527	1	0	0	0
10608903	2	1	4	2	40	1	0	0	2	4	0	0	0	1	1	527	1	0	0	0
10609101	1	1	4	2	45	1	1	0	2	3	0	0	0	1	1	528	1	0	0	0
10609101	2	1	4	2	45	1	1	0	2	3	0	0	0	1	1	528	1	0	0	0
10609201	1	1	5	1	56	0	1	1	2	4	0	0	0	1	1	529	1	0	0	0
10609201	2	1	5	1	56	0	1	1	2	4	0	0	0	1	1	529	1	0	0	0
10609202	1	1	5	2	54	1	0	0	2	5	0	0	0	3	1	530	1	0	0	0
10609202	2	1	5	2	54	1	0	0	2	5	0	0	0	3	1	530	1	0	0	0
10609301	1	1	5	1	51	0	1	0	2	1	0	0	0	1	1	531	1	0	0	0
10609301	2	1	5	1	51	0	1	0	2	1	0	0	0	1	1	531	1	0	0	0
10609302	1	1	4	2	46	1	1	0	2	4	0	0	0	1	1	532	1	0	0	0
10609302	2	1	4	2	46	1	1	0	2	4	0	0	0	1	1	532	1	0	0	0
10609501	1	1	7	2	80	1	0	0	2	5	0	0	0	1	1	533	1	0	0	0
10609501	2	1	7	2	80	1	0	0	2	5	0	0	0	1	1	533	1	0	0	0
10609702	1	1	4	1	40	0	1	1	2	1	0	0	0	1	1	534	1	0	0	0
10609702	2	1	4	1	40	0	1	1	2	1	0	0	0	1	1	534	1	0	0	0
10609901	1	1	5	2	57	1	1	1	2	5	0	0	0	1	1	535	1	0	0	0
10609901	2	1	5	2	57	1	1	1	2	5	0	0	0	1	1	535	1	0	0	0
10610401	1	1	5	1	52	0	1	1	2	4	0	0	0	1	1	536	1	0	0	0
10610401	2	1	5	1	52	0	1	1	2	4	0	0	0	1	1	536	1	0	0	0
10610402	1	1	5	2	50	1	1	0	2	4	0	1	0	3	1	537	3	0	1	0
10610402	2	1	5	2	50	1	1	0	2	4	0	0	0	1	1	537	1	0	0	0
10700101	1	1	6	2	66	1	0	1	2	5	0	0	0	1	1	538	1	0	0	0
10700101	2	1	6	2	66	1	0	1	2	5	0	0	0	1	1	538	1	0	0	0
10700402	1	1	4	1	49	1	1	4	2	1	0	0	0	3	1	539	1	0	0	0
10700402	2	1	4	1	49	1	1	4	2	1	0	0	0	1	1	539	1	0	0	0
10700403	1	1	4	2	43	1	0	1	2	1	0	0	0	1	1	540	1	0	0	0
10700403	2	1	4	2	43	1	0	1	2	1	0	0	0	1	1	540	1	0	0	0
10700502	1	1	4	2	40	1	0	2	2	1	0	0	0	1	1	541	1	0	0	0
10700502	2	1	4	2	40	1	0	2	2	1	0	0	0	1	1	541	1	0	0	0
10700601	1	1	7	1	72	1	1	3	2	5	0	0	0	1	1	542	1	0	0	0
10700601	2	1	7	1	72	1	1	3	2	5	0	0	0	1	1	542	1	0	0	0
10700602	1	1	6	2	67	1	0	1	2	5	0	0	0	2	1	543	1	0	0	0
10700602	2	1	6	2	67	1	0	1	2	5	0	0	0	2	1	543	1	0	0	0
10700603	1	1	4	1	41	0	1	4	2	2	0	0	0	1	1	544	1	0	0	0
10700603	2	1	4	1	41	0	1	4	2	2	0	0	0	1	1	544	1	0	0	0
10700604	1	1	4	2	40	1	0	2	2	1	0	0	0	1	1	545	1	0	0	0
10700604	2	1	4	2	40	1	0	2	2	1	0	0	0	1	1	545	1	0	0	0
10700801	1	1	7	2	75	1	1	0	2	5	0	0	0	5	5	546	1	0	0	0
10700801	2	1	7	2	75	1	1	0	2	5	0	0	0	3	2	546	1	0	0	0
10700901	1	1	5	1	51	0	1	3	2	4	0	0	0	1	1	547	1	0	0	0
10700901	2	1	5	1	51	0	1	3	2	4	0	0	0	1	1	547	1	0	0	0
10700902	1	1	5	2	50	1	0	1	2	1	0	0	0	3	1	548	1	0	0	0
10700902	2	1	5	2	50	1	0	1	2	1	0	0	0	2	1	548	1	0	0	0
10701101	1	1	4	1	44	1	1	2	2	3	0	0	0	1	1	549	1	0	0	0
10701101	2	1	4	1	44	1	1	2	2	3	0	0	0	1	1	549	1	0	0	0
10701501	1	1	7	1	70	0	1	0	1	5	0	0	0	2	1	550	1	0	0	0
10701501	2	1	7	1	70	0	1	0	1	5	0	0	0	2	1	550	1	0	0	0
10701502	1	1	6	2	60	1	0	0	1	3	0	0	0	3	1	551	1	0	0	0
10701502	2	1	6	2	60	1	0	0	1	3	0	0	0	3	2	551	1	0	0	0
10701601	1	1	4	1	41	0	1	3	2	2	0	0	0	1	1	552	1	0	0	0
10701601	2	1	4	1	41	0	1	3	2	2	0	0	0	1	1	552	1	0	0	0
10701701	1	1	6	1	60	0	1	3	2	4	0	0	0	2	1	553	1	0	0	0
10701701	2	1	6	1	60	0	1	3	2	4	0	0	0	2	1	553	1	0	0	0
10701702	1	1	5	2	56	1	0	0	1	5	0	0	0	2	1	554	1	0	0	0
10701702	2	1	5	2	56	1	0	0	1	5	0	0	0	2	1	554	1	0	0	0
10701901	1	1	5	1	53	0	1	2	2	5	0	0	0	1	1	555	1	0	0	0
10701901	2	1	5	1	53	0	1	2	2	5	0	0	0	1	1	555	1	0	0	0
10701902	1	1	4	2	48	1	0	0	2	4	0	0	0	1	1	556	1	0	0	0
10701902	2	1	4	2	48	1	0	0	2	4	0	0	0	1	1	556	1	0	0	0
10702001	1	1	5	1	50	0	1	3	2	2	0	0	0	1	1	557	1	0	0	0
10702001	2	1	5	1	50	0	1	3	2	2	0	0	0	1	1	557	1	0	0	0
10702002	1	1	4	2	44	1	0	0	2	2	0	0	0	1	1	558	1	0	0	0
10702002	2	1	4	2	44	1	0	0	2	2	0	0	0	1	1	558	1	0	0	0
10702201	1	1	7	2	80	1	1	0	1	5	0	1	1	4	3	559	4	0	1	1
10702201	2	1	7	2	80	1	1	0	1	5	0	1	1	3	3	559	4	0	1	1
10702202	1	1	4	1	47	0	0	3	2	4	0	0	0	1	1	560	1	0	0	0
10702202	2	1	4	1	47	0	0	3	2	4	0	0	0	1	1	560	1	0	0	0
10702203	1	1	4	2	40	1	0	3	2	2	0	0	0	1	1	561	1	0	0	0
10702203	2	1	4	2	40	1	0	3	2	2	0	0	0	1	1	561	1	0	0	0
10702301	1	1	5	1	54	0	1	2	2	4	0	0	0	1	1	562	1	0	0	0
10702301	2	1	5	1	54	0	1	2	2	4	0	0	0	3	3	562	1	0	0	0
10702302	1	1	5	2	52	1	0	0	2	3	0	0	0	1	1	563	1	0	0	0
10702302	2	1	5	2	52	1	0	0	2	3	0	0	0	1	1	563	1	0	0	0
10702501	1	1	6	1	65	0	1	3	2	4				1	1	564
10702501	2	1	6	1	65	0	1	3	2	4	0	0	0	3	1	564	1	0	0	0
10702701	1	1	4	1	40	0	1	1	2	4	0	0	0	1	1	565	1	0	0	0
10702701	2	1	4	1	40	0	1	1	2	4	0	0	0	1	1	565	1	0	0	0
10702801	1	1	7	2	80	1	1	0	2	5	1	1	1	3	3	566	8	1	1	1
10702801	2	1	7	2	80	1	1	0	2	5	1	1	1	3	3	566	8	1	1	1
10702802	1	1	6	1	60	1	1	0	2	5	0	0	0	4	4	567	1	0	0	0
10702802	2	1	6	1	60	1	1	0	2	5	0	0	0	3	3	567	1	0	0	0
10702901	1	1	6	2	65	1	1	1		4	0	0	0	1	1	568	1	0	0	0
10702901	2	1	6	2	65	1	1	1		4	0	0	0	1	1	568	1	0	0	0
10703202	1	1	5	2	55	1	0	0	2	4	0	0	0	1	1	569	1	0	0	0
10703202	2	1	5	2	55	1	0	0	2	4	0	0	0	1	1	569	1	0	0	0
10703301	1	1	5	2	55	1	0	0	2	4	0	0	0	3	3	570	1	0	0	0
10703301	2	1	5	2	55	1	0	0	2	4	0	0	0	5	3	570	1	0	0	0
10703401	1	1	6	2	65	1	1	0	2	5	0	0	0	1	1	571	1	0	0	0
10703401	2	1	6	2	65	1	1	0	2	5	0	0	0	1	1	571	1	0	0	0
10703801	1	1	4	2	47	1	0	0	2	4	0	0	0	1	1	572	1	0	0	0
10703801	2	1	4	2	47	1	0	0	2	4	0	0	0	1	1	572	1	0	0	0
10703901	1	1	5	1	55	0	0	2	2	5	0	0	0	1	1	573	1	0	0	0
10703901	2	1	5	1	55	0	0	2	2	5	0	0	0	1	1	573	1	0	0	0
10704801	1	1	5	1	51	1	1	1	2	5	0	0	0	1	1	574	1	0	0	0
10704801	2	1	5	1	51	1	1	1	2	5	0	0	0	1	1	574	1	0	0	0
10704802	1	1	4	2	41	1	0	0	2	1	0	0	0	1	1	575	1	0	0	0
10704802	2	1	4	2	41	1	0	0	2	1	0	0	0	1	1	575	1	0	0	0
10704901	1	1	4	1	42	0	1	0	2	1	0	0	0	1	1	576	1	0	0	0
10704901	2	1	4	1	42	0	1	0	2	1	0	0	0	1	1	576	1	0	0	0
10704902	1	1	4	2	40	1	1	0	2	3	0	0	0	1	1	577	1	0	0	0
10704902	2	1	4	2	40	1	1	0	2	3	0	0	0	1	1	577	1	0	0	0
10705001	1	1	6	1	65	1	1	0	2	3	0	0	0	2	1	578	1	0	0	0
10705001	2	1	6	1	65	1	1	0	2	3	0	0	0	3	1	578	1	0	0	0
10705002	1	1	6	2	65	1	0	0	1	5	0	0	0	2	1	579	1	0	0	0
10705002	2	1	6	2	65	1	0	0	1	5	0	0	0	3	1	579	1	0	0	0
10705201	1	1	5	1	56	0	1	0	2	3	0	0	0	5	5	580	1	0	0	0
10705201	2	1	5	1	56	0	1	0	2	3	0	0	0	1	1	580	1	0	0	0
10705202	1	1	4	2	42	1	0	3	2	1	0	0	0	1	1	581	1	0	0	0
10705202	2	1	4	2	42	1	0	3	2	1	0	0	0	1	1	581	1	0	0	0
10705501	1	1	5	1	57	1	1	1	2	5	0	0	0	1	1	582	1	0	0	0
10705501	2	1	5	1	57	1	1	1	2	5	0	0	0	1	1	582	1	0	0	0
10705701	1	1	6	1	65	0	0	3	2	3	0	0	0	1	1	583	1	0	0	0
10705701	2	1	6	1	65	0	0	3	2	3	0	0	0	1	1	583	1	0	0	0
10705702	1	1	6	2	63	1	0	1	2	2	0	0	0	3	1	584	1	0	0	0
10705702	2	1	6	2	63	1	0	1	2	2	0	0	0	3	1	584	1	0	0	0
10705901	1	1	4	2	48	1	0	1	2	3	0	0	0	1	1	585	1	0	0	0
10705901	2	1	4	2	48	1	0	1	2	3	0	0	0	1	1	585	1	0	0	0
10706201	1	1	6	1	62	0	1	3	2	4	0	0	0	2	1	586	1	0	0	0
10706201	2	1	6	1	62	0	1	3	2	4	0	0	0	2	1	586	1	0	0	0
10706202	1	1	6	2	60	1	0	1	2	5	0	0	0	1	1	587	1	0	0	0
10706202	2	1	6	2	60	1	0	1	2	5	0	0	0	1	1	587	1	0	0	0
10706301	1	1	6	2	68	1	0	0	2	2	1	1	1	5	5	588	8	1	1	1
10706301	2	1	6	2	68	1	0	0	2	2				3	2	588
10706302	1	1	4	1	44	1	0	3	2	1	0	0	0	1	1	589	1	0	0	0
10706302	2	1	4	1	44	1	0	3	2	1	0	0	0	1	1	589	1	0	0	0
10706303	1	1	4	2	43	1	0	2	2	3	0	0	0	1	1	590	1	0	0	0
10706303	2	1	4	2	43	1	0	2	2	3	0	0	0	1	1	590	1	0	0	0
10706401	1	1	6	2	62	1	1	0	2	4	0	0	0	1	1	591	1	0	0	0
10706401	2	1	6	2	62	1	1	0	2	4	0	0	0	1	1	591	1	0	0	0
10706501	1	1	4	1	44	0	0	3	2	2	0	0	0	1	1	592	1	0	0	0
10706501	2	1	4	1	44	0	0	3	2	2	0	0	0	1	1	592	1	0	0	0
10706502	1	1	4	2	41	1	0	2	2	3	0	0	0	1	1	593	1	0	0	0
10706502	2	1	4	2	41	1	0	2	2	3	0	0	0	1	1	593	1	0	0	0
10706601	1	1	5	1	58	1	0	4	2	1	0	0	0	1	1	594	1	0	0	0
10706601	2	1	5	1	58	1	0	4	2	1	0	0	0	1	1	594	1	0	0	0
10706801	1	1	6	1	62	1	0	3	2	2	0	0	0	1	1	595	1	0	0	0
10706801	2	1	6	1	62	1	0	3	2	2	0	0	0	1	1	595	1	0	0	0
10706802	1	1	6	2	61	1	1	2	2	4	1	1	0	2	1	596	7	1	1	0
10706802	2	1	6	2	61	1	1	2	2	4	1	1	0	5	4	596	7	1	1	0
10707101	1	1	7	1	75	0	1	3	2	4				2	2	597
10707101	2	1	7	1	75	0	1	3	2	4	1	1	1	5	5	597	8	1	1	1
10707102	1	1	7	2	73	1	0	1	2	4	1	1	1	2	2	598	8	1	1	1
10707102	2	1	7	2	73	1	0	1	2	4	1	1	1	2	2	598	8	1	1	1
10707104	1	1	4	2	42	1	0	3	2	1	0	0	0	1	1	599	1	0	0	0
10707104	2	1	4	2	42	1	0	3	2	1	0	0	0	1	1	599	1	0	0	0
10707105	1	1	4	1	40	0	1	3	2	2	0	0	0	1	1	600	1	0	0	0
10707105	2	1	4	1	40	0	1	3	2	2	0	0	0	1	1	600	1	0	0	0
10707201	1	1	5	1	52	0	1	4	2	1	0	0	0	1	1	601	1	0	0	0
10707201	2	1	5	1	52	0	1	4	2	1	0	0	0	1	1	601	1	0	0	0
10707202	1	1	4	2	49	1	0	2	2	4	0	0	0	1	1	602	1	0	0	0
10707202	2	1	4	2	49	1	0	2	2	4	0	0	0	1	1	602	1	0	0	0
10707301	1	1	4	1	43	0	0	4	2	3	0	0	0	1	1	603	1	0	0	0
10707301	2	1	4	1	43	0	0	4	2	3	0	0	0	1	1	603	1	0	0	0
10707401	1	1	5	1	54	1	1	3	2	1	0	0	0	1	1	604	1	0	0	0
10707401	2	1	5	1	54	1	1	3	2	1	0	0	0	1	1	604	1	0	0	0
10707402	1	1	5	2	52	1	0	2	2	1	0	0	0	1	1	605	1	0	0	0
10707402	2	1	5	2	52	1	0	2	2	1	0	0	0	1	1	605	1	0	0	0
10707501	1	1	5	2	51	1	0	0	2	4	0	0	0	3	1	606	1	0	0	0
10707501	2	1	5	2	51	1	0	0	2	4	0	0	0	3	1	606	1	0	0	0
10707801	1	1	4	1	43	0	1	1	2	4	0	0	0	1	1	607	1	0	0	0
10707801	2	1	4	1	43	0	1	1	2	4	0	0	0	1	1	607	1	0	0	0
10707802	1	1	4	2	40	1	0	1	2	2	0	0	0	1	1	608	1	0	0	0
10707802	2	1	4	2	40	1	0	1	2	2	0	0	0	1	1	608	1	0	0	0
10707903	1	1	4	2	49	1	0	1	2	4	0	0	0	3	1	609	1	0	0	0
10707903	2	1	4	2	49	1	0	1	2	4	0	0	0	3	1	609	1	0	0	0
10708101	1	1	4	2	47	1	0	1	2	3	0	0	0	1	1	610	1	0	0	0
10708101	2	1	4	2	47	1	0	1	2	3	0	0	0	1	1	610	1	0	0	0
10708301	1	1	6	1	66	0	1	4	2	4	0	0	0	1	1	611	1	0	0	0
10708301	2	1	6	1	66	0	1	4	2	4	0	0	0	2	2	611	1	0	0	0
10708302	1	1	6	2	65	1	0	1	2	1	0	0	0	3	2	612	1	0	0	0
10708302	2	1	6	2	65	1	0	1	2	1	0	0	0	2	2	612	1	0	0	0
10708401	1	1	6	1	60	0	1	1	2	5	0	0	0	1	1	613	1	0	0	0
10708401	2	1	6	1	60	0	1	1	2	5	0	0	0	1	1	613	1	0	0	0
10708502	1	1	6	2	64	1	0	0	2	4	0	0	0	1	1	614	1	0	0	0
10708502	2	1	6	2	64	1	0	0	2	4	0	0	0	1	1	614	1	0	0	0
10708802	1	1	4	2	45	1	0	1	2	3	0	0	0	2	1	615	1	0	0	0
10708802	2	1	4	2	45	1	0	1	2	3	0	0	0	2	1	615	1	0	0	0
10708901	1	1	4	1	48	0	1	0	2	5	0	0	0	1	1	616	1	0	0	0
10708901	2	1	4	1	48	0	1	0	2	5	0	0	0	1	1	616	1	0	0	0
10709101	1	1	6	1	62	1	1	3	2	1	0	0	0	1	1	617	1	0	0	0
10709101	2	1	6	1	62	1	1	3	2	1	0	0	0	1	1	617	1	0	0	0
10709102	1	1	6	2	60	1	0	1	2	5	0	0	0	1	1	618	1	0	0	0
10709102	2	1	6	2	60	1	0	1	2	5	0	0	0	1	1	618	1	0	0	0
10709202	1	1	5	2	58	1	1	1	2	4	0	0	0	3	1	619	1	0	0	0
10709202	2	1	5	2	58	1	1	1	2	4	0	0	0	3	1	619	1	0	0	0
10709302	1	1	4	1	43	1	1	0	2	2	0	0	0	1	1	620	1	0	0	0
10709302	2	1	4	1	43	1	1	0	2	2	0	0	0	1	1	620	1	0	0	0
10709303	1	1	4	2	42	1	0	0	2	2	0	0	0	1	1	621	1	0	0	0
10709303	2	1	4	2	42	1	0	0	2	2	0	0	0	1	1	621	1	0	0	0
10709501	1	1	6	1	60	0	1	2	2	5	0	0	0	3	3	622	1	0	0	0
10709501	2	1	6	1	60	0	1	2	2	5	0	0	0	2	1	622	1	0	0	0
10709502	1	1	4	2	49	1	1	0	2	3	0	0	0	2	1	623	1	0	0	0
10709502	2	1	4	2	49	1	1	0	2	3	0	0	0	2	1	623	1	0	0	0
10709801	1	1	5	1	52	1	0	3	2	2	0	0	0	1	1	624	1	0	0	0
10709801	2	1	5	1	52	1	0	3	2	2	0	0	0	1	1	624	1	0	0	0
10709802	1	1	5	2	52	1	0	0	2	3	0	0	0	1	1	625	1	0	0	0
10709802	2	1	5	2	52	1	0	0	2	3	0	0	0	1	1	625	1	0	0	0
10709902	1	1	6	2	62	1	0	0	2	5	0	0	0	1	1	626	1	0	0	0
10709902	2	1	6	2	62	1	0	0	2	5	0	0	0	1	1	626	1	0	0	0
10800101	1	1	6	1	61	0	1	1	1	1	1	1	0	3	1	627	7	1	1	0
10800101	2	1	6	1	61	0	1	1	1	1	1	1	0	3	3	627	7	1	1	0
10800102	1	1	5	2	57	1	0	0	2	5	0	0	0	1	1	628	1	0	0	0
10800102	2	1	5	2	57	1	0	0	2	5	0	0	0	1	1	628	1	0	0	0
10800202	1	1	4	2	42	1	0	0	2	3	0	0	0	1	1	629	1	0	0	0
10800202	2	1	4	2	42	1	0	0	2	3	0	0	0	1	1	629	1	0	0	0
10800301	1	1	7	2	70	1	0	0	2	5	1	1	0	3	1	630	7	1	1	0
10800301	2	1	7	2	70	1	0	0	2	5	1	1	0	3	1	630	7	1	1	0
10800302	1	1	5	1	50	0	1	2	2	1	0	0	0	1	1	631	1	0	0	0
10800302	2	1	5	1	50	0	1	2	2	1	0	0	0	1	1	631	1	0	0	0
10800303	1	1	4	2	47	1	1	0	2	4	0	0	0	1	1	632	1	0	0	0
10800303	2	1	4	2	47	1	1	0	2	4	0	0	0	1	1	632	1	0	0	0
10800401	1	1	4	1	45	0	1	2	2	1	0	0	0	1	1	633	1	0	0	0
10800401	2	1	4	1	45	0	1	2	2	1	0	0	0	1	1	633	1	0	0	0
10800501	1	1	6	2	63	1	0	0	1	5				3	3	634
10800501	2	1	6	2	63	1	0	0	1	5	1	1	1	5	5	634	8	1	1	1
10800601	1	1	4	2	42	1	1	1	2	4	0	0	0	1	1	635	1	0	0	0
10800601	2	1	4	2	42	1	1	1	2	4	0	0	0	1	1	635	1	0	0	0
10800702	1	1	4	2	42	1	0	0	2	3	0	0	0	1	1	636	1	0	0	0
10800702	2	1	4	2	42	1	0	0	2	3	0	0	0	1	1	636	1	0	0	0
10800901	1	1	6	1	62	1	1	1	2	2	0	0	0	1	1	637	1	0	0	0
10800901	2	1	6	1	62	1	1	1	2	2	0	0	0	1	1	637	1	0	0	0
10800902	1	1	6	2	61	1	1	0	2	5	0	0	0	3	1	638	1	0	0	0
10800902	2	1	6	2	61	1	1	0	2	5	0	0	0	3	1	638	1	0	0	0
10801001	1	1	4	1	46	0	0	3	2	1	0	0	0	1	1	639	1	0	0	0
10801001	2	1	4	1	46	0	0	3	2	1	0	0	0	1	1	639	1	0	0	0
10801002	1	1	4	2	42	1	0	0	2	4	0	0	0	1	1	640	1	0	0	0
10801002	2	1	4	2	42	1	0	0	2	4	0	0	0	1	1	640	1	0	0	0
10801101	1	1	4	2	42	1	0	0	2	4	0	0	0	1	1	641	1	0	0	0
10801101	2	1	4	2	42	1	0	0	2	4	0	0	0	1	1	641	1	0	0	0
10801201	1	1	7	1	85	0	1	1	2	5	1	1	0	3	1	642	7	1	1	0
10801201	2	1	7	1	85	0	1	1	2	5	1	1	0	3	2	642	7	1	1	0
10801301	1	1	6	1	67	0	1	1	2	4	1	1	0	3	3	643	7	1	1	0
10801301	2	1	6	1	67	0	1	1	2	4	1	1	0	3	3	643	7	1	1	0
10801302	1	1	6	2	65	1	1	0	1	5	1	1	0	2	1	644	7	1	1	0
10801302	2	1	6	2	65	1	1	0	1	5	1	1	0	2	1	644	7	1	1	0
10801401	1	1	5	1	52	0	1	1	2	5	0	0	0	1	1	645	1	0	0	0
10801401	2	1	5	1	52	0	1	1	2	5	0	0	0	1	1	645	1	0	0	0
10801402	1	1	4	2	48	1	0	0	2	3	0	0	0	1	1	646	1	0	0	0
10801402	2	1	4	2	48	1	0	0	2	3	0	0	0	1	1	646	1	0	0	0
10801501	1	1	4	1	44	1	1	3	2	4	0	0	0	1	1	647	1	0	0	0
10801501	2	1	4	1	44	1	1	3	2	4	0	0	0	1	1	647	1	0	0	0
10801701	1	1	4	1	45	0	1	1	2	4	0	0	0	1	1	648	1	0	0	0
10801701	2	1	4	1	45	0	1	1	2	4	0	0	0	1	1	648	1	0	0	0
10801702	1	1	4	2	42	1	0	0	2	4	0	0	0	1	1	649	1	0	0	0
10801702	2	1	4	2	42	1	0	0	2	4	0	0	0	1	1	649	1	0	0	0
10801901	1	1	7	1	80	0	1	0	1	5	0	0	0	2	2	650	1	0	0	0
10801901	2	1	7	1	80	0	1	0	1	5	0	0	0	1	1	650	1	0	0	0
10801902	1	1	4	1	42	1	1	1	2	3	0	0	0	1	1	651	1	0	0	0
10801902	2	1	4	1	42	1	1	1	2	3	0	0	0	1	1	651	1	0	0	0
10802001	1	1	7	2	77	1	1	0	1	5	0	0	0	1	1	652	1	0	0	0
10802001	2	1	7	2	77	1	1	0	1	5	0	0	0	1	1	652	1	0	0	0
10802202	1	1	5	2	50	1	1	0	2	4	0	1	0	2	1	653	3	0	1	0
10802202	2	1	5	2	50	1	1	0	2	4	0	1	0	2	1	653	3	0	1	0
10802501	1	1	6	1	61	0	1	2	2	5	0	0	0	3	1	654	1	0	0	0
10802501	2	1	6	1	61	0	1	2	2	5	0	0	0	3	1	654	1	0	0	0
10802502	1	1	6	2	60	1	1	0	2	4	0	0	0	1	1	655	1	0	0	0
10802502	2	1	6	2	60	1	1	0	2	4	0	0	0	1	1	655	1	0	0	0
10803001	1	1	4	1	40	0	1	1	2	3	0	0	0	1	1	656	1	0	0	0
10803001	2	1	4	1	40	0	1	1	2	3	0	0	0	1	1	656	1	0	0	0
10803101	1	1	5	1	51	0	1	2	2	1	0	0	0	1	1	657	1	0	0	0
10803101	2	1	5	1	51	0	1	2	2	1	0	0	0	1	1	657	1	0	0	0
10803102	1	1	4	2	49	1	0	0	1	5	0	0	0	1	1	658	1	0	0	0
10803102	2	1	4	2	49	1	0	0	1	5	0	0	0	1	1	658	1	0	0	0
10803201	1	1	5	2	57	1	0	1	2	5	0	0	0	3	1	659	1	0	0	0
10803201	2	1	5	2	57	1	0	1	2	5	0	0	0	3	1	659	1	0	0	0
10803302	1	1	6	2	64	1	0	0	2	5	0	0	0	1	1	660	1	0	0	0
10803302	2	1	6	2	64	1	0	0	2	5	0	0	0	1	1	660	1	0	0	0
10803701	1	1	7	2	75	1	0	0	2	5	0	1	1	3	2	661	4	0	1	1
10803701	2	1	7	2	75	1	0	0	2	5	0	1	1	3	3	661	4	0	1	1
10803802	1	1	4	2	45	1	0	0	2	4	0	0	0	1	1	662	1	0	0	0
10803802	2	1	4	2	45	1	0	0	2	4	0	0	0	1	1	662	1	0	0	0
10803901	1	1	6	2	60	1	0	0	2	5	0	0	0	1	1	663	1	0	0	0
10803901	2	1	6	2	60	1	0	0	2	5	0	0	0	1	1	663	1	0	0	0
10803902	1	1	5	1	54	0	0	0	2	2	0	0	0	1	1	664	1	0	0	0
10803902	2	1	5	1	54	0	0	0	2	2	0	0	0	1	1	664	1	0	0	0
10804302	1	1	4	1	40	0	1	1	2	4	0	0	0	1	1	665	1	0	0	0
10804302	2	1	4	1	40	0	1	1	2	4	0	0	0	1	1	665	1	0	0	0
10804401	1	1	4	2	48	1	1	0	2	4	0	0	0	1	1	666	1	0	0	0
10804401	2	1	4	2	48	1	1	0	2	4	0	0	0	1	1	666	1	0	0	0
10804501	1	1	7	1	72	0	1	0	2	5				1	1	667
10804501	2	1	7	1	72	0	1	0	2	5	1	1	0	1	1	667	7	1	1	0
10804502	1	1	6	2	66	1	1	0	2	5	0	0	0	2	1	668	1	0	0	0
10804502	2	1	6	2	66	1	1	0	2	5	0	0	0	3	1	668	1	0	0	0
10804503	1	1	5	2	52	1	0	1	2	4	0	0	0	1	1	669	1	0	0	0
10804503	2	1	5	2	52	1	0	1	2	4	0	0	0	1	1	669	1	0	0	0
10804504	1	1	4	2	43	1	0	0	2	4	0	0	0	1	1	670	1	0	0	0
10804504	2	1	4	2	43	1	0	0	2	4	0	0	0	1	1	670	1	0	0	0
10804601	1	1	6	2	63	1	0	0	2	5	0	0	0	2	1	671	1	0	0	0
10804601	2	1	6	2	63	1	0	0	2	5	0	0	0	2	1	671	1	0	0	0
10804701	1	1	4	1	45	0	0	0	2	4	0	0	0	1	1	672	1	0	0	0
10804701	2	1	4	1	45	0	0	0	2	4	0	0	0	1	1	672	1	0	0	0
10804702	1	1	4	2	44	1	1	0	2	4	0	0	0	1	1	673	1	0	0	0
10804702	2	1	4	2	44	1	1	0	2	4	0	0	0	1	1	673	1	0	0	0
10804801	1	1	6	2	61	1	1	0	2	5	0	0	0	1	1	674	1	0	0	0
10804801	2	1	6	2	61	1	1	0	2	5	0	0	0	1	1	674	1	0	0	0
10804901	1	1	4	2	45	1	1	0	2	4	0	0	0	1	1	675	1	0	0	0
10804901	2	1	4	2	45	1	1	0	2	4	0	0	0	1	1	675	1	0	0	0
10805002	1	1	4	2	45	1	0	0	2	4	0	0	0	3	2	676	1	0	0	0
10805002	2	1	4	2	45	1	0	0	2	4	0	0	0	3	1	676	1	0	0	0
10805101	1	1	7	2	77	1	0	0	2	5				3	1	677
10805101	2	1	7	2	77	1	0	0	2	5	1	1	0	3	2	677	7	1	1	0
10805301	1	1	6	1	60	0	1	2	2	4	0	0	0	1	1	678	1	0	0	0
10805301	2	1	6	1	60	0	1	2	2	4	0	0	0	1	1	678	1	0	0	0
10805302	1	1	5	2	59	1	0	0	2	3	0	0	0	1	1	679	1	0	0	0
10805302	2	1	5	2	59	1	0	0	2	3	0	0	0	1	1	679	1	0	0	0
10805601	1	1	4	1	42	0	1	0	2	3	0	0	0	1	1	680	1	0	0	0
10805601	2	1	4	1	42	0	1	0	2	3	0	0	0	1	1	680	1	0	0	0
10805701	1	1	7	2	73	1	0	0	2	5	1	1	1	5	5	681	8	1	1	1
10805701	2	1	7	2	73	1	0	0	2	5				3	3	681
10805801	1	1	5	2	50	1	1	0	2	4	0	0	0	1	1	682	1	0	0	0
10805801	2	1	5	2	50	1	1	0	2	4	0	0	0	2	1	682	1	0	0	0
10805901	1	1	5	2	51	1	1	0	2	5	0	0	0	4	3	683	1	0	0	0
10805901	2	1	5	2	51	1	1	0	2	5	0	0	0	1	1	683	1	0	0	0
10806102	1	1	4	2	49	1	0	0	2	4	1	1	1	3	3	684	8	1	1	1
10806102	2	1	4	2	49	1	0	0	2	4	1	1	1	3	3	684	8	1	1	1
10806202	1	1	4	2	47	1	0	0	2	3	0	0	0	1	1	685	1	0	0	0
10806202	2	1	4	2	47	1	0	0	2	3	0	0	0	1	1	685	1	0	0	0
10806401	1	1	5	2	51	1	1	0	2	5	0	0	0	1	1	686	1	0	0	0
10806401	2	1	5	2	51	1	1	0	2	5	0	0	0	1	1	686	1	0	0	0
10806503	1	1	5	2	53	1	1	0	1	5	0	0	0	1	1	687	1	0	0	0
10806503	2	1	5	2	53	1	1	0	1	5	0	0	0	1	1	687	1	0	0	0
10806702	1	1	4	2	48	1	0	0	2	4	0	0	0	1	1	688	1	0	0	0
10806702	2	1	4	2	48	1	0	0	2	4	0	0	0	1	1	688	1	0	0	0
10806801	1	1	5	1	55	0	1	3	2	2	0	0	0	1	1	689	1	0	0	0
10806801	2	1	5	1	55	0	1	3	2	2	0	0	0	1	1	689	1	0	0	0
10806802	1	1	4	2	45	1	0	0	2	4	0	0	0	1	1	690	1	0	0	0
10806802	2	1	4	2	45	1	0	0	2	4	0	0	0	1	1	690	1	0	0	0
10806901	1	1	5	1	56	0	1	3	1	4	0	0	0	1	1	691	1	0	0	0
10806901	2	1	5	1	56	0	1	3	1	4	0	0	0	1	1	691	1	0	0	0
10806902	1	1	5	2	55	1	0	0	2	4	0	0	0	1	1	692	1	0	0	0
10806902	2	1	5	2	55	1	0	0	2	4	0	0	0	1	1	692	1	0	0	0
10807002	1	1	5	2	52	1	1	0	2	4	0	1	0	2	1	693	3	0	1	0
10807002	2	1	5	2	52	1	1	0	2	4	0	1	1	3	2	693	4	0	1	1
10807102	1	1	5	1	55	0	1	0	2	5	0	0	0	1	1	694	1	0	0	0
10807102	2	1	5	1	55	0	1	0	2	5	0	0	0	1	1	694	1	0	0	0
10807103	1	1	5	2	52	1	0	0	2	5	0	0	0	1	1	695	1	0	0	0
10807103	2	1	5	2	52	1	0	0	2	5	0	0	0	1	1	695	1	0	0	0
10807201	1	1	4	2	45	1	0	0	2	3	0	0	0	1	1	696	1	0	0	0
10807201	2	1	4	2	45	1	0	0	2	3	0	0	0	1	1	696	1	0	0	0
10807301	1	1	4	1	47	0	1	2	2	3	0	0	0	3	1	697	1	0	0	0
10807301	2	1	4	1	47	0	1	2	2	3	0	0	0	1	1	697	1	0	0	0
10807302	1	1	4	2	43	1	0	1	2	3	0	0	0	1	1	698	1	0	0	0
10807302	2	1	4	2	43	1	0	1	2	3	0	0	0	1	1	698	1	0	0	0
10807401	1	1	4	2	49	1	0	0	2	4	0	0	0	1	1	699	1	0	0	0
10807401	2	1	4	2	49	1	0	0	2	4	0	0	0	1	1	699	1	0	0	0
10807502	1	1	4	2	47	1	0	1	2	3	0	0	0	1	1	700	1	0	0	0
10807502	2	1	4	2	47	1	0	1	2	3	0	0	0	1	1	700	1	0	0	0
10807702	1	1	4	2	48	1	1	0	2	4	0	0	0	3	3	701	1	0	0	0
10807702	2	1	4	2	48	1	1	0	2	4	0	0	0	1	1	701	1	0	0	0
10807802	1	1	4	1	46	0	0	1	2	4	0	0	0	1	1	702	1	0	0	0
10807802	2	1	4	1	46	0	0	1	2	4	0	0	0	1	1	702	1	0	0	0
10807803	1	1	4	2	45	1	0	0	2	2	0	0	0	1	1	703	1	0	0	0
10807803	2	1	4	2	45	1	0	0	2	2	0	0	0	1	1	703	1	0	0	0
10807901	1	1	4	1	43	0	1	1	2	3	0	0	0	1	1	704	1	0	0	0
10807901	2	1	4	1	43	0	1	1	2	3	0	0	0	1	1	704	1	0	0	0
10807902	1	1	4	2	40	1	0	0	2	3	0	0	0	1	1	705	1	0	0	0
10807902	2	1	4	2	40	1	0	0	2	3	0	0	0	1	1	705	1	0	0	0
10808001	1	1	6	1	66	0	1	1	2	5	0	1	0	2	1	706	3	0	1	0
10808001	2	1	6	1	66	0	1	1	2	5	0	1	0	3	3	706	3	0	1	0
10808002	1	1	6	2	62	1	1	0	2	5	0	0	0	2	1	707	1	0	0	0
10808002	2	1	6	2	62	1	1	0	2	5	0	0	0	2	1	707	1	0	0	0
10808301	1	1	7	1	81	0	1	1	1	5				3	1	708
10808301	2	1	7	1	81	0	1	1	1	5	1	1	0	1	1	708	7	1	1	0
10808302	1	1	6	2	69	1	1	0	1	5	1	1	0	3	1	709	7	1	1	0
10808302	2	1	6	2	69	1	1	0	1	5	0	1	0	1	1	709	3	0	1	0
10808501	1	1	5	1	50	0	1	3	2	4	0	0	0	1	1	710	1	0	0	0
10808501	2	1	5	1	50	0	1	3	2	4	0	0	0	1	1	710	1	0	0	0
10808502	1	1	4	2	42	1	0	2	2	4	0	0	0	1	1	711	1	0	0	0
10808502	2	1	4	2	42	1	0	2	2	4	0	0	0	1	1	711	1	0	0	0
10808701	1	1	5	1	52	0	1	0	2	4	0	0	0	1	1	712	1	0	0	0
10808701	2	1	5	1	52	0	1	0	2	4	0	0	0	1	1	712	1	0	0	0
10808702	1	1	4	2	48	1	0	0	2	4	0	0	0	1	1	713	1	0	0	0
10808702	2	1	4	2	48	1	0	0	2	4	0	0	0	1	1	713	1	0	0	0
10808902	1	1	4	2	42	1	0	0	2	4				3	2	714
10808902	2	1	4	2	42	1	0	0	2	4	0	0	0	1	1	714	1	0	0	0
10809001	1	1	6	1	63	0	1	0	2	5	0	0	0	1	1	715	1	0	0	0
10809001	2	1	6	1	63	0	1	0	2	5	0	0	0	1	1	715	1	0	0	0
10809002	1	1	6	2	60	1	1	0	2	5	0	0	0	1	1	716	1	0	0	0
10809002	2	1	6	2	60	1	1	0	2	5	0	0	0	1	1	716	1	0	0	0
10809201	1	1	7	1	70	0	1	0	1	5	0	0	0	1	1	717	1	0	0	0
10809201	2	1	7	1	70	0	1	0	1	5	0	0	0	1	1	717	1	0	0	0
10809202	1	1	6	2	69	1	1	0	1	5	1	1	0	5	5	718	7	1	1	0
10809202	2	1	6	2	69	1	1	0	1	5	0	1	0	3	2	718	3	0	1	0
10900101	1	1	4	1	41	0	1	3	2	2	0	0	0	1	1	719	1	0	0	0
10900101	2	1	4	1	41	0	1	3	2	2	0	0	0	1	1	719	1	0	0	0
10900102	1	1	4	2	41	1	1	0	2	3	0	0	0	1	1	720	1	0	0	0
10900102	2	1	4	2	41	1	1	0	2	3	0	0	0	1	1	720	1	0	0	0
10900301	1	1	5	2	50	1	1	0	2	4	0	0	0	1	1	721	1	0	0	0
10900301	2	1	5	2	50	1	1	0	2	4	0	0	0	1	1	721	1	0	0	0
10900501	1	1	7	1	72	1	1	0	2	5	0	1	1	3	3	722	4	0	1	1
10900501	2	1	7	1	72	1	1	0	2	5	0	0	0	3	3	722	1	0	0	0
10900502	1	1	6	2	60	1	0	0	2	5	0	0	0	3	1	723	1	0	0	0
10900502	2	1	6	2	60	1	0	0	2	5	0	0	0	3	1	723	1	0	0	0
10900601	1	1	4	1	40	0	1	2	2	4	0	0	0	1	1	724	1	0	0	0
10900601	2	1	4	1	40	0	1	2	2	4	0	0	0	1	1	724	1	0	0	0
10900701	1	1	4	1	48	0	0	3	2	5	0	0	0	1	1	725	1	0	0	0
10900701	2	1	4	1	48	0	0	3	2	5	0	0	0	1	1	725	1	0	0	0
10900702	1	1	4	2	44	1	0	1	2	4	0	0	0	1	1	726	1	0	0	0
10900702	2	1	4	2	44	1	0	1	2	4	0	0	0	1	1	726	1	0	0	0
10900901	1	1	6	2	63	1	1	0	1	5	0	0	0	3	2	727	1	0	0	0
10900901	2	1	6	2	63	1	1	0	1	5	0	0	0	3	2	727	1	0	0	0
10901002	1	1	4	2	40	1	1	1	2	2	0	0	0	2	2	728	1	0	0	0
10901002	2	1	4	2	40	1	1	1	2	2	0	0	0	2	2	728	1	0	0	0
10901102	1	1	4	1	49	0	1	3	2	2	0	0	0	1	1	729	1	0	0	0
10901102	2	1	4	1	49	0	1	3	2	2	0	0	0	1	1	729	1	0	0	0
10901201	1	1	6	2	64	1	0	0	2	5	0	1	0	5	3	730	3	0	1	0
10901201	2	1	6	2	64	1	0	0	2	5	0	0	0	1	1	730	1	0	0	0
10901302	1	1	4	2	40	1	0	0	2	3	0	0	0	1	1	731	1	0	0	0
10901302	2	1	4	2	40	1	0	0	2	3	0	0	0	1	1	731	1	0	0	0
10901501	1	1	5	2	58	1	0	3	2	3	0	0	0	1	1	732	1	0	0	0
10901501	2	1	5	2	58	1	0	3	2	3	0	0	0	1	1	732	1	0	0	0
10901601	1	1	6	2	60	1	1	0	2	5	0	0	0	3	1	733	1	0	0	0
10901601	2	1	6	2	60	1	1	0	2	5	0	0	0	3	3	733	1	0	0	0
10901802	1	1	5	2	52	1	0	0	1	4	0	0	0	5	3	734	1	0	0	0
10901802	2	1	5	2	52	1	0	0	1	4	0	0	0	2	1	734	1	0	0	0
10901901	1	1	4	1	48	1	1	3	2	3	0	0	0	1	1	735	1	0	0	0
10901901	2	1	4	1	48	1	1	3	2	3	0	0	0	1	1	735	1	0	0	0
10902201	1	1	7	2	82	1	0	0	1	5	0	1	1	5	5	736	4	0	1	1
10902201	2	1	7	2	82	1	0	0	1	5				3	3	736
10902202	1	1	4	2	45	1	1	0	2	3	0	0	0	1	1	737	1	0	0	0
10902202	2	1	4	2	45	1	1	0	2	3	0	0	0	1	1	737	1	0	0	0
10902501	1	1	6	1	61	1	1	1	2	4	0	1	0	4	3	738	3	0	1	0
10902501	2	1	6	1	61	1	1	1	2	4	0	1	0	3	1	738	3	0	1	0
10902502	1	1	5	2	59	1	1	0	2	4	0	0	0	3	1	739	1	0	0	0
10902502	2	1	5	2	59	1	1	0	2	4	0	0	0	3	1	739	1	0	0	0
10902901	1	1	6	2	62	1	0	0	2	5	0	1	0	3	1	740	3	0	1	0
10902901	2	1	6	2	62	1	0	0	2	5	0	1	0	3	1	740	3	0	1	0
10903001	1	1	5	2	52	1	0	0	2	4	0	1	0	3	1	741	3	0	1	0
10903001	2	1	5	2	52	1	0	0	2	4	0	1	0	3	1	741	3	0	1	0
10903101	1	1	5	1	51	0	0	3	2	5	0	0	0	1	1	742	1	0	0	0
10903101	2	1	5	1	51	0	0	3	2	5	0	0	0	1	1	742	1	0	0	0
10903601	1	1	4	1	42	1	0	4	2	1	0	0	0	1	1	743	1	0	0	0
10903601	2	1	4	1	42	1	0	4	2	1	0	0	0	1	1	743	1	0	0	0
10903802	1	1	4	2	40	1	0	1	2	3	0	0	0	1	1	744	1	0	0	0
10903802	2	1	4	2	40	1	0	1	2	3	0	0	0	1	1	744	1	0	0	0
10903901	1	1	6	2	60	1	1	0	2	5	0	1	0	3	2	745	3	0	1	0
10903901	2	1	6	2	60	1	1	0	2	5	0	0	0	3	2	745	1	0	0	0
10903902	1	1	5	1	55	1	1	0	2	4	0	0	0	1	1	746	1	0	0	0
10903902	2	1	5	1	55	1	1	0	2	4	0	0	0	1	1	746	1	0	0	0
10904001	1	1	4	2	48	1	0	0	2	4	0	0	0	1	1	747	1	0	0	0
10904001	2	1	4	2	48	1	0	0	2	4	0	0	0	1	1	747	1	0	0	0
10904102	1	1	4	2	44	1	1	0	2	3	0	0	0	1	1	748	1	0	0	0
10904102	2	1	4	2	44	1	1	0	2	3	0	0	0	1	1	748	1	0	0	0
10904302	1	1	4	2	45	1	1	0	2	4	0	0	0	1	1	749	1	0	0	0
10904302	2	1	4	2	45	1	1	0	2	4	0	0	0	1	1	749	1	0	0	0
10904501	1	1	4	1	45	0	1	1	2	4	0	0	0	1	1	750	1	0	0	0
10904501	2	1	4	1	45	0	1	1	2	4	0	0	0	1	1	750	1	0	0	0
10904502	1	1	4	2	41	1	0	0	2	3	0	0	0	1	1	751	1	0	0	0
10904502	2	1	4	2	41	1	0	0	2	3	0	0	0	1	1	751	1	0	0	0
10904701	1	1	5	1	57	1	1	0	2	4	0	1	0	3	3	752	3	0	1	0
10904701	2	1	5	1	57	1	1	0	2	4				3	1	752
10904702	1	1	5	2	53	1	1	0	2	5	0	0	0	1	1	753	1	0	0	0
10904702	2	1	5	2	53	1	1	0	2	5	0	0	0	1	1	753	1	0	0	0
10904801	1	1	4	1	46	0	1	1	2	4	0	0	0	1	1	754	1	0	0	0
10904801	2	1	4	1	46	0	1	1	2	4	0	0	0	1	1	754	1	0	0	0
10904802	1	1	4	2	42	1	0	0	2	3	0	0	1	1	1	755	2	0	0	1
10904802	2	1	4	2	42	1	0	0	2	3	0	0	0	1	1	755	1	0	0	0
10905201	1	1	6	1	63	1	1	0	2	5	0	0	0	1	1	756	1	0	0	0
10905201	2	1	6	1	63	1	1	0	2	5	0	0	0	1	1	756	1	0	0	0
10905401	1	1	6	1	62	0	1	0	2	5	0	0	0	3	3	757	1	0	0	0
10905401	2	1	6	1	62	0	1	0	2	5	0	0	0	3	3	757	1	0	0	0
10905402	1	1	5	2	54	1	1	0	2	5	0	0	0	1	1	758	1	0	0	0
10905402	2	1	5	2	54	1	1	0	2	5	0	0	0	1	1	758	1	0	0	0
10905801	1	1	5	1	58	1	1	0	2	5	0	0	0	1	1	759	1	0	0	0
10905801	2	1	5	1	58	1	1	0	2	5	0	0	0	1	1	759	1	0	0	0
10905802	1	1	5	2	53	1	1	0	2	4	0	0	0	1	1	760	1	0	0	0
10905802	2	1	5	2	53	1	1	0	2	4	0	0	0	1	1	760	1	0	0	0
10906201	1	1	4	2	42	1	0	2	2	4	0	0	0	1	1	761	1	0	0	0
10906201	2	1	4	2	42	1	0	2	2	4	0	0	0	1	1	761	1	0	0	0
10906301	1	1	4	1	44	1	0	2	2	1	0	0	0	1	1	762	1	0	0	0
10906301	2	1	4	1	44	1	0	2	2	1	0	0	0	1	1	762	1	0	0	0
10906302	1	1	4	2	40	1	0	1	2	3	0	0	0	1	1	763	1	0	0	0
10906302	2	1	4	2	40	1	0	1	2	3	0	0	0	1	1	763	1	0	0	0
10906401	1	1	4	1	49	0	1	2	2	3	0	0	0	3	1	764	1	0	0	0
10906401	2	1	4	1	49	0	1	2	2	3	0	0	0	3	1	764	1	0	0	0
10906402	1	1	4	2	40	1	1	0	2	3	0	0	0	1	1	765	1	0	0	0
10906402	2	1	4	2	40	1	1	0	2	3	0	0	0	1	1	765	1	0	0	0
10907101	1	1	4	2	49	1	1	0	2	4	0	0	0	1	1	766	1	0	0	0
10907101	2	1	4	2	49	1	1	0	2	4	0	0	0	1	1	766	1	0	0	0
10907202	1	1	5	1	56	0	1	1	2	5	0	0	0	1	1	767	1	0	0	0
10907202	2	1	5	1	56	0	1	1	2	5	0	0	0	1	1	767	1	0	0	0
10907203	1	1	4	2	48	1	1	0	2	4				1	1	768
10907203	2	1	4	2	48	1	1	0	2	4	0	1	1	5	3	768	4	0	1	1
10907702	1	1	4	2	44	1	0	0	2	1	0	0	0	1	1	769	1	0	0	0
10907702	2	1	4	2	44	1	0	0	2	1	0	0	0	1	1	769	1	0	0	0
10907901	1	1	6	1	69	1	1	0	2	5	0	0	0	1	1	770	1	0	0	0
10907901	2	1	6	1	69	1	1	0	2	5	0	0	0	1	1	770	1	0	0	0
10908101	1	1	6	2	66	1	1	0	2	5	0	0	0	1	1	771	1	0	0	0
10908101	2	1	6	2	66	1	1	0	2	5	0	0	0	1	1	771	1	0	0	0
10908301	1	1	4	1	40	0	1	1	2	1	0	0	0	1	1	772	1	0	0	0
10908301	2	1	4	1	40	0	1	1	2	1	0	0	0	1	1	772	1	0	0	0
10908401	1	1	6	1	68	1	1	0	2	5	0	0	0	3	1	773	1	0	0	0
10908401	2	1	6	1	68	1	1	0	2	5	0	0	0	2	1	773	1	0	0	0
10908402	1	1	6	2	63	1	1	0	2	5	0	0	0	1	1	774	1	0	0	0
10908402	2	1	6	2	63	1	1	0	2	5				1	1	774
10908601	1	1	5	1	58	0	1	0	2	5	0	0	0	1	1	775	1	0	0	0
10908601	2	1	5	1	58	0	1	0	2	5	0	0	0	1	1	775	1	0	0	0
10908602	1	1	4	2	47	1	1	0	2	3	0	0	0	1	1	776	1	0	0	0
10908602	2	1	4	2	47	1	1	0	2	3	0	0	0	1	1	776	1	0	0	0
10908801	1	1	4	1	46	1	1	0	2	3	0	0	0	1	1	777	1	0	0	0
10908801	2	1	4	1	46	1	1	0	2	3	0	0	0	1	1	777	1	0	0	0
10908802	1	1	4	2	41	1	0	0	2	3	0	0	0	1	1	778	1	0	0	0
10908802	2	1	4	2	41	1	0	0	2	3	0	0	0	1	1	778	1	0	0	0
10908901	1	1	4	1	45	0	0	1	2	4	0	0	0	1	1	779	1	0	0	0
10908901	2	1	4	1	45	0	0	1	2	4	0	0	0	1	1	779	1	0	0	0
10909001	1	1	7	2	71	1	1	0	2	5				3	2	780
10909001	2	1	7	2	71	1	1	0	2	5	0	1	1	5	5	780	4	0	1	1
10909202	1	1	5	2	57	1	1	0	2	5	0	0	0	1	1	781	1	0	0	0
10909202	2	1	5	2	57	1	1	0	2	5	0	0	0	1	1	781	1	0	0	0
10909401	1	1	6	1	61	0	1	2	2	5	0	0	0	2	1	782	1	0	0	0
10909401	2	1	6	1	61	0	1	2	2	5	0	0	0	2	1	782	1	0	0	0
10909402	1	1	5	2	51	1	1	0	2	4	0	1	1	1	1	783	4	0	1	1
10909402	2	1	5	2	51	1	1	0	2	4	0	1	1	1	1	783	4	0	1	1
10909501	1	1	4	1	49	0	1	1	2	5	0	0	0	1	1	784	1	0	0	0
10909501	2	1	4	1	49	0	1	1	2	5	0	0	0	1	1	784	1	0	0	0
10909502	1	1	4	2	44	1	1	0	2	3	0	0	0	1	1	785	1	0	0	0
10909502	2	1	4	2	44	1	1	0	2	3	0	0	0	1	1	785	1	0	0	0
10909801	1	1	4	2	48	1	1	0	2	4	0	0	0	1	1	786	1	0	0	0
10909801	2	1	4	2	48	1	1	0	2	4	0	0	0	1	1	786	1	0	0	0
10910101	1	1	5	1	51	0	1	3	2	2	0	0	0	1	1	787	1	0	0	0
10910101	2	1	5	1	51	0	1	3	2	2	0	0	0	1	1	787	1	0	0	0
10910102	1	1	5	2	50	1	1	0	2	4	0	0	0	2	1	788	1	0	0	0
10910102	2	1	5	2	50	1	1	0	2	4	0	0	0	2	1	788	1	0	0	0
10910201	1	1	4	1	41	0	1	3	2	4	0	0	0	1	1	789	1	0	0	0
10910201	2	1	4	1	41	0	1	3	2	4	0	0	0	1	1	789	1	0	0	0
10910501	1	1	4	2	45	1	0	0	2	3	0	0	0	3	1	790	1	0	0	0
10910501	2	1	4	2	45	1	0	0	2	3	0	0	0	3	1	790	1	0	0	0
10910801	1	1	5	2	54	1	0	0	2	5	0	1	0	3	3	791	3	0	1	0
10910801	2	1	5	2	54	1	0	0	2	5	0	1	0	3	1	791	3	0	1	0
10911101	1	1	5	2	50	1	0	0	2	5	0	0	0	1	1	792	1	0	0	0
10911101	2	1	5	2	50	1	0	0	2	5	0	0	0	1	1	792	1	0	0	0
10911201	1	1	5	1	51	0	1	0	2	4	0	0	0	1	1	793	1	0	0	0
10911201	2	1	5	1	51	0	1	0	2	4	0	0	0	1	1	793	1	0	0	0
10911202	1	1	4	2	47	1	0	0	2	3	0	0	0	3	1	794	1	0	0	0
10911202	2	1	4	2	47	1	0	0	2	3	0	0	0	3	1	794	1	0	0	0
10911301	1	1	5	1	50	0	1	0	2	5	0	0	0	1	1	795	1	0	0	0
10911301	2	1	5	1	50	0	1	0	2	5	0	0	0	1	1	795	1	0	0	0
10911302	1	1	4	2	47	1	1	0	2	4	0	0	0	1	1	796	1	0	0	0
10911302	2	1	4	2	47	1	1	0	2	4	0	0	0	1	1	796	1	0	0	0
10911502	1	1	7	2	80	1	1	0	2	5				3	3	797
10911502	2	1	7	2	80	1	1	0	2	5	0	1	1	5	5	797	4	0	1	1
10911601	1	1	4	1	42	0	1	2	2	2	0	0	0	1	1	798	1	0	0	0
10911601	2	1	4	1	42	0	1	2	2	2	0	0	0	1	1	798	1	0	0	0
10911701	1	1	6	2	67	1	0	0	2	5	0	0	0	1	1	799	1	0	0	0
10911701	2	1	6	2	67	1	0	0	2	5	0	0	0	1	1	799	1	0	0	0
10911702	1	1	6	1	62	0	1	1	2	5	0	0	0	2	1	800	1	0	0	0
10911702	2	1	6	1	62	0	1	1	2	5	0	0	0	1	1	800	1	0	0	0
10912102	1	1	4	2	48	1	0	0	2	4	0	0	0	3	1	801	1	0	0	0
10912102	2	1	4	2	48	1	0	0	2	4	0	0	0	2	1	801	1	0	0	0
10912402	1	1	5	2	58	1	1	0	1	4	0	0	0	1	1	802	1	0	0	0
10912402	2	1	5	2	58	1	1	0	1	4	0	0	0	1	1	802	1	0	0	0
10912501	1	1	7	2	70	1	1	0	1	5	0	0	0	3	1	803	1	0	0	0
10912501	2	1	7	2	70	1	1	0	1	5	0	0	0	3	1	803	1	0	0	0
10912601	1	1	7	1	73	0	1	0	2	5	0	0	0	1	1	804	1	0	0	0
10912601	2	1	7	1	73	0	1	0	2	5	0	0	0	1	1	804	1	0	0	0
11000101	1	1	4	2	45	1	0	2	2	3	0	0	0	1	1	805	1	0	0	0
11000101	2	1	4	2	45	1	0	2	2	3	0	0	0	1	1	805	1	0	0	0
11000302	1	1	5	1	50	0	0	1	2	4	0	0	0	1	1	806	1	0	0	0
11000302	2	1	5	1	50	0	0	1	2	4	0	0	0	1	1	806	1	0	0	0
11000303	1	1	4	2	48	1	0	2	2	4	0	1	0	3	3	807	3	0	1	0
11000303	2	1	4	2	48	1	0	2	2	4	0	1	0	3	3	807	3	0	1	0
11000401	1	1	6	1	69	0	0	0	1	5	1	1	1	4	3	808	8	1	1	1
11000401	2	1	6	1	69	0	0	0	1	5	1	1	1	5	4	808	8	1	1	1
11000402	1	1	6	2	62	1	1	0	2	5	0	0	0	2	1	809	1	0	0	0
11000402	2	1	6	2	62	1	1	0	2	5	0	0	0	1	1	809	1	0	0	0
11000502	1	1	5	2	52	1	0	0	2	5	0	0	0	3	1	810	1	0	0	0
11000502	2	1	5	2	52	1	0	0	2	5	0	0	0	3	1	810	1	0	0	0
11000601	1	1	6	1	62	0	0	3	2	5	0	0	0	3	3	811	1	0	0	0
11000601	2	1	6	1	62	0	0	3	2	5	0	0	0	1	1	811	1	0	0	0
11000602	1	1	5	2	58	1	0	1	2	5	0	0	0	1	1	812	1	0	0	0
11000602	2	1	5	2	58	1	0	1	2	5	0	0	0	1	1	812	1	0	0	0
11000801	1	1	5	2	50	1	1	1	2	4	1	1	0	3	1	813	7	1	1	0
11000801	2	1	5	2	50	1	1	1	2	4	1	1	0	3	1	813	7	1	1	0
11000901	1	1	6	1	66	0	1	0	2	5	0	0	0	3	1	814	1	0	0	0
11000901	2	1	6	1	66	0	1	0	2	5	0	0	0	3	1	814	1	0	0	0
11000902	1	1	6	2	60	1	0	0	2	5	0	0	0	3	2	815	1	0	0	0
11000902	2	1	6	2	60	1	0	0	2	5	0	0	0	3	2	815	1	0	0	0
11001102	1	1	4	2	42	1	1	0	2	3	0	0	0	1	1	816	1	0	0	0
11001102	2	1	4	2	42	1	1	0	2	3	0	0	0	1	1	816	1	0	0	0
11001201	1	1	6	2	66	1	1	0	2	5				5	5	817
11001201	2	1	6	2	66	1	1	0	2	5	1	1	1	5	5	817	8	1	1	1
11001202	1	1	4	2	47	1	0	0	2	5	1	1	0	3	1	818	7	1	1	0
11001202	2	1	4	2	47	1	0	0	2	5	1	1	0	3	1	818	7	1	1	0
11001301	1	1	4	1	44	0	1	0	2	4	0	0	0	1	1	819	1	0	0	0
11001301	2	1	4	1	44	0	1	0	2	4	0	0	0	1	1	819	1	0	0	0
11001302	1	1	4	2	40	1	0	1	2	4	0	0	0	5	5	820	1	0	0	0
11001302	2	1	4	2	40	1	0	1	2	4	0	0	0	1	1	820	1	0	0	0
11001601	1	1	4	1	45	0	1	1	2	3	0	0	0	2	1	821	1	0	0	0
11001601	2	1	4	1	45	0	1	1	2	3	0	0	0	2	1	821	1	0	0	0
11001602	1	1	4	2	42	1	0	0	2	4	0	0	0	1	1	822	1	0	0	0
11001602	2	1	4	2	42	1	0	0	2	4	0	0	0	1	1	822	1	0	0	0
11001701	1	1	5	1	53	1	1	3	2	5	0	0	0	1	1	823	1	0	0	0
11001701	2	1	5	1	53	1	1	3	2	5	0	0	0	1	1	823	1	0	0	0
11001801	1	1	5	2	53	1	0	0	2	3	0	0	0	1	1	824	1	0	0	0
11001801	2	1	5	2	53	1	0	0	2	3	0	0	0	1	1	824	1	0	0	0
11002002	1	1	4	2	48	1	0	0	2	4	0	0	0	1	1	825	1	0	0	0
11002002	2	1	4	2	48	1	0	0	2	4	0	0	0	1	1	825	1	0	0	0
11002101	1	1	4	1	45	0	1	0	2	4	0	0	0	1	1	826	1	0	0	0
11002101	2	1	4	1	45	0	1	0	2	4	0	0	0	1	1	826	1	0	0	0
11002102	1	1	4	2	42	1	0	0	2	4	0	0	0	1	1	827	1	0	0	0
11002102	2	1	4	2	42	1	0	0	2	4	0	0	0	1	1	827	1	0	0	0
11002201	1	1	5	1	56	1	1	1	1	4	0	0	0	1	1	828	1	0	0	0
11002201	2	1	5	1	56	1	1	1	1	4	0	0	0	1	1	828	1	0	0	0
11002202	1	1	5	2	52	1	1	0	2	5	0	0	0	1	1	829	1	0	0	0
11002202	2	1	5	2	52	1	1	0	2	5	0	0	0	3	1	829	1	0	0	0
11002303	1	1	4	1	46	0	1	1	2	4	0	0	0	1	1	830	1	0	0	0
11002303	2	1	4	1	46	0	1	1	2	4	0	0	0	1	1	830	1	0	0	0
11002304	1	1	4	2	43	1	0	0	2	4	0	0	0	1	1	831	1	0	0	0
11002304	2	1	4	2	43	1	0	0	2	4	0	0	0	1	1	831	1	0	0	0
11002401	1	1	5	1	51	0	1	0	2	4	0	0	0	1	1	832	1	0	0	0
11002401	2	1	5	1	51	0	1	0	2	4	0	0	0	1	1	832	1	0	0	0
11002402	1	1	4	2	47	1	0	0	2	4	0	0	0	2	1	833	1	0	0	0
11002402	2	1	4	2	47	1	0	0	2	4	0	0	0	1	1	833	1	0	0	0
11002501	1	1	4	1	42	1	1	0	2	1	0	0	0	1	1	834	1	0	0	0
11002501	2	1	4	1	42	1	1	0	2	1	0	0	0	1	1	834	1	0	0	0
11002502	1	1	4	2	42	1	0	0	2	2	0	0	0	1	1	835	1	0	0	0
11002502	2	1	4	2	42	1	0	0	2	2	0	0	0	1	1	835	1	0	0	0
11002701	1	1	6	1	63	1	1	1	2	5	0	0	0	1	1	836	1	0	0	0
11002701	2	1	6	1	63	1	1	1	2	5	0	0	0	1	1	836	1	0	0	0
11002702	1	1	5	2	58	1	0	0	2	4	1	1	0	3	1	837	7	1	1	0
11002702	2	1	5	2	58	1	0	0	2	4	0	1	0	2	1	837	3	0	1	0
11002901	1	1	4	1	46	1	1	0	2	2	0	0	0	1	1	838	1	0	0	0
11002901	2	1	4	1	46	1	1	0	2	2	0	0	0	1	1	838	1	0	0	0
11002902	1	1	4	2	42	1	0	0	2	4	0	0	0	1	1	839	1	0	0	0
11002902	2	1	4	2	42	1	0	0	2	4	0	0	0	1	1	839	1	0	0	0
11003001	1	1	7	2	75	1	1	0	2	5				5	5	840
11003001	2	1	7	2	75	1	1	0	2	5	0	1	0	3	3	840	3	0	1	0
11003101	1	1	7	1	72	1	1	0	2	5	1	1	1	3	3	841	8	1	1	1
11003101	2	1	7	1	72	1	1	0	2	5				3	3	841
11003201	1	1	7	1	70	0	0	0	1	5	1	1	1	4	3	842	8	1	1	1
11003201	2	1	7	1	70	0	0	0	1	5	1	1	1	3	3	842	8	1	1	1
11003202	1	1	6	2	68	1	0	0	2	5	0	0	0	1	1	843	1	0	0	0
11003202	2	1	6	2	68	1	0	0	2	5	0	0	0	1	1	843	1	0	0	0
11003602	1	1	6	2	60	1	0	0	2	5	0	0	0	1	1	844	1	0	0	0
11003602	2	1	6	2	60	1	0	0	2	5	0	0	0	1	1	844	1	0	0	0
11003901	1	1	7	2	72	1	0	0	1	5	1	1	1	5	5	845	8	1	1	1
11003901	2	1	7	2	72	1	0	0	1	5	1	1	1	3	3	845	8	1	1	1
11004101	1	1	6	1	63	0	1	0	2	5	0	0	0	1	1	846	1	0	0	0
11004101	2	1	6	1	63	0	1	0	2	5	0	0	0	1	1	846	1	0	0	0
11004401	1	1	5	1	50	0	1	0	2	4	0	0	0	3	1	847	1	0	0	0
11004401	2	1	5	1	50	0	1	0	2	4	0	0	0	3	1	847	1	0	0	0
11004402	1	1	4	2	48	1	0	0	2	4	0	0	0	1	1	848	1	0	0	0
11004402	2	1	4	2	48	1	0	0	2	4	0	0	0	1	1	848	1	0	0	0
11004501	1	1	4	1	49	0	1	0	2	4	0	0	0	3	1	849	1	0	0	0
11004501	2	1	4	1	49	0	1	0	2	4	0	0	0	3	1	849	1	0	0	0
11004502	1	1	4	2	45	1	0	0	2	4	1	1	0	3	1	850	7	1	1	0
11004502	2	1	4	2	45	1	0	0	2	4	0	0	0	1	1	850	1	0	0	0
11004601	1	1	5	1	50	0	1	0	2	1	0	0	0	1	1	851	1	0	0	0
11004601	2	1	5	1	50	0	1	0	2	1	0	0	0	1	1	851	1	0	0	0
11004602	1	1	4	2	42	1	0	0	2	4	0	0	0	1	1	852	1	0	0	0
11004602	2	1	4	2	42	1	0	0	2	4	0	0	0	1	1	852	1	0	0	0
11005002	1	1	4	2	49	1	0	0	2	5	0	0	0	4	3	853	1	0	0	0
11005002	2	1	4	2	49	1	0	0	2	5	0	0	0	2	1	853	1	0	0	0
11005301	1	1	4	1	44	0	1	0	2	4	0	0	0	1	1	854	1	0	0	0
11005301	2	1	4	1	44	0	1	0	2	4	0	0	0	1	1	854	1	0	0	0
11005302	1	1	4	2	40	1	1	0	2	3	0	0	0	1	1	855	1	0	0	0
11005302	2	1	4	2	40	1	1	0	2	3	0	0	0	1	1	855	1	0	0	0
11005402	1	1	5	2	52	1	0	0	2	5	0	0	0	1	1	856	1	0	0	0
11005402	2	1	5	2	52	1	0	0	2	5	0	0	0	1	1	856	1	0	0	0
11005801	1	1	5	1	51	0	1	3	2	3	0	0	0	1	1	857	1	0	0	0
11005801	2	1	5	1	51	0	1	3	2	3	0	0	0	1	1	857	1	0	0	0
11005901	1	1	7	1	93	0	0	1	1	5	0	1	1	5	5	858	4	0	1	1
11005901	2	1	7	1	93	0	0	1	1	5	0	1	1	5	5	858	4	0	1	1
11005902	1	1	6	1	67	1	0	4	2	4	0	0	0	1	1	859	1	0	0	0
11005902	2	1	6	1	67	1	0	4	2	4	0	0	0	1	1	859	1	0	0	0
11006101	1	1	6	1	65	1	1	3	2	4	1	1	0	1	1	860	7	1	1	0
11006101	2	1	6	1	65	1	1	3	2	4	1	1	0	1	1	860	7	1	1	0
11006102	1	1	6	2	62	1	0	0	2	5	0	0	0	1	1	861	1	0	0	0
11006102	2	1	6	2	62	1	0	0	2	5	0	0	0	1	1	861	1	0	0	0
11006502	1	1	5	2	50	1	0	0	2	4	0	0	0	1	1	862	1	0	0	0
11006502	2	1	5	2	50	1	0	0	2	4	0	0	0	1	1	862	1	0	0	0
11006701	1	1	5	1	53	1	0	3	2	3	0	0	0	1	1	863	1	0	0	0
11006701	2	1	5	1	53	1	0	3	2	3	0	0	0	1	1	863	1	0	0	0
11006702	1	1	4	2	47	1	1	0	2	3	0	0	0	1	1	864	1	0	0	0
11006702	2	1	4	2	47	1	1	0	2	3	0	0	0	1	1	864	1	0	0	0
11006801	1	1	4	1	49	0	1	0	2	5	0	0	0	1	1	865	1	0	0	0
11006801	2	1	4	1	49	0	1	0	2	5	0	0	0	1	1	865	1	0	0	0
11007001	1	1	4	2	40	1	0	2	2	1	0	0	0	1	1	866	1	0	0	0
11007001	2	1	4	2	40	1	0	2	2	1	0	0	0	1	1	866	1	0	0	0
11007101	1	1	7	1	77	0	1	2	2	5	0	0	0	1	1	867	1	0	0	0
11007101	2	1	7	1	77	0	1	2	2	5	0	0	0	1	1	867	1	0	0	0
11007202	1	1	4	2	45	1	1	1	1	1	0	0	0	1	1	868	1	0	0	0
11007202	2	1	4	2	45	1	1	1	1	1	0	0	0	1	1	868	1	0	0	0
11007301	1	1	5	1	56	0	0	2	2	5	0	0	0	1	1	869	1	0	0	0
11007301	2	1	5	1	56	0	0	2	2	5	0	0	0	1	1	869	1	0	0	0
11007302	1	1	5	2	55	1	0	0	2	2	0	0	0	1	1	870	1	0	0	0
11007302	2	1	5	2	55	1	0	0	2	2	0	0	0	1	1	870	1	0	0	0
11007401	1	1	6	1	69	0	1	1	2	5	0	0	0	1	1	871	1	0	0	0
11007401	2	1	6	1	69	0	1	1	2	5	0	0	0	1	1	871	1	0	0	0
11007402	1	1	6	2	62	1	0	1	2	4	0	0	0	3	1	872	1	0	0	0
11007402	2	1	6	2	62	1	0	1	2	4	0	0	0	3	1	872	1	0	0	0
11007501	1	1	5	1	50	1	1	2	2	1	0	0	0	1	1	873	1	0	0	0
11007501	2	1	5	1	50	1	1	2	2	1	0	0	0	1	1	873	1	0	0	0
11007502	1	1	4	2	40	1	0	0	2	3	0	0	0	1	1	874	1	0	0	0
11007502	2	1	4	2	40	1	0	0	2	3	0	0	0	1	1	874	1	0	0	0
11007602	1	1	5	2	50	1	0	2	2	4	0	1	1	3	3	875	4	0	1	1
11007602	2	1	5	2	50	1	0	2	2	4	0	1	1	3	3	875	4	0	1	1
11007701	1	1	7	2	75	1	1	0	2	5				2	1	876
11007701	2	1	7	2	75	1	1	0	2	5	1	1	0	2	1	876	7	1	1	0
11007702	1	1	4	2	45	1	1	0	2	4	0	0	0	1	1	877	1	0	0	0
11007702	2	1	4	2	45	1	1	0	2	4	0	0	0	1	1	877	1	0	0	0
11007802	1	1	6	1	69	0	1	3	2	5	1	1	0	3	2	878	7	1	1	0
11007802	2	1	6	1	69	0	1	3	2	5	1	1	0	3	2	878	7	1	1	0
11007803	1	1	5	1	52	0	1	3	2	2	0	0	0	2	1	879	1	0	0	0
11007803	2	1	5	1	52	0	1	3	2	2	0	0	0	2	1	879	1	0	0	0
11007805	1	1	4	2	44	1	0	1	2	2	0	0	0	1	1	880	1	0	0	0
11007805	2	1	4	2	44	1	0	1	2	2	0	0	0	1	1	880	1	0	0	0
11007901	1	1	7	2	77	1	1	0	2	5	0	0	0	1	1	881	1	0	0	0
11007901	2	1	7	2	77	1	1	0	2	5	0	0	0	1	1	881	1	0	0	0
11007902	1	1	4	1	42	0	0	3	2	3	0	0	0	1	1	882	1	0	0	0
11007902	2	1	4	1	42	0	0	3	2	3	0	0	0	1	1	882	1	0	0	0
11008101	1	1	4	1	46	1	1	3	2	3	0	0	0	1	1	883	1	0	0	0
11008101	2	1	4	1	46	1	1	3	2	3	0	0	0	1	1	883	1	0	0	0
11008201	1	1	7	2	79	1	0	0	2	5	0	1	1	3	1	884	4	0	1	1
11008201	2	1	7	2	79	1	0	0	2	5	0	1	0	1	1	884	3	0	1	0
11008202	1	1	4	1	44	0	1	3	2	2	0	0	0	1	1	885	1	0	0	0
11008202	2	1	4	1	44	0	1	3	2	2	0	0	0	1	1	885	1	0	0	0
11008301	1	1	5	1	53	0	0	3	2	4	0	0	0	1	1	886	1	0	0	0
11008301	2	1	5	1	53	0	0	3	2	4	0	0	0	1	1	886	1	0	0	0
11008302	1	1	5	2	51	1	0	0	2	3	0	0	0	2	1	887	1	0	0	0
11008302	2	1	5	2	51	1	0	0	2	3	0	0	0	1	1	887	1	0	0	0
11008404	1	1	4	2	43	1	0	2	2	1	0	0	0	1	1	888	1	0	0	0
11008404	2	1	4	2	43	1	0	2	2	1	0	0	0	1	1	888	1	0	0	0
11008501	1	1	6	2	66	1	0	0	2	4	0	0	0	1	1	889	1	0	0	0
11008501	2	1	6	2	66	1	0	0	2	4	0	0	0	3	1	889	1	0	0	0
11008601	1	1	5	1	56	0	1	0	2	4	0	0	0	1	1	890	1	0	0	0
11008601	2	1	5	1	56	0	1	0	2	4	0	0	0	1	1	890	1	0	0	0
11008602	1	1	5	2	54	1	1	0	2	3	0	0	0	1	1	891	1	0	0	0
11008602	2	1	5	2	54	1	1	0	2	3	0	0	0	1	1	891	1	0	0	0
11008701	1	1	5	1	55	0	1	2	2	5	0	0	0	3	1	892	1	0	0	0
11008701	2	1	5	1	55	0	1	2	2	5	0	0	0	3	1	892	1	0	0	0
11008702	1	1	5	2	53	1	0	3	2	3	0	0	0	1	1	893	1	0	0	0
11008702	2	1	5	2	53	1	0	3	2	3	0	0	0	1	1	893	1	0	0	0
11009001	1	1	5	1	58	0	1	2	2	4	0	0	0	1	1	894	1	0	0	0
11009001	2	1	5	1	58	0	1	2	2	4	0	0	0	1	1	894	1	0	0	0
11009002	1	1	4	2	48	1	0	2	2	1	0	0	0	1	1	895	1	0	0	0
11009002	2	1	4	2	48	1	0	2	2	1	0	0	0	1	1	895	1	0	0	0
11100101	1	1	4	1	49	0	1	2	2	3	0	0	0	1	1	896	1	0	0	0
11100101	2	1	4	1	49	0	1	2	2	3	0	0	0	1	1	896	1	0	0	0
11100102	1	1	4	2	47	1	0	0	2	3	0	0	0	1	1	897	1	0	0	0
11100102	2	1	4	2	47	1	0	0	2	3	0	0	0	1	1	897	1	0	0	0
11100401	1	1	7	2	75	1	1	0	2	4	0	0	0	1	1	898	1	0	0	0
11100401	2	1	7	2	75	1	1	0	2	4	0	0	0	1	1	898	1	0	0	0
11100502	1	1	4	1	43	0	0	3	2	4	0	0	0	1	1	899	1	0	0	0
11100502	2	1	4	1	43	0	0	3	2	4	0	0	0	1	1	899	1	0	0	0
11100601	1	1	6	1	60	0	1	0	2	3	1	1	1	5	5	900	8	1	1	1
11100601	2	1	6	1	60	0	1	0	2	3				1	1	900
11100602	1	1	5	2	52	1	0	0	2	4	0	0	0	1	1	901	1	0	0	0
11100602	2	1	5	2	52	1	0	0	2	4	0	0	0	1	1	901	1	0	0	0
11101301	1	1	7	1	73	0	1	1	1	5	1	1	1	3	3	902	8	1	1	1
11101301	2	1	7	1	73	0	1	1	1	5	1	1	1	5	5	902	8	1	1	1
11101303	1	1	4	1	41	0	1	3	2	1	0	0	0	1	1	903	1	0	0	0
11101303	2	1	4	1	41	0	1	3	2	1	0	0	0	1	1	903	1	0	0	0
11101304	1	1	4	2	40	1	0	0	2	1	0	0	0	1	1	904	1	0	0	0
11101304	2	1	4	2	40	1	0	0	2	1	0	0	0	1	1	904	1	0	0	0
11101401	1	1	4	1	45	0	1	3	2	2	0	0	0	1	1	905	1	0	0	0
11101401	2	1	4	1	45	0	1	3	2	2	0	0	0	1	1	905	1	0	0	0
11101402	1	1	4	2	42	1	0	1	2	2	0	0	0	1	1	906	1	0	0	0
11101402	2	1	4	2	42	1	0	1	2	2	0	0	0	1	1	906	1	0	0	0
11101601	1	1	4	1	48	0	1	0	1	3	0	0	0	3	2	907	1	0	0	0
11101601	2	1	4	1	48	0	1	0	1	3	0	0	0	2	1	907	1	0	0	0
11101602	1	1	4	2	45	1	0	0	2	2	0	0	0	1	1	908	1	0	0	0
11101602	2	1	4	2	45	1	0	0	2	2	0	0	0	1	1	908	1	0	0	0
11101702	1	1	5	2	52	1	0	0	2	4	0	0	0	1	1	909	1	0	0	0
11101702	2	1	5	2	52	1	0	0	2	4	0	0	0	1	1	909	1	0	0	0
11101703	1	1	4	1	40	1	1	3	2	1	0	0	0	1	1	910	1	0	0	0
11101703	2	1	4	1	40	1	1	3	2	1	0	0	0	1	1	910	1	0	0	0
11101802	1	1	6	1	62	0	1	1	2	4	0	0	0	3	1	911	1	0	0	0
11101802	2	1	6	1	62	0	1	1	2	4	0	0	0	3	3	911	1	0	0	0
11101901	1	1	7	1	94	0	1	0	1	5	1	1	1	3	1	912	8	1	1	1
11101901	2	1	7	1	94	0	1	0	1	5				5	5	912
11101902	1	1	6	1	60	1	1	3	2	5	0	0	0	3	2	913	1	0	0	0
11101902	2	1	6	1	60	1	1	3	2	5	0	0	0	3	2	913	1	0	0	0
11101903	1	1	5	2	52	1	0	0	2	5	0	0	0	2	1	914	1	0	0	0
11101903	2	1	5	2	52	1	0	0	2	5	0	0	0	3	2	914	1	0	0	0
11102001	1	1	4	1	48	0	1	2	2	4	0	0	0	1	1	915	1	0	0	0
11102001	2	1	4	1	48	0	1	2	2	4	0	0	0	1	1	915	1	0	0	0
11102002	1	1	4	2	43	1	1	0	2	3	0	0	0	1	1	916	1	0	0	0
11102002	2	1	4	2	43	1	1	0	2	3	0	0	0	1	1	916	1	0	0	0
11102101	1	1	4	1	40	1	1	1	2	1	0	0	0	1	1	917	1	0	0	0
11102101	2	1	4	1	40	1	1	1	2	1	0	0	0	1	1	917	1	0	0	0
11102201	1	1	6	1	60	0	1	3	2	3	0	0	0	1	1	918	1	0	0	0
11102201	2	1	6	1	60	0	1	3	2	3	0	0	0	1	1	918	1	0	0	0
11102401	1	1	5	1	50	0	1	3	2	4	0	0	0	1	1	919	1	0	0	0
11102401	2	1	5	1	50	0	1	3	2	4	0	0	0	1	1	919	1	0	0	0
11102402	1	1	4	2	45	1	1	0	2	4	0	0	0	1	1	920	1	0	0	0
11102402	2	1	4	2	45	1	1	0	2	4	0	0	0	1	1	920	1	0	0	0
11102701	1	1	4	1	48	0	1	1	2	5	0	0	0	1	1	921	1	0	0	0
11102701	2	1	4	1	48	0	1	1	2	5	0	0	0	1	1	921	1	0	0	0
11102702	1	1	4	2	45	1	1	0	2	4	0	0	0	1	1	922	1	0	0	0
11102702	2	1	4	2	45	1	1	0	2	4	0	0	0	1	1	922	1	0	0	0
11102902	1	1	4	2	47	1	1	1	2	3	0	0	0	1	1	923	1	0	0	0
11102902	2	1	4	2	47	1	1	1	2	3	0	0	0	1	1	923	1	0	0	0
11103001	1	1	6	1	67	0	1	0	2	5	0	0	0	2	1	924	1	0	0	0
11103001	2	1	6	1	67	0	1	0	2	5	0	0	0	1	1	924	1	0	0	0
11103202	1	1	5	2	55	1	1	0	1	5				1	1	925
11103202	2	1	5	2	55	1	1	0	1	5	1	1	1	3	3	925	8	1	1	1
11103401	1	1	7	1	72	0	1	0	2	5	1	1	1	2	1	926	8	1	1	1
11103401	2	1	7	1	72	0	1	0	2	5	1	1	1	1	1	926	8	1	1	1
11103502	1	1	4	2	40	1	0	1	2	3	0	0	0	1	1	927	1	0	0	0
11103502	2	1	4	2	40	1	0	1	2	3	0	0	0	1	1	927	1	0	0	0
11103602	1	1	4	2	40	1	1	0	2	3	0	0	0	1	1	928	1	0	0	0
11103602	2	1	4	2	40	1	1	0	2	3	0	0	0	1	1	928	1	0	0	0
11103801	1	1	5	1	58	1	1	0	2	5	0	0	0	1	1	929	1	0	0	0
11103801	2	1	5	1	58	1	1	0	2	5	0	0	0	1	1	929	1	0	0	0
11103802	1	1	5	2	55	1	0	0	2	5	0	0	0	1	1	930	1	0	0	0
11103802	2	1	5	2	55	1	0	0	2	5	0	0	0	1	1	930	1	0	0	0
11103901	1	1	6	1	62	0	1	2	2	5	1	1	0	3	2	931	7	1	1	0
11103901	2	1	6	1	62	0	1	2	2	5	1	1	0	4	3	931	7	1	1	0
11103902	1	1	6	2	60	1	0	0	2	5	0	0	0	3	1	932	1	0	0	0
11103902	2	1	6	2	60	1	0	0	2	5	0	0	0	3	1	932	1	0	0	0
11104101	1	1	6	1	68	0	1	0	2	5	0	1	1	3	1	933	4	0	1	1
11104101	2	1	6	1	68	0	1	0	2	5	0	1	1	3	3	933	4	0	1	1
11104102	1	1	5	2	58	1	1	0	2	4	0	0	0	3	1	934	1	0	0	0
11104102	2	1	5	2	58	1	1	0	2	4	0	0	0	3	1	934	1	0	0	0
11104103	1	1	4	1	42	0	1	2	2	2	0	0	0	1	1	935	1	0	0	0
11104103	2	1	4	1	42	0	1	2	2	2	0	0	0	1	1	935	1	0	0	0
11104104	1	1	4	2	40	1	0	1	2	3	0	0	0	1	1	936	1	0	0	0
11104104	2	1	4	2	40	1	0	1	2	3	0	0	0	1	1	936	1	0	0	0
11104201	1	1	4	1	41	1	1	1	2	1	0	0	0	2	1	937	1	0	0	0
11104201	2	1	4	1	41	1	1	1	2	1	0	0	0	2	1	937	1	0	0	0
11104301	1	1	5	1	53	1	1	0	2	4				5	5	938
11104301	2	1	5	1	53	1	1	0	2	4	1	1	1	1	1	938	8	1	1	1
11104302	1	1	4	2	44	1	0	0	2	3	0	0	0	1	1	939	1	0	0	0
11104302	2	1	4	2	44	1	0	0	2	3	0	0	0	1	1	939	1	0	0	0
11104501	1	1	6	1	66	0	1	1	1	3				1	1	940
11104501	2	1	6	1	66	0	1	1	1	3	0	0	0	3	3	940	1	0	0	0
11104502	1	1	6	2	60	1	1	0	2	5	0	0	0	3	1	941	1	0	0	0
11104502	2	1	6	2	60	1	1	0	2	5	0	0	0	3	1	941	1	0	0	0
11104601	1	1	4	1	45	0	1	2	2	2	0	0	0	1	1	942	1	0	0	0
11104601	2	1	4	1	45	0	1	2	2	2	0	0	0	1	1	942	1	0	0	0
11104701	1	1	7	1	75	0	1	0	2	5	1	1	0	3	3	943	7	1	1	0
11104701	2	1	7	1	75	0	1	0	2	5	1	1	0	5	5	943	7	1	1	0
11104702	1	1	6	2	65	1	0	0	2	5				5	5	944
11104702	2	1	6	2	65	1	0	0	2	5	0	0	0	1	1	944	1	0	0	0
11104802	1	1	4	1	45	0	1	2	2	4	0	0	0	1	1	945	1	0	0	0
11104802	2	1	4	1	45	0	1	2	2	4	0	0	0	1	1	945	1	0	0	0
11104803	1	1	4	2	40	1	1	2	2	3	0	0	0	1	1	946	1	0	0	0
11104803	2	1	4	2	40	1	1	2	2	3	0	0	0	1	1	946	1	0	0	0
11105001	1	1	5	1	51	0	1	1	2	3	0	0	0	1	1	947	1	0	0	0
11105001	2	1	5	1	51	0	1	1	2	3	0	0	0	1	1	947	1	0	0	0
11105002	1	1	4	2	45	1	1	1	2	4	0	0	0	1	1	948	1	0	0	0
11105002	2	1	4	2	45	1	1	1	2	4	0	0	0	1	1	948	1	0	0	0
11105101	1	1	6	2	68	1	1	0	2	5	0	0	0	5	5	949	1	0	0	0
11105101	2	1	6	2	68	1	1	0	2	5	0	0	0	2	1	949	1	0	0	0
11105102	1	1	4	1	48	0	1	2	2	5	0	0	0	1	1	950	1	0	0	0
11105102	2	1	4	1	48	0	1	2	2	5	0	0	0	1	1	950	1	0	0	0
11105103	1	1	4	2	46	1	0	0	2	4	0	0	0	1	1	951	1	0	0	0
11105103	2	1	4	2	46	1	0	0	2	4	0	0	0	1	1	951	1	0	0	0
11105201	1	1	4	2	48	1	1	0	2	4	0	0	0	1	1	952	1	0	0	0
11105201	2	1	4	2	48	1	1	0	2	4	0	0	0	1	1	952	1	0	0	0
11105302	1	1	4	1	40	0	1	3	2	3	0	0	0	1	1	953	1	0	0	0
11105302	2	1	4	1	40	0	1	3	2	3	0	0	0	1	1	953	1	0	0	0
11105402	1	1	5	2	50	1	0	0	2	4	0	0	0	3	1	954	1	0	0	0
11105402	2	1	5	2	50	1	0	0	2	4	0	0	0	3	1	954	1	0	0	0
11105501	1	1	6	1	61	0	1	2	2	4	0	0	0	1	1	955	1	0	0	0
11105501	2	1	6	1	61	0	1	2	2	4	0	0	0	1	1	955	1	0	0	0
11105502	1	1	4	2	47	1	1	0	2	4	0	0	0	1	1	956	1	0	0	0
11105502	2	1	4	2	47	1	1	0	2	4	0	0	0	1	1	956	1	0	0	0
11105601	1	1	6	1	66	0	1	1	2	5	1	1	1	5	4	957	8	1	1	1
11105601	2	1	6	1	66	0	1	1	2	5	1	1	1	3	3	957	8	1	1	1
11105602	1	1	6	2	62	1	1	0	2	5	0	0	0	1	1	958	1	0	0	0
11105602	2	1	6	2	62	1	1	0	2	5	0	0	0	1	1	958	1	0	0	0
11105901	1	1	4	1	48	0	1	3	2	3	0	0	0	3	1	959	1	0	0	0
11105901	2	1	4	1	48	0	1	3	2	3	0	0	0	3	1	959	1	0	0	0
11105902	1	1	4	2	43	1	0	0	2	3	0	0	0	1	1	960	1	0	0	0
11105902	2	1	4	2	43	1	0	0	2	3	0	0	0	1	1	960	1	0	0	0
11106002	1	1	4	2	42	1	0	0	2	3	0	0	0	1	1	961	1	0	0	0
11106002	2	1	4	2	42	1	0	0	2	3	0	0	0	1	1	961	1	0	0	0
11106101	1	1	4	1	48	0	0	1	2	4	0	0	0	1	1	962	1	0	0	0
11106101	2	1	4	1	48	0	0	1	2	4	0	0	0	1	1	962	1	0	0	0
11106102	1	1	4	2	47	1	1	1	2	5	0	0	0	1	1	963	1	0	0	0
11106102	2	1	4	2	47	1	1	1	2	5	0	0	0	1	1	963	1	0	0	0
11106401	1	1	6	1	62	1	1	0	2	5	0	0	0	1	1	964	1	0	0	0
11106401	2	1	6	1	62	1	1	0	2	5	0	0	0	1	1	964	1	0	0	0
11106402	1	1	6	2	60	1	1	0	2	5	0	1	1	3	3	965	4	0	1	1
11106402	2	1	6	2	60	1	1	0	2	5				4	3	965
11106501	1	1	6	1	60	0	1	1	2	4	0	0	0	1	1	966	1	0	0	0
11106501	2	1	6	1	60	0	1	1	2	4	0	0	0	1	1	966	1	0	0	0
11106502	1	1	5	2	55	1	1	0	2	3	0	0	0	3	3	967	1	0	0	0
11106502	2	1	5	2	55	1	1	0	2	3				5	5	967
11106601	1	1	4	1	45	0	1	2	2	3	0	0	0	1	1	968	1	0	0	0
11106601	2	1	4	1	45	0	1	2	2	3	0	0	0	1	1	968	1	0	0	0
11106602	1	1	4	2	45	1	0	1	2	3	0	0	0	1	1	969	1	0	0	0
11106602	2	1	4	2	45	1	0	1	2	3	0	0	0	1	1	969	1	0	0	0
11106701	1	1	7	2	73	1	1	0	2	5				5	3	970
11106701	2	1	7	2	73	1	1	0	2	5	1	1	1	2	1	970	8	1	1	1
11106702	1	1	5	1	51	0	1	3	2	4	0	0	0	1	1	971	1	0	0	0
11106702	2	1	5	1	51	0	1	3	2	4	0	0	0	1	1	971	1	0	0	0
11106703	1	1	4	2	49	1	0	1	2	4	0	0	0	1	1	972	1	0	0	0
11106703	2	1	4	2	49	1	0	1	2	4	0	0	0	1	1	972	1	0	0	0
11106801	1	1	5	2	51	1	1	0	2	4	0	0	0	1	1	973	1	0	0	0
11106801	2	1	5	2	51	1	1	0	2	4	0	0	0	1	1	973	1	0	0	0
11106802	1	1	4	1	48	1	1	3	2	2	0	0	0	1	1	974	1	0	0	0
11106802	2	1	4	1	48	1	1	3	2	2	0	0	0	1	1	974	1	0	0	0
11106901	1	1	5	1	52	0	1	2	2	5	0	0	0	1	1	975	1	0	0	0
11106901	2	1	5	1	52	0	1	2	2	5	0	0	0	1	1	975	1	0	0	0
11106902	1	1	5	2	50	1	0	0	2	4	0	0	0	1	1	976	1	0	0	0
11106902	2	1	5	2	50	1	0	0	2	4	0	0	0	1	1	976	1	0	0	0
11107001	1	1	7	1	74	0	1	2	2	5	0	1	0	3	3	977	3	0	1	0
11107001	2	1	7	1	74	0	1	2	2	5	0	1	0	3	2	977	3	0	1	0
11107002	1	1	6	2	68	1	0	0	1	5				5	5	978
11107002	2	1	6	2	68	1	0	0	1	5	0	1	0	5	5	978	3	0	1	0
11107003	1	1	5	1	52	0	1	2	2	3	0	0	0	1	1	979	1	0	0	0
11107003	2	1	5	1	52	0	1	2	2	3	0	0	0	1	1	979	1	0	0	0
11107004	1	1	4	2	48	1	1	0	2	4	0	0	0	1	1	980	1	0	0	0
11107004	2	1	4	2	48	1	1	0	2	4	0	0	0	1	1	980	1	0	0	0
11107201	1	1	5	1	50	0	1	3	2	4	0	0	0	1	1	981	1	0	0	0
11107201	2	1	5	1	50	0	1	3	2	4	0	0	0	1	1	981	1	0	0	0
11107202	1	1	4	2	45	1	1	3	2	4	0	0	0	1	1	982	1	0	0	0
11107202	2	1	4	2	45	1	1	3	2	4	0	0	0	1	1	982	1	0	0	0
11200202	1	1	4	2	46	1	0	1	2	2	0	0	0	1	1	983	1	0	0	0
11200202	2	1	4	2	46	1	0	1	2	2	0	0	0	1	1	983	1	0	0	0
11200402	1	1	5	2	56	1	1	0	2	5	0	0	0	1	1	984	1	0	0	0
11200402	2	1	5	2	56	1	1	0	2	5	0	0	0	1	1	984	1	0	0	0
11200501	1	1	4	1	43	0	1	2	2	3	0	0	0	1	1	985	1	0	0	0
11200501	2	1	4	1	43	0	1	2	2	3	0	0	0	1	1	985	1	0	0	0
11200502	1	1	4	2	40	1	0	0	2	1	0	0	0	1	1	986	1	0	0	0
11200502	2	1	4	2	40	1	0	0	2	1	0	0	0	1	1	986	1	0	0	0
11200601	1	1	4	1	47	0	0	0	2	2	0	0	0	1	1	987	1	0	0	0
11200601	2	1	4	1	47	0	0	0	2	2	0	0	0	1	1	987	1	0	0	0
11201001	1	1	7	1	75	0	1	1	2	5				4	3	988
11201001	2	1	7	1	75	0	1	1	2	5	1	1	1	5	5	988	8	1	1	1
11201002	1	1	6	2	60	1	1	0	2	5	0	0	0	1	1	989	1	0	0	0
11201002	2	1	6	2	60	1	1	0	2	5	0	0	0	1	1	989	1	0	0	0
11201102	1	1	4	2	42	1	0	0	2	4	0	0	0	1	1	990	1	0	0	0
11201102	2	1	4	2	42	1	0	0	2	4	0	0	0	1	1	990	1	0	0	0
11201302	1	1	5	1	52	0	0	2	2	4	0	0	0	1	1	991	1	0	0	0
11201302	2	1	5	1	52	0	0	2	2	4	0	0	0	1	1	991	1	0	0	0
11201303	1	1	4	2	46	1	0	0	2	4	0	0	0	1	1	992	1	0	0	0
11201303	2	1	4	2	46	1	0	0	2	4	0	0	0	1	1	992	1	0	0	0
11201403	1	1	4	2	42	1	1	0	2	3	0	0	0	1	1	993	1	0	0	0
11201403	2	1	4	2	42	1	1	0	2	3	0	0	0	1	1	993	1	0	0	0
11201501	1	1	4	1	43	0	1	3	1	2	0	0	0	1	1	994	1	0	0	0
11201501	2	1	4	1	43	0	1	3	1	2	0	0	0	1	1	994	1	0	0	0
11201601	1	1	5	1	50	0	1	2	2	3	0	0	0	1	1	995	1	0	0	0
11201601	2	1	5	1	50	0	1	2	2	3	0	0	0	3	3	995	1	0	0	0
11201602	1	1	4	2	46	1	0	0	2	3	0	0	0	1	1	996	1	0	0	0
11201602	2	1	4	2	46	1	0	0	2	3	0	0	0	1	1	996	1	0	0	0
11201702	1	1	5	2	50	1	1	0	1	4	0	0	0	1	1	997	1	0	0	0
11201702	2	1	5	2	50	1	1	0	1	4	0	0	0	1	1	997	1	0	0	0
11201801	1	1	7	1	99	0	1	1	2	5				1	1	998
11201801	2	1	7	1	99	0	1	1	2	5	1	1	1	5	5	998	8	1	1	1
11201803	1	1	6	1	60	0	1	0	2	5	0	0	0	1	1	999	1	0	0	0
11201803	2	1	6	1	60	0	1	0	2	5	0	0	0	1	1	999	1	0	0	0
11201804	1	1	5	1	58	0	1	0	2	5	0	0	0	3	1	1000	1	0	0	0
[truncated: 15,693 more rows]
