# Supplementary material for: Association of cataract and sun exposure in geographically diverse populations of India: The CASE study. First Report of the ICMR-EYE SEE Study Group
Source: PLoS One. 2020 Jan 23;15(1):e0227868. doi: 10.1371/journal.pone.0227868 (PMC6977762; doi:10.1371/journal.pone.0227868)
Supplement: S2 File — The study dataset in Stata and spreadsheet formats, codebooks, analysis commands, output logs and instructions for using the dataset. (ZIP) [file pone.0227868.s002.zip › UVR-cataract-analysis.xlsx]

## Sheet: Sheet1
unique_id	study_location	agecat	gender	tExposure	smokepackTotCat2	sugar200	age	ocptncat	indoor16_kitchen	smoke20	educat2	workTypePrCat	tExposureQuantilesAll	smokepackTotCat3	lens_re	lens_le	cort_locs_re	nuc_locs_re	psc_locs_re	cort_locs_le	nuc_locs_le	psc_locs_le	anyCataract	beOp	oneEyeOp	locsRe_cort	locsLe_cort	excludeLocs	cort_prev	nuc_prev	psc_prev	pvaBe	bvaBe	pattern_re	pattern_le	cort_assoc	nuc_assoc	psc_assoc	pure_assoc
10100101	1	5	1	212955	3	0	58	2	1	1	3	2	5	3	0	0	0	0	0	0	0	0	0	0	0	0	0	0	0	0	0	1	1	1	1	0	0	0	0
10100102	1	5	2	81070.9	0	0	56	1	1	0	1	2	2	0	8	1				0	1	0	1	0	1	8	0	0	0	1	0	2	1		3		1		2
10100202	1	4	2	88894.5	0	0	40	1	1	0	0	2	3	0	0	0	0	0	0	0	0	0	0	0	0	0	0	0	0	0	0	1	1	1	1	0	0	0	0
10100301	1	5	1	122103	3	1	50	1	0	1	1	2	4	4	0	0	0	0	0	0	0	0	0	0	0	0	0	0	0	0	0	1	1	1	1	0	0	0	0
10100302	1	4	2	117004	0	0	45	1	1	0	0	2	4	0	0	0	0	0	0	0	0	0	0	0	0	0	0	0	0	0	0	1	1	1	1	0	0	0	0
10100401	1	4	1	52504.7	3	0	45	2	1	1	2	2	1	4	0	0	0	0	0	0	0	0	0	0	0	0	0	0	0	0	0	1	1	1	1	0	0	0	0
10100402	1	4	2	59276.4	0	0	43	1	1	0	0	2	1	0	0	0	0	0	0	0	0	0	0	0	0	0	0	0	0	0	0	1	1	1	1	0	0	0	0
10100501	1	4	1	65496.6	2	0	42	2	0	1	3	2	2	1	0	0	0	0	0	0	0	0	0	0	0	0	0	0	0	0	0	1	1	1	1	0	0	0	0
10100601	1	6	2	182778	3	0	65	4	1	1	0	2	5	4	1	8	1	1	1				1	0	1	1	8	0	1	1	1	2	1	8
10100602	1	4	1	62092.5	2	0	40	2	1	1	2	2	2	2	0	0	0	0	0	0	0	0	0	0	0	0	0	0	0	0	0	1	1	1	1	0	0	0	0
10100901	1	4	1	62914.3	2	0	43	2	0	1	3	2	2	1	0	0	0	0	0	0	0	0	0	0	0	0	0	0	0	0	0	1	1	1	1	0	0	0	0
10100902	1	4	2	77107.9	0	0	41	1	1	0	0	2	2	0	0	0	0	0	0	0	0	0	0	0	0	0	0	0	0	0	0	1	1	1	1	0	0	0	0
10101001	1	6	1	89968.4	3	0	61	4	1	1	1	2	3	5	0	0	0	0	0	0	0	0	0	0	0	0	0	0	0	0	0	1	1	1	1	0	0	0	0
10101002	1	6	2	66873.6	1	0	60	1	1	1	0	2	2	1	1	1	1	0	0	1	0	0	1	0	0	1	1	0	1	0	0	1	1	5	5	1			1
10101101	1	7	2	167288	1	0	70	1	1	1	0	1	5	1	8	8							1	1	0	8	8	1				3	3
10101201	1	6	1	21593.6	3	0	62	4	0	1	3	2	1	4	0	0	0	0	0	0	0	0	0	0	0	0	0	0	0	0	0	1	1	1	1	0	0	0	0
10101202	1	6	2	168249	0	0	60	1	1	0	0	2	5	0	8	1				1	1	0	1	0	1	8	1	0	1	1	0	3	2		7
10101501	1	4	1	47935.4	2	1	46	3	1	1	3	2	1	1	0	0	0	0	0	0	0	0	0	0	0	0	0	0	0	0	0	1	1	1	1	0	0	0	0
10101502	1	4	2	71066.7	0	0	40	1	1	0	0	2	2	0	0	0	0	0	0	0	0	0	0	0	0	0	0	0	0	0	0	3	1	1	1	0	0	0	0
10101701	1	7	1	162777	3	1	80	4	0	1	0	1	5	5	8	8							1	1	0	8	8	1				3	1
10101702	1	7	1	171251	0	0	75	4	1	0	2	2	5	0	8	1				1	1	1	1	0	1	8	1	0	1	1	1	1	1		8
10101703	1	6	2	117271	0	0	65	1	1	0	0	2	4	0	0	2	0	0	0				1	0	0	0	3	0	0	0	0	1	1	1
10101901	1	4	1	67206	0	1	46	4	0	0	3	2	2	0	0	0	0	0	0	0	0	0	0	0	0	0	0	0	0	0	0	1	1	1	1	0	0	0	0
10101902	1	4	2	35027.5	0	0	42	1	1	0	2	2	1	0	0	0	0	0	0	0	0	0	0	0	0	0	0	0	0	0	0	1	1	1	1	0	0	0	0
10102001	1	7	1	135289	3	0	81	4	1	1	0	2	4	5	8	2							1	0	1	8	3	1				3	3
10102002	1	7	2	83810.3	3	0	78	4	1	1	0	2	2	4	8	2							1	0	1	8	3	1				3	3
10102101	1	7	2	112716	3	0	75	1	1	1	0	1	4	3	1	8	1	1	1				1	0	1	1	8	0	1	1	1	3	1	8
10102302	1	4	2	64473.9	0	0	40	1	1	0	0	2	2	0	0	0	0	0	0	0	0	0	0	0	0	0	0	0	0	0	0	1	1	1	1	0	0	0	0
10102601	1	4	1	62092.5	3	0	42	3	1	1	3	2	2	5	0	0	0	0	0	0	0	0	0	0	0	0	0	0	0	0	0	1	1	1	1	0	0	0	0
10102701	1	5	1	148598	3	0	50	3	1	1	2	2	5	3	0	0	0	0	0	0	0	0	0	0	0	0	0	0	0	0	0	1	1	1	1	0	0	0	0
10102801	1	5	2	121219	2	0	51	1	1	1	0	1	4	1	8	0				0	0	0	1	0	1	8	0	0	0	0	0	1	1		1
10102901	1	6	1	73762.2	3	1	63	4	0	1	3	2	2	5	0	2	0	0	0				1	0	0	0	3	0	0	0	0	1	1	1
10102902	1	6	2	155596	0	0	62	1	1	0	0	2	5	0	0	0	0	0	0	0	0	0	0	0	0	0	0	0	0	0	0	1	1	1	1	0	0	0	0
10103001	1	5	1	75771.1	3	0	57	3	1	1	4	2	2	5	0	0	0	0	0	0	0	0	0	0	0	0	0	0	0	0	0	1	1	1	1	0	0	0	0
10103002	1	5	2	86100.4	0	0	57	1	1	0	0	2	3	0	0	0	0	0	0	0	0	0	0	0	0	0	0	0	0	0	0	1	1	1	1	0	0	0	0
10103101	1	5	1	182895	3	0	55	2	0	1	3	2	5	4	1	1	1	1	0	1	1	0	1	0	0	1	1	0	1	1	0	1	1	7	7
10103102	1	5	2	177190	3	0	50	1	1	1	1	2	5	4	8	8							1	1	0	8	8	1				2	1
10103201	1	5	1	110945	3	0	51	2	1	1	2	2	4	4	0	0	0	0	0	0	0	0	0	0	0	0	0	0	0	0	0	1	1	1	1	0	0	0	0
10103202	1	4	2	98953.5	3	0	46	1	1	1	0	2	3	4	0	0	0	0	0	0	0	0	0	0	0	0	0	0	0	0	0	1	1	1	1	0	0	0	0
10103302	1	6	2	174754	2	1	65	1	1	1	0	2	5	1	1	1	1	1	0	1	1	0	1	0	0	1	1	0	1	1	0	2	1	7	7
10103401	1	6	1	87358.7	2	0	68	4	0	1	3	2	3	2	0	0	0	0	0	0	0	0	0	0	0	0	0	0	0	0	0	1	1	1	1	0	0	0	0
10103402	1	6	2	199543	0	0	60	1	1	0	0	2	5	0	1	1	1	1	1	1	1	0	1	0	0	1	1	0	1	1	1	3	1	8	7
10103403	1	4	1	97141.9	3	0	45	2	1	1	3	2	3	3	0	0	0	0	0	0	0	0	0	0	0	0	0	0	0	0	0	1	1	1	1	0	0	0	0
10103404	1	4	2	93365.2	0	0	42	1	1	0	2	2	3	0	0	0	0	0	0	0	0	0	0	0	0	0	0	0	0	0	0	1	1	1	1	0	0	0	0
10103501	1	4	1	75058.9	0	0	45	2	1	0	4	2	2	0	0	0	0	0	0	0	0	0	0	0	0	0	0	0	0	0	0	1	1	1	1	0	0	0	0
10103502	1	4	2	105247	0	0	43	1	1	0	1	2	3	0	0	0	0	0	0	0	0	0	0	0	0	0	0	0	0	0	0	1	1	1	1	0	0	0	0
10103601	1	4	1	91232.1	3	0	49	2	1	1	0	2	3	4	0	0	0	0	0	0	0	0	0	0	0	0	0	0	0	0	0	3	1	1	1	0	0	0	0
10103701	1	4	1	110386	2	0	45	2	1	1	0	2	4	2	0	0	0	0	0	0	0	0	0	0	0	0	0	0	0	0	0	1	1	1	1	0	0	0	0
10103801	1	5	1	133035	3	0	58	2	1	1	1	2	4	4	1	1	1	0	0	1	0	0	1	0	0	1	1	0	1	0	0	4	3	5	5	1			1
10103802	1	5	2	85541.5	3	0	55	4	1	1	0	2	3	4	7	7																5	5
10103901	1	4	1	120679	3	1	47	1	1	1	2	2	4	4	1	1							1	0	0	9	9	1				1	1
10103902	1	4	2	80121.2	0	0	40	2	1	0	0	2	2	0	0	0	0	0	0	0	0	0	0	0	0	0	0	0	0	0	0	1	1	1	1	0	0	0	0
10104101	1	4	1	101722	3	0	45	2	1	1	1	2	3	4	0	9	0	0	0				0	0	0	0	9	0	0	0	0	2	1	1
10104102	1	4	2	68557.4	0	0	42	1	1	0	0	2	2	0	0	0	0	0	0	0	0	0	0	0	0	0	0	0	0	0	0	1	1	1	1	0	0	0	0
10104201	1	6	1	97112.7	3	0	61	4	0	1	2	2	3	5	8	7							1	0	1	8	7	1				3	3
10104202	1	5	2	149022	3	0	58	1	1	1	0	2	5	5	1	1	1	1	0	1	1	0	1	0	0	1	1	0	1	1	0	2	1	7	7
10104401	1	6	1	121186	3	0	66	4	1	1	0	2	4	5	1	1	1	1	1	1	1	1	1	0	0	1	1	0	1	1	1	1	1	8	8
10104402	1	6	2	114601	3	0	61	1	1	1	0	2	4	4	8	8							1	1	0	8	8	1				1	1
10104701	1	4	1	42369	0	0	44	2	0	0	1	2	1	0	0	0	0	0	0	0	0	0	0	0	0	0	0	0	0	0	0	1	1	1	1	0	0	0	0
10104702	1	4	2	80121.2	0	0	40	1	1	0	1	2	2	0	0	0	0	0	0	0	0	0	0	0	0	0	0	0	0	0	0	1	1	1	1	0	0	0	0
10105001	1	7	1	202546	3	0	70	4	1	1	2	2	5	4	1	1	1	1	1	1	1	1	1	0	0	1	1	0	1	1	1	1	1	8	8
10105002	1	6	2	163778	0	0	62	1	1	0	0	2	5	0	0	0	0	0	0	0	0	0	0	0	0	0	0	0	0	0	0	2	2	1	1	0	0	0	0
10105201	1	6	1	105101	3	0	67	4	0	1	2	1	3	5	1	1	1	1	1	1	1	0	1	0	0	1	1	0	1	1	1	3	3	8	7
10105202	1	6	2	172719	3	0	64	4	1	1	1	1	5	5	8	8							1	1	0	8	8	1				3	1
10105301	1	5	1	49812.8	3	1	58	2	1	1	3	2	1	5	0	0	0	0	0	0	0	0	0	0	0	0	0	0	0	0	0	1	1	1	1	0	0	0	0
10105302	1	5	2	64035.6	2	0	56	1	1	1	0	2	2	1	0	0	0	0	0	0	0	0	0	0	0	0	0	0	0	0	0	3	1	1	1	0	0	0	0
10105401	1	5	1	51135	3	0	52	3	0	1	3	2	1	3	0	0	0	0	0	0	0	0	0	0	0	0	0	0	0	0	0	1	1	1	1	0	0	0	0
10105402	1	4	2	75687.1	0	1	49	1	1	0	1	2	2	0	0	0	0	0	0	0	0	0	0	0	0	0	0	0	0	0	0	2	1	1	1	0	0	0	0
10105501	1	4	1	89121	3	0	45	3	0	1	2	2	3	4	0	0	0	0	0	0	0	0	0	0	0	0	0	0	0	0	0	1	1	1	1	0	0	0	0
10105502	1	4	2	132483	0	0	40	1	1	0	0	2	4	0	0	0	0	0	0	0	0	0	0	0	0	0	0	0	0	0	0	1	1	1	1	0	0	0	0
10105901	1	5	2	120007	2	0	50	1	1	1	0	2	4	2	0	0	0	0	0	0	0	0	0	0	0	0	0	0	0	0	0	1	1	1	1	0	0	0	0
10106101	1	5	2	186131	2	0	54	1	1	1	0	1	5	1	0	0	0	0	0	0	0	0	0	0	0	0	0	0	0	0	0	3	2	1	1	0	0	0	0
10106201	1	4	1	44195.2	2	0	43	3	1	1	4	2	1	2	0	0	0	0	0	0	0	0	0	0	0	0	0	0	0	0	0	1	1	1	1	0	0	0	0
10106401	1	4	2	125726	1	0	45	2	1	1	0	1	4	1	0	0	0	0	0	0	0	0	0	0	0	0	0	0	0	0	0	1	1	1	1	0	0	0	0
10106501	1	5	1	53297.3	2	0	51	3	1	1	1	2	1	1	0	0	0	0	0	0	0	0	0	0	0	0	0	0	0	0	0	1	1	1	1	0	0	0	0
10106502	1	4	2	43070.3	0	0	48	1	1	0	0	2	1	0	0	0	0	0	0	0	0	0	0	0	0	0	0	0	0	0	0	3	2	1	1	0	0	0	0
10106701	1	6	2	199543	0	0	62	1	1	0	1	1	5	0	0	0	0	0	0	0	0	0	0	0	0	0	0	0	0	0	0	2	1	1	1	0	0	0	0
10106801	1	5	2	93924	2	0	51	1	1	1	0	2	3	1	0	0	0	0	0	0	0	0	0	0	0	0	0	0	0	0	0	1	1	1	1	0	0	0	0
10106901	1	6	2	167197	2	0	60	1	1	1	0	2	5	2	0	0	0	0	0	0	0	0	0	0	0	0	0	0	0	0	0	3	1	1	1	0	0	0	0
10107001	1	5	1	88017.9	2	1	52	3	0	1	2	2	3	1	0	0	0	0	0	0	0	0	0	0	0	0	0	0	0	0	0	1	1	1	1	0	0	0	0
10107002	1	4	2	123542	0	0	48	1	1	0	0	2	4	0	0	0	0	0	0	0	0	0	0	0	0	0	0	0	0	0	0	1	1	1	1	0	0	0	0
10107101	1	6	1	130665	2	0	60	4	0	1	1	2	4	2	0	0	0	0	0	0	0	0	0	0	0	0	0	0	0	0	0	3	1	1	1	0	0	0	0
10107102	1	5	2	115718	0	0	58	1	1	0	0	2	4	0	1	1	1	1	0	1	1	0	1	0	0	1	1	0	1	1	0	3	1	7	7
10107201	1	7	2	153390	3	0	78	4	1	1	0	2	5	5	1	8	1	1	0				1	0	1	1	8	0	1	1	0	3	2	7
10107202	1	5	2	146615	2	0	55	1	1	1	0	2	5	2	0	0	0	0	0	0	0	0	0	0	0	0	0	0	0	0	0	1	1	1	1	0	0	0	0
10107204	1	4	1	104567	0	0	43	1	1	0	0	2	3	0	0	0	0	0	0	0	0	0	0	0	0	0	0	0	0	0	0	1	1	1	1	0	0	0	0
10107301	1	5	1	18993	1	0	58	4	0	1	3	2	1	1	1	1	1	1	0	1	1	0	1	0	0	1	1	0	1	1	0	1	1	7	7
10107302	1	5	2	204014	0	0	56	1	1	0	0	2	5	0	0	0	0	0	0	0	0	0	0	0	0	0	0	0	0	0	0	1	1	1	1	0	0	0	0
10107401	1	6	1	78572.6	3	0	68	4	1	1	3	2	2	3	8	8							1	1	0	8	8	1				1	1
10107402	1	6	2	140307	0	0	65	4	1	0	0	2	5	0	8	1				0	1	1	1	0	1	8	0	0	0	1	1	3	3		4
10107501	1	6	1	179842	3	0	62	1	1	1	2	1	5	3	0	0	0	0	0	0	0	0	0	0	0	0	0	0	0	0	0	1	1	1	1	0	0	0	0
10107502	1	5	2	161466	2	0	57	1	1	1	0	2	5	1	8	8							1	1	0	8	8	1				2	1
10107503	1	4	1	52727.5	1	1	40	2	0	1	2	2	1	1	0	0	0	0	0	0	0	0	0	0	0	0	0	0	0	0	0	1	1	1	1	0	0	0	0
10107901	1	5	1	116792	3	0	50	2	1	1	0	2	4	4	0	0	0	0	0	0	0	0	0	0	0	0	0	0	0	0	0	1	1	1	1	0	0	0	0
10107902	1	4	2	132483	0	0	45	1	1	0	0	2	4	0	0	0	0	0	0	0	0	0	0	0	0	0	0	0	0	0	0	2	1	1	1	0	0	0	0
10108201	1	5	1	151374	3	0	55	2	0	1	2	2	5	3	0	0	0	0	0	0	0	0	0	0	0	0	0	0	0	0	0	1	1	1	1	0	0	0	0
10108301	1	4	1	74364.9	2	0	42	3	1	1	1	2	2	2	1	1	0	0	1	0	0	1	1	0	0	0	0	0	0	0	1	3	1	2	2			1	3
10108302	1	4	2	73247.2	1	0	40	1	1	1	0	2	2	1	0	0	0	0	0	0	0	0	0	0	0	0	0	0	0	0	0	3	1	1	1	0	0	0	0
10108501	1	7	2	160984	2	0	75	1	1	1	0	1	5	1	8	8							1	1	0	8	8	1				1	1
10108502	1	4	1	64846.5	1	0	41	2	1	1	2	2	2	1	8	1				0	0	1	1	0	1	8	0	0	0	0	1	2	1		2			1	3
10108601	1	6	1	170375	3	0	62	2	1	1	0	2	5	4	0	0	0	0	0	0	0	0	0	0	0	0	0	0	0	0	0	3	3	1	1	0	0	0	0
10108801	1	5	1	174765	3	0	55	3	0	1	2	2	5	3	8	1				1	1	1	1	0	1	8	1	0	1	1	1	1	1		8
10108802	1	5	2	72688.4	1	0	51	1	1	1	0	2	2	1	0	0	0	0	0	0	0	0	0	0	0	0	0	0	0	0	0	1	1	1	1	0	0	0	0
10109001	1	7	2	201779	3	0	70	4	1	1	0	2	5	3	1	8	1	1	0				1	0	1	1	8	0	1	1	0	3	3	7
10109101	1	7	1	187249	0	0	85	4	0	0	1	1	5	0	1	1	1	1	1	1	1	1	1	0	0	1	1	0	1	1	1	2	1	8	8
10109102	1	7	2	174955	3	0	80	1	1	1	0	1	5	4	8	8							1	1	0	8	8	1				3	3
10109302	1	4	2	130007	2	0	45	1	1	1	0	2	4	1	0	0	0	0	0	0	0	0	0	0	0	0	0	0	0	0	0	1	1	1	1	0	0	0	0
10109401	1	5	1	69287.9	3	0	50	2	0	1	3	2	2	4	0	0	0	0	0	0	0	0	0	0	0	0	0	0	0	0	0	1	1	1	1	0	0	0	0
10109402	1	4	2	147013	0	0	45	1	1	0	2	2	5	0	0	0	0	0	0	0	0	0	0	0	0	0	0	0	0	0	0	1	1	1	1	0	0	0	0
10109502	1	4	2	98708.8	0		40	1	1	0	1	2	3	0	0	0	0	0	0	0	0	0	0	0	0	0	0	0	0	0	0	1	1	1	1	0	0	0	0
10109701	1	6	1	125646	3	0	60	2	1	1	3	2	4	4	8	1				0	0	1	1	0	1	8	0	0	0	0	1	3	1		2			1	3
10109702	1	5	2	199543	2	0	55	1	1	1	0	2	5	2	0	0	0	0	0	0	0	0	0	0	0	0	0	0	0	0	0	1	1	1	1	0	0	0	0
10109801	1	6	1	211808	2	0	67	2	0	1	1	2	5	2	0	0	0	0	0	0	0	0	0	0	0	0	0	0	0	0	0	2	1	1	1	0	0	0	0
10109802	1	4	1	64284	2	0	46	2	1	1	1	2	2	2	0	0	0	0	0	0	0	0	0	0	0	0	0	0	0	0	0	1	1	1	1	0	0	0	0
10109803	1	4	2	105660	1	0	43	1	1	1	0	2	3	1	0	0	0	0	0	0	0	0	0	0	0	0	0	0	0	0	0	1	1	1	1	0	0	0	0
10200102	1	7	1	194152	3	0	75	1	0	1	0	2	5	2	1	1	1	1	0	1	1	0	1	0	0	1	1	0	1	1	0	1	1	7	7
10200103	1	7	2	169366	0	0	70	1	1	0	0	2	5	0	1	1	1	1	0	1	1	0	1	0	0	1	1	0	1	1	0	3	1	7	7
10200104	1	4	1	51135	0	0	42	3	0	0	3	2	1	0	0	0	0	0	0	0	0	0	0	0	0	0	0	0	0	0	0	1	1	1	1	0	0	0	0
10200202	1	4	2	85147.1	0	0	45	1	1	0	0	2	3	0	0	0	0	0	0	0	0	0	0	0	0	0	0	0	0	0	0	1	1	1	1	0	0	0	0
10200301	1	6	1	134719	3	1	60	3	0	1	3	2	4	5	0	0	0	0	0	0	0	0	0	0	0	0	0	0	0	0	0	3	1	1	1	0	0	0	0
10200302	1	5	2	54246.9	0	0	55	1	1	0	0	1	1	0	0	0	0	0	0	0	0	0	0	0	0	0	0	0	0	0	0	2	1	1	1	0	0	0	0
10200401	1	6	1	207396	3	1	61	2	0	1	2	2	5	2	0	0	0	0	0	0	0	0	0	0	0	0	0	0	0	0	0	1	1	1	1	0	0	0	0
10200402	1	5	2	212955	0	0	58	1	1	0	0	2	5	0	0	0	0	0	0	0	0	0	0	0	0	0	0	0	0	0	0	1	1	1	1	0	0	0	0
10200501	1	7	1	213706	3	0	80	4	1	1	0	2	5	5	2	8							1	0	1	3	8	1				3	1
10200502	1	7	2	129989	0	1	79	4	1	0	0	2	4	0	1	1	1	1	1	1	1	1	1	0	0	1	1	0	1	1	1	1	1	8	8
10200601	1	7	1	179425	3	0	70	4	1	1	0	2	5	5	8	1				1	1	0	1	0	1	8	1	0	1	1	0	3	1		7
10200602	1	4	1	76702.5	0	0	47	2	1	0	2	2	2	0	0	0	0	0	0	0	0	0	0	0	0	0	0	0	0	0	0	1	1	1	1	0	0	0	0
10200603	1	4	2	84423.9	0	0	42	1	1	0	2	2	3	0	0	0	0	0	0	0	0	0	0	0	0	0	0	0	0	0	0	1	1	1	1	0	0	0	0
10200702	1	5	2	195073	2	0	55	1	1	1	0	1	5	1	0	1	0	0	0				1	0	0	0	9	0	0	0	0	3	3	1
10200801	1	7	1	178994	3	0	90	4	1	1	0	2	5	5	8	1				1	1	0	1	0	1	8	1	0	1	1	0	5	3		7
10200802	1	4	1	103724	3	0	47	4	1	1	2	2	3	3	0	0	0	0	0	0	0	0	0	0	0	0	0	0	0	0	0	1	1	1	1	0	0	0	0
10200803	1	4	2	96159.4	0	0	45	1	1	0	0	2	3	0	0	0	0	0	0	0	0	0	0	0	0	0	0	0	0	0	0	1	1	1	1	0	0	0	0
10201001	1	7	1	159044	3	0	82	4	1	1	0	2	5	5	8	8							1	1	0	8	8	1				3	1
10201102	1	4	2	84423.9	0	0	45	1	1	0	2	2	3	0	1	0	1	0	0	0	0	0	1	0	0	1	0	0	1	0	0	1	1	5	1	1			1
10201401	1	5	2	147013	0	0	58	1	1	0	0	2	5	0	1	1							1	0	0	9	9	1				2	1
10201501	1	7	2	216831	0	0	82	1	1	0	0	1	5	0	1	8	1	1	1				1	0	1	1	8	0	1	1	1	3	3	8
10201502	1	5	1	150026	2	0	50	2	0	1	3	2	5	2	0	0	0	0	0	0	0	0	0	0	0	0	0	0	0	0	0	1	1	1	1	0	0	0	0
10201503	1	4	2	107555	0	0	45	1	1	0	3	2	3	0	0	0	0	0	0	0	0	0	0	0	0	0	0	0	0	0	0	1	1	1	1	0	0	0	0
10202102	1	6	2	128422	3	0	60	1	1	1	0	2	4	4	0	0	0	0	0	0	0	0	0	0	0	0	0	0	0	0	0	1	1	1	1	0	0	0	0
10202401	1	6	2	190730	0	0	65	1	1	0	0	2	5	0	8	8							1	1	0	8	8	1				3	3
10202402	1	4	1	107566	3	0	42	3	0	1	3	2	3	5	0	0	0	0	0	0	0	0	0	0	0	0	0	0	0	0	0	1	1	1	1	0	0	0	0
10202501	1	7	1	288957	3	0	85	4	0	1	1	1	5	4	1	8							1	0	1	9	8	1				3	1
10202502	1	5	1	137977	0	0	52	3	0	0	3	2	4	0	0	0	0	0	0	0	0	0	0	0	0	0	0	0	0	0	0	1	1	1	1	0	0	0	0
10202503	1	4	2	83306.2	0	0	46	1	0	0	0	2	2	0	0	0	0	0	0	0	0	0	0	0	0	0	0	0	0	0	0	1	1	1	1	0	0	0	0
10202801	1	5	1	102000	3	0	54	3	1	1	3	2	3	3	0	0	0	0	0	0	0	0	0	0	0	0	0	0	0	0	0	1	1	1	1	0	0	0	0
10202802	1	5	2	93924	0	0	52	1	1	0	0	2	3	0	0	0	0	0	0	0	0	0	0	0	0	0	0	0	0	0	0	1	1	1	1	0	0	0	0
10202901	1	7	1	147013	3	0	80	4	0	1	0	2	5	5	0	0	0	0	0	0	0	0	0	0	0	0	0	0	0	0	0	1	1	1	1	0	0	0	0
10202902	1	7	2	112924	2	0	75	4	1	1	0	2	4	1	8	1							1	0	1	8	9	1				3	1
10203001	1	5	1	127253	3	0	54	2	1	1	3	2	4	5	0	0	0	0	0	0	0	0	0	0	0	0	0	0	0	0	0	1	1	1	1	0	0	0	0
10203002	1	4	2	103410	0	0	49	1	1	0	1	2	3	0	0	0	0	0	0	0	0	0	0	0	0	0	0	0	0	0	0	1	1	1	1	0	0	0	0
10203101	1	7	2	221897	0	0	70	1	1	0	0	1	5	0	1	1	1	1	1	0	1	1	1	0	0	1	0	0	1	1	1	3	1	8	4
10203102	1	4	2	54246.9	0	0	40	1	1	0	2	2	1	0	0	0	0	0	0	0	0	0	0	0	0	0	0	0	0	0	0	1	1	1	1	0	0	0	0
10203301	1	5	1	126523	0	0	57	2	0	0	3	2	4	0	0	0	0	0	0	0	0	0	0	0	0	0	0	0	0	0	0	1	1	1	1	0	0	0	0
10203302	1	5	2	117289	0	0	50	1	1	0	0	1	4	0	0	0	0	0	0	0	0	0	0	0	0	0	0	0	0	0	0	1	1	1	1	0	0	0	0
10203402	1	5	2	101189	0	0	54	1	1	0	0	2	3	0	0	0	0	0	0	0	0	0	0	0	0	0	0	0	0	0	0	3	1	1	1	0	0	0	0
10203801	1	4	1	60777.6	0	0	44	3	0	0	4	2	2	0	0	0	0	0	0	0	0	0	0	0	0	0	0	0	0	0	0	1	1	1	1	0	0	0	0
10203802	1	4	2	50291.3	0	0	41	1	1	0	2	2	1	0	0	0	0	0	0	0	0	0	0	0	0	0	0	0	0	0	0	1	1	1	1	0	0	0	0
10203901	1	5	2	140490	3	1	55	1	1	1	0	2	5	5	0	0	0	0	0	0	0	0	0	0	0	0	0	0	0	0	0	3	1	1	1	0	0	0	0
10204001	1	7	1	152601	2	0	77	4	1	1	0	2	5	2	1	8	1	1	1				1	0	1	1	8	0	1	1	1	3	1	8
10204002	1	7	2	174955	0	0	72	4	1	0	0	2	5	0	1	1	1	1	1	1	1	1	1	0	0	1	1	0	1	1	1	3	1	8	8
10204004	1	4	2	74364.9	0	0	42	1	1	0	0	2	2	0	0	0	0	0	0	0	0	0	0	0	0	0	0	0	0	0	0	1	1	1	1	0	0	0	0
10204101	1	4	2	90571	0	0	43	3	1	0	0	2	3	0	0	0	0	0	0	0	0	0	0	0	0	0	0	0	0	0	0	1	1	1	1	0	0	0	0
10204501	1	6	1	122242	3	0	65	4	1	1	2	2	4	5	0	1	0	0	0				1	0	0	0	9	0	0	0	0	1	1	1
10204502	1	6	2	167197	3	0	60	1	1	1	0	2	5	4	0	0	0	0	0	0	0	0	0	0	0	0	0	0	0	0	0	3	1	1	1	0	0	0	0
10205001	1	4	1	69894.2	3	0	40	2	1	1	0	2	2	3	7	7																5	5
10205101	1	5	1	155954	3	0	50	2	1	1	1	2	5	5	0	0	0	0	0	0	0	0	0	0	0	0	0	0	0	0	0	3	1	1	1	0	0	0	0
10205102	1	4	2	95768.5	0	0	40	1	1	0	0	2	3	0	0	0	0	0	0	0	0	0	0	0	0	0	0	0	0	0	0	1	1	1	1	0	0	0	0
10205201	1	5	1	171284	0	0	55	3	0	0	3	2	5	0	0	0	0	0	0	0	0	0	0	0	0	0	0	0	0	0	0	1	1	1	1	0	0	0	0
10205202	1	5	2	74364.9	0	0	52	1	1	0	0	2	2	0	0	0	0	0	0	0	0	0	0	0	0	0	0	0	0	0	0	1	1	1	1	0	0	0	0
10205401	1	6	1	118443	0	1	65	4	0	0	3	2	4	0	1	1	1	1	1	1	1	0	1	0	0	1	1	0	1	1	1	2	1	8	7
10205402	1	6	2	183538	0	0	62	1	1	0	0	2	5	0	0	0	0	0	0	0	0	0	0	0	0	0	0	0	0	0	0	2	1	1	1	0	0	0	0
10205601	1	7	2	140563	0	0	70	4	1	0	0	2	5	0	0	0	0	0	0	0	0	0	0	0	0	0	0	0	0	0	0	2	1	1	1	0	0	0	0
10205701	1	6	1	102098	2	0	69	4	1	1	3	2	3	1	1	1	1	1	0	1	1	0	1	0	0	1	1	0	1	1	0	2	1	7	7
10205702	1	6	2	137853	0	0	67	1	1	0	1	2	4	0	1	1	1	1	0	1	1	0	1	0	0	1	1	0	1	1	0	1	1	7	7
10205901	1	7	2	195073	0	0	78	1	1	0	1	2	5	0	8	8							1	1	0	8	8	1				3	1
10205902	1	7	1	141330	3	0	76	4	1	1	3	2	5	5	8	8							1	1	0	8	8	1				3	1
10205904	1	4	1	61522.7	3	1	43	3	1	1	3	2	2	3	0	0	0	0	0	0	0	0	0	0	0	0	0	0	0	0	0	1	1	1	1	0	0	0	0
10206301	1	7	1	233139	3	0	84	1	1	1	1	1	5	5	8	2							1	0	1	8	3	1				3	2
10206302	1	7	2	220220	2	1	70	1	1	1	0	2	5	2	1	1	1	1	0	1	1	0	1	0	0	1	1	0	1	1	0	3	1	7	7
10206401	1	6	1	161455	3	0	65	4	0	1	3	1	5	5	0	0	0	0	0	0	0	0	0	0	0	0	0	0	0	0	0	1	1	1	1	0	0	0	0
10206402	1	6	2	221897	2	0	60	4	1	1	0	2	5	1	8	1				1	1	1	1	0	1	8	1	0	1	1	1	1	1		8
10206701	1	6	1	104377	3	1	60	3	0	1	3	2	3	4	0	0	0	0	0	0	0	0	0	0	0	0	0	0	0	0	0	2	1	1	1	0	0	0	0
10206702	1	6	2	161543	0	0	60	1	1	0	0	1	5	0	0	0	0	0	0	0	0	0	0	0	0	0	0	0	0	0	0	1	1	1	1	0	0	0	0
10206802	1	4	1	101014	1	0	48	3	1	1	3	2	3	1	0	0	0	0	0	0	0	0	0	0	0	0	0	0	0	0	0	1	1	1	1	0	0	0	0
10206803	1	4	2	45722	0	0	47	1	1	0	0	2	1	0	0	0	0	0	0	0	0	0	0	0	0	0	0	0	0	0	0	1	1	1	1	0	0	0	0
10206901	1	5	1	103000	3	0	55	3	0	1	3	2	3	3	0	0	0	0	0	0	0	0	0	0	0	0	0	0	0	0	0	1	1	1	1	0	0	0	0
10206902	1	4	2	129985	0	0	48	1	1	0	0	2	4	0	0	0	0	0	0	0	0	0	0	0	0	0	0	0	0	0	0	1	1	1	1	0	0	0	0
10207001	1	7	2	103424	0	1	75	1	1	0	0	2	3	0	1	1							1	0	0	9	9	1				1	1
10207002	1	4	1	117954	2	0	45	2	0	1	2	2	4	1	0	0	0	0	0	0	0	0	0	0	0	0	0	0	0	0	0	1	1	1	1	0	0	0	0
10207003	1	4	2	54246.9	0	0	40	1	1	0	0	2	1	0	0	0	0	0	0	0	0	0	0	0	0	0	0	0	0	0	0	1	1	1	1	0	0	0	0
10207201	1	6	1	159238	2	0	60	2	1	1	3	2	5	2	0	0	0	0	0	0	0	0	0	0	0	0	0	0	0	0	0	2	1	1	1	0	0	0	0
10207301	1	5	1	76118.1	3	1	55	2	1	1	3	2	2	4	0	0	0	0	0	0	0	0	0	0	0	0	0	0	0	0	0	1	1	1	1	0	0	0	0
10207302	1	5	2	134719	0	0	50	1	1	0	2	2	4	0	0	0	0	0	0	0	0	0	0	0	0	0	0	0	0	0	0	1	1	1	1	0	0	0	0
10207501	1	4	1	136395	3	0	45	2	1	1	1	2	4	3	0	0	0	0	0	0	0	0	0	0	0	0	0	0	0	0	0	1	1	1	1	0	0	0	0
10207601	1	4	1	104644	3	0	40	4	0	1	3	2	3	4	0	0	0	0	0	0	0	0	0	0	0	0	0	0	0	0	0	1	1	1	1	0	0	0	0
10207701	1	7	1	219574	3	0	80	4	1	1	0	2	5	5	8	8							1	1	0	8	8	1				2	1
10207702	1	7	2	194642	0	0	75	1	1	0	0	2	5	0	1	1	1	1	1	1	1	1	1	0	0	1	1	0	1	1	1	3	1	8	8
10208101	1	7	1	175430	3	1	78	2	1	1	4	1	5	5	8	8							1	1	0	8	8	1				1	1
10208102	1	7	2	158562	0	0	73	1	1	0	1	2	5	0	8	8							1	1	0	8	8	1				2	1
10208104	1	4	2	57767.9	0	1	40	1	1	0	3	2	1	0	0	0	0	0	0	0	0	0	0	0	0	0	0	0	0	0	0	1	1	1	1	0	0	0	0
10208301	1	7	1	212955	3	0	90	1	1	1	0	2	5	5	8	8							1	1	0	8	8	1				1	1
10208302	1	6	1	147077	3	0	65	2	1	1	2	2	5	5	0	0	0	0	0	0	0	0	0	0	0	0	0	0	0	0	0	1	1	1	1	0	0	0	0
10208303	1	6	2	151484	0	0	60	1	1	0	0	2	5	0	0	0	0	0	0	0	0	0	0	0	0	0	0	0	0	0	0	2	1	1	1	0	0	0	0
10208601	1	7	2	191720	0	1	80	4	1	0	0	1	5	0	8	8							1	1	0	8	8	1				5	5
10208701	1	6	2	183954	3	0	65	1	1	1	0	2	5	3	8	2							1	0	1	8	3	1				3	3
10208702	1	4	2	73762.2	0	0	40	3	1	0	3	2	2	0	0	0	0	0	0	0	0	0	0	0	0	0	0	0	0	0	0	1	1	1	1	0	0	0	0
10208902	1	5	2	126895	0	0	56	1	1	0	0	2	4	0	0	0	0	0	0	0	0	0	0	0	0	0	0	0	0	0	0	1	1	1	1	0	0	0	0
10208903	1	4	2	63188.2	1	0	40	2	1	1	3	2	2	1	0	0	0	0	0	0	0	0	0	0	0	0	0	0	0	0	0	1	1	1	1	0	0	0	0
10209101	1	6	1	149270	1	0	60	3	0	1	3	2	5	1	0	0	0	0	0	0	0	0	0	0	0	0	0	0	0	0	0	1	1	1	1	0	0	0	0
10209102	1	5	2	100071	0	0	50	1	1	0	1	1	3	0	0	0	0	0	0	0	0	0	0	0	0	0	0	0	0	0	0	1	1	1	1	0	0	0	0
10209201	1	7	2	138158	0	0	70	4	1	0	1	2	4	0	2	8							1	0	1	3	8	1				2	1
10300102	1	4	2	60952.9	0	0	48	1	1	0	2	2	2	0	0	0	0	0	0	0	0	0	0	0	0	0	0	0	0	0	0	1	1	1	1	0	0	0	0
10300301	1	4	2	62629.4	0	0	45	1	1	0	0	2	2	0	0	0	0	0	0	0	0	0	0	0	0	0	0	0	0	0	0	1	1	1	1	0	0	0	0
10300401	1	5	1	125219	0	0	55	2	1	0	3	2	4	0	0	0	0	0	0	0	0	0	0	0	0	0	0	0	0	0	0	1	1	1	1	0	0	0	0
10300402	1	5	2	166572	0	0	52	1	1	0	1	2	5	0	0	0	0	0	0	0	0	0	0	0	0	0	0	0	0	0	0	1	1	1	1	0	0	0	0
10300501	1	6	1	122940	3	0	61	4	1	1	1	2	4	3	2	8							1	0	1	3	8	1				3	1
10300502	1	5	2	91933.4	0	0	55	1	1	0	0	2	3	0	1	1	1	0	0	0	0	0	1	0	0	1	0	0	1	0	0	1	1	5	1	1			1
10300701	1	4	1	99512.4	3	0	45	2	1	1	1	2	3	4	0	0	0	0	0	0	0	0	0	0	0	0	0	0	0	0	0	1	1	1	1	0	0	0	0
10300702	1	4	2	71011.9	0	0	42	1	1	0	0	2	2	0	0	0	0	0	0	0	0	0	0	0	0	0	0	0	0	0	0	2	1	1	1	0	0	0	0
10300902	1	4	2	127454	0	0	40	1	1	0	2	2	4	0	0	0	0	0	0	0	0	0	0	0	0	0	0	0	0	0	0	1	1	1	1	0	0	0	0
10301001	1	7	1	185255	0	1	72	2	0	0	3	2	5	0	0	0	0	0	0	0	0	0	0	0	0	0	0	0	0	0	0	1	1	1	1	0	0	0	0
10301002	1	6	2	81669.9	0	0	62	1	1	0	2	2	2	0	0	0	0	0	0	0	0	0	0	0	0	0	0	0	0	0	0	1	1	1	1	0	0	0	0
10301101	1	7	1	158789	0	0	75	2	1	0	0	2	5	0	1	1	0	1	0	0	1	0	1	0	0	0	0	0	0	1	0	3	3	3	3		1		2
10301102	1	7	2	102347	0	0	70	1	1	0	0	2	3	0	0	0	0	0	0	0	0	0	0	0	0	0	0	0	0	0	0	3	3	1	1	0	0	0	0
10301201	1	6	1	113549	0	0	60	2	0	0	0	2	4	0	1	1	1	1	1	1	1	0	1	0	0	1	1	0	1	1	1	3	2	8	7
10301202	1	5	2	91409.3	2	0	55	2	1	1	0	2	3	2	0	0	0	0	0	0	0	0	0	0	0	0	0	0	0	0	0	1	1	1	1	0	0	0	0
10301401	1	6	1	185014	3	0	65	2	0	1	0	2	5	5	1	1							1	0	0	9	9	1				3	1
10301601	1	7	2	235309	3	0	85	1	1	1	0	1	5	5	1	8							1	0	1	9	8	1				3	3
10301602	1	6	1	212605	3	0	60	2	1	1	0	2	5	3	0	0	0	0	0	0	0	0	0	0	0	0	0	0	0	0	0	1	1	1	1	0	0	0	0
10301701	1	7	2	242015	0	0	75	4	1	0	0	1	5	0	8	8							1	1	0	8	8	1				5	5
10301703	1	4	2	64473.9	0	0	40	1	1	0	0	2	2	0	0	0	0	0	0	0	0	0	0	0	0	0	0	0	0	0	0	1	1	1	1	0	0	0	0
10301801	1	4	1	80336.7	0	0	45	3	0	0	3	2	2	0	0	0	0	0	0	0	0	0	0	0	0	0	0	0	0	0	0	1	1	1	1	0	0	0	0
10301802	1	4	2	107895	0	0	42	1	1	0	1	2	4	0	0	0	0	0	0	0	0	0	0	0	0	0	0	0	0	0	0	1	1	1	1	0	0	0	0
10301901	1	5	2	179425	0	0	55	1	1	0	1	2	5	0	0	0	0	0	0	0	0	0	0	0	0	0	0	0	0	0	0	2	1	1	1	0	0	0	0
10302001	1	7	1	163033	3	1	75	4	1	1	3	2	5	3	1	1	1	1	1	1	1	1	1	0	0	1	1	0	1	1	1	2	1	8	8
10302201	1	5	2	33011.3	0	0	58	1	1	0	1	2	1	0	1	1	1	1	0	1	1	0	1	0	0	1	1	0	1	1	0	1	1	7	7
10302401	1	4	2	85322.4	1	0	42	1	1	1	1	2	3	1	0	0	0	0	0	0	0	0	0	0	0	0	0	0	0	0	0	1	1	1	1	0	0	0	0
10302601	1	6	2	163471	0	0	64	1	1	0	0	1	5	0	0	1	0	0	0	0	0	0	1	0	0	0	0	0	0	0	0	1	1	1	1	0	0	0	0
10302901	1	5	2	138072	0	0	55	1	1	0	0	2	4	0	0	1	0	0	0	0	0	0	1	0	0	0	0	0	0	0	0	2	2	1	1	0	0	0	0
10303001	1	4	1	143660	2	0	45	2	1	1	1	2	5	2	0	0	0	0	0	0	0	0	0	0	0	0	0	0	0	0	0	3	3	1	1	0	0	0	0
10303002	1	4	2	114601	0	0	44	1	1	0	0	2	4	0	0	0	0	0	0	0	0	0	0	0	0	0	0	0	0	0	0	1	1	1	1	0	0	0	0
10303901	1	5	1	63918.8	3	0	55	2	1	1	1	2	2	3	1	1	0	0	0	0	0	0	1	0	0	0	0	0	0	0	0	2	1	1	1	0	0	0	0
10303902	1	5	2	92247.5	0	0	50	1	1	0	0	2	3	0	0	0	0	0	0	0	0	0	0	0	0	0	0	0	0	0	0	1	1	1	1	0	0	0	0
10304001	1	4	1	35064	3	1	40	2	0	1	2	1	1	5	0	0	0	0	0	0	0	0	0	0	0	0	0	0	0	0	0	1	1	1	1	0	0	0	0
10304401	1	4	1	154837	2	0	45	2	0	1	0	2	5	2	0	0	0	0	0	0	0	0	0	0	0	0	0	0	0	0	0	1	1	1	1	0	0	0	0
10304501	1	6	1	178308	3		60	4	0	1	3	2	5	5	0	0	0	0	0	0	0	0	0	0	0	0	0	0	0	0	0	1	1	1	1	0	0	0	0
10304502	1	5	2	119072	3		52	1	1	1	0	2	4	5	0	0	0	0	0	0	0	0	0	0	0	0	0	0	0	0	0	1	1	1	1	0	0	0	0
10304601	1	5	2	72688.4	0	0	51	1	1	0	0	2	2	0	0	0	0	0	0	0	0	0	0	0	0	0	0	0	0	0	0	2	1	1	1	0	0	0	0
10304801	1	7	1	171799	3	0	70	1	0	1	1	2	5	4	0	0	0	0	0	0	0	0	0	0	0	0	0	0	0	0	0	1	1	1	1	0	0	0	0
10304802	1	6	2	185781	1	0	60	1	1	1	0	2	5	1	8	1				1	1	1	1	0	1	8	1	0	1	1	1	1	1		8
10304902	1	4	2	74364.9	0	0	42	1	1	0	0	2	2	0	0	0	0	0	0	0	0	0	0	0	0	0	0	0	0	0	0	1	1	1	1	0	0	0	0
10305001	1	7	2	276761	0	0	92	4	1	0	0	1	5	0	1	8							1	0	1	9	8	1				5	5
10305002	1	5	2	115978	0	0	55	1	1	0	1	2	4	0	0	0	0	0	0	0	0	0	0	0	0	0	0	0	0	0	0	5	5	1	1	0	0	0	0
10305101	1	7	1	280413	3	0	80	4	0	1	1	1	5	5	8	8							1	1	0	8	8	1				1	1
10305102	1	7	2	70858.5	2	0	70	1	1	1	1	2	2	2	1	1	1	1	1	1	1	1	1	0	0	1	1	0	1	1	1	2	1	8	8
10305103	1	5	1	124094	2	0	50	3	0	1	3	2	4	2	0	0	0	0	0	0	0	0	0	0	0	0	0	0	0	0	0	1	1	1	1	0	0	0	0
10305105	1	4	2	130007	0	0	45	1	1	0	3	2	4	0	0	0	0	0	0	0	0	0	0	0	0	0	0	0	0	0	0	1	1	1	1	0	0	0	0
10305402	1	4	2	44746.8	0	0	42	1	1	0	1	2	1	0	0	0	0	0	0	0	0	0	0	0	0	0	0	0	0	0	0	1	1	1	1	0	0	0	0
10305601	1	6	1	171602	3	0	61	2	1	1	1	2	5	4	0	0	0	0	0	0	0	0	0	0	0	0	0	0	0	0	0	1	1	1	1	0	0	0	0
10305602	1	5	2	110130	0	0	58	1	1	0	0	2	4	0	0	0	0	0	0	0	0	0	0	0	0	0	0	0	0	0	0	1	1	1	1	0	0	0	0
10305702	1	4	2	99512.4	0	0	45	1	1	0	0	2	3	0	0	0	0	0	0	0	0	0	0	0	0	0	0	0	0	0	0	1	1	1	1	0	0	0	0
10305801	1	5	1	142886	3	0	55	4	1	1	2	2	5	3	0	0	0	0	0	0	0	0	0	0	0	0	0	0	0	0	0	1	1	1	1	0	0	0	0
10305802	1	5	2	113483	0	0	50	1	1	0	0	2	4	0	0	0	0	0	0	0	0	0	0	0	0	0	0	0	0	0	0	1	1	1	1	0	0	0	0
10306201	1	6	2	195073	3	0	60	1	1	1	0	1	5	4	0	0	0	0	0	0	0	0	0	0	0	0	0	0	0	0	0	1	1	1	1	0	0	0	0
10306301	1	7	1	135661	1	0	71	4	1	1	1	2	4	1	1	1	1	1	1				1	0	0	1	9	0	1	1	1	1	1	8
10306302	1	6	2	162134	3	0	68	1	1	1	0	2	5	5	0	0	0	0	0	0	0	0	0	0	0	0	0	0	0	0	0	1	1	1	1	0	0	0	0
10306401	1	7	1	244250	3	0	70	1	0	1	0	1	5	5	2	2							1	0	0	3	3	1				3	2
10306402	1	6	2	221897	3	0	60	1	1	1	0	2	5	5	0	0	0	0	0	0	0	0	0	0	0	0	0	0	0	0	0	3	3	1	1	0	0	0	0
10306501	1	6	1	176072	3	0	65	2	1	1	0	2	5	4	0	0	0	0	0	0	0	0	0	0	0	0	0	0	0	0	0	1	1	1	1	0	0	0	0
10306502	1	6	2	175985	2	0	60	1	1	1	0	2	5	1	0	0	0	0	0	0	0	0	0	0	0	0	0	0	0	0	0	3	2	1	1	0	0	0	0
10306602	1	5	2	130248	1	0	56	1	1	1	0	2	4	1	0	0	0	0	0	0	0	0	0	0	0	0	0	0	0	0	0	1	1	1	1	0	0	0	0
10306701	1	7	1	222145	2	0	85	4	0	1	0	1	5	2	1	8							1	0	1	9	8	1
10306702	1	4	1	74145.8	2	0	45	2	1	1	2	2	2	2	0	0	0	0	0	0	0	0	0	0	0	0	0	0	0	0	0	1	1	1	1	0	0	0	0
10306703	1	4	2	107895	1	0	42	1	1	1	0	2	4	1	0	0	0	0	0	0	0	0	0	0	0	0	0	0	0	0	0	1	1	1	1	0	0	0	0
10307001	1	6	2	116836	3	0	61	1	1	1	0	2	4	3	0	0	0	0	0	0	0	0	0	0	0	0	0	0	0	0	0	3	1	1	1	0	0	0	0
10307002	1	4	1	56854.8	2	0	40	4	0	1	3	1	1	2	0	0	0	0	0	0	0	0	0	0	0	0	0	0	0	0	0	1	1	1	1	0	0	0	0
10307101	1	6	1	178308	3	0	65	4	1	1	0	2	5	3	0	0	0	0	0	0	0	0	0	0	0	0	0	0	0	0	0	1	1	1	1	0	0	0	0
10307401	1	6	2	89018.7	3	1	68	1	1	1	0	2	3	2	8	8							1	1	0	8	8	1				3	3
10307403	1	4	2	39717.3	0	0	41	1	1	0	0	2	1	0	0	0	0	0	0	0	0	0	0	0	0	0	0	0	0	0	0	1	1	1	1	0	0	0	0
10307602	1	6	2	161543	2	0	60	1	1	1	0	2	5	1	0	0	0	0	0	0	0	0	0	0	0	0	0	0	0	0	0	2	1	1	1	0	0	0	0
10307701	1	7	1	147506	0	0	70	4	1	0	3	2	5	0	1	1							1	0	0	9	9	1				3	3
10307702	1	6	2	94482.9	0	1	65	1	1	0	0	2	3	0	2	8							1	0	1	3	8	1				2	1
10307801	1	6	1	201779	3	0	67	4	0	1	3	2	5	4	0	0	0	0	0	0	0	0	0	0	0	0	0	0	0	0	0	1	1	1	1	0	0	0	0
10307802	1	6	2	188926	0	1	62	1	1	0	2	2	5	0	0	8	0	0	0				1	0	1	0	8	0	0	0	0	1	1	1
10307901	1	6	1	86052.9	3	0	60	2	1	1	1	2	3	3	0	0	0	0	0	0	0	0	0	0	0	0	0	0	0	0	0	1	1	1	1	0	0	0	0
10307902	1	5	2	131753	0	0	58	1	1	0	1	2	4	0	0	0	0	0	0	0	0	0	0	0	0	0	0	0	0	0	0	1	1	1	1	0	0	0	0
10308001	1	6	1	148854	3	0	60	2	0	1	1	2	5	5	0	0	0	0	0	0	0	0	0	0	0	0	0	0	0	0	0	1	1	1	1	0	0	0	0
10308002	1	5	2	71011.9	0	0	50	1	1	0	0	2	2	0	0	0	0	0	0	0	0	0	0	0	0	0	0	0	0	0	0	3	1	1	1	0	0	0	0
10308102	1	4	2	94482.9	0	0	45	1	1	0	0	2	3	0	0	0	0	0	0	0	0	0	0	0	0	0	0	0	0	0	0	1	1	1	1	0	0	0	0
10308201	1	7	2	232471	3	0	75	1	1	1	0	1	5	3	8	8							1	1	0	8	8	1				4	3
10308202	1	4	1	131782	2	0	44	2	0	1	3	2	4	2	0	0	0	0	0	0	0	0	0	0	0	0	0	0	0	0	0	1	1	1	1	0	0	0	0
10308203	1	4	2	38599.6	0	0	40	1	1	0	0	2	1	0	0	0	0	0	0	0	0	0	0	0	0	0	0	0	0	0	0	1	1	1	1	0	0	0	0
10308601	1	4	2	75482.6	0	0	44	1	1	0	0	2	2	0	0	0	0	0	0	0	0	0	0	0	0	0	0	0	0	0	0	1	1	1	1	0	0	0	0
10308701	1	6	2	230838	3	0	62	1	1	1	0	2	5	5	0	0	0	0	0	0	0	0	0	0	0	0	0	0	0	0	0	1	1	1	1	0	0	0	0
10308801	1	7	2	225436	3	0	90	1	1	1	0	1	5	3	8	8							1	1	0	8	8	1				3	2
10308802	1	6	1	171083	3		62	2	0	1	2	2	5	5	0	0	0	0	0	0	0	0	0	0	0	0	0	0	0	0	0	1	1	1	1	0	0	0	0
10308901	1	4	1	107310	0	0	45	2	0	0	3	2	3	0	0	0	0	0	0	0	0	0	0	0	0	0	0	0	0	0	0	1	1	1	1	0	0	0	0
10308902	1	4	2	116836	0	0	40	1	1	0	0	2	4	0	0	0	0	0	0	0	0	0	0	0	0	0	0	0	0	0	0	1	1	1	1	0	0	0	0
10309001	1	5	1	88083.7	2	0	54	2	0	1	3	2	3	2	0	0	0	0	0	0	0	0	0	0	0	0	0	0	0	0	0	1	1	1	1	0	0	0	0
10309002	1	4	2	81070.9	0	0	45	1	1	0	0	2	2	0	0	0	0	0	0	0	0	0	0	0	0	0	0	0	0	0	0	1	1	1	1	0	0	0	0
10309101	1	6	1	208485	3	0	60	2	0	1	1	1	5	5	0	0	0	0	0	0	0	0	0	0	0	0	0	0	0	0	0	3	1	1	1	0	0	0	0
10309102	1	5	2	127454	1	0	56	1	1	1	0	1	4	1	1	1	0	0	0	0	0	0	1	0	0	0	0	0	0	0	0	4	3	1	1	0	0	0	0
10309201	1	4	2	79237.3	2	0	48	1	1	1	0	2	2	2	0	0	0	0	0	0	0	0	0	0	0	0	0	0	0	0	0	1	1	1	1	0	0	0	0
10309301	1	5	1	118918	2	0	50	4	0	1	3	2	4	2	0	0	0	0	0	0	0	0	0	0	0	0	0	0	0	0	0	1	1	1	1	0	0	0	0
10309302	1	4	2	44187.9	1	0	45	1	1	1	3	2	1	1	0	0	0	0	0	0	0	0	0	0	0	0	0	0	0	0	0	1	1	1	1	0	0	0	0
10309501	1	4	1	79003.6	2		40	2	0	1	1	2	2	2	0	0	0	0	0	0	0	0	0	0	0	0	0	0	0	0	0	1	1	1	1	0	0	0	0
10309602	1	7	2	227934	3	0	72	1	1	1	0	2	5	3	8	8							1	1	0	8	8	1				3	2
10309701	1	4	1	43464.8	0	0	45	3	0	0	1	2	1	0	8	1				1	0	0	1	0	1	8	1	0	1	0	0	3	1		5	1			1
10309901	1	7	1	314104	3	0	85	4	0	1	0	1	5	5	9	8							1	0	1	9	8	1				2	1
10310001	1	4	1	95041.7	2	0	41	3	0	1	2	2	3	2	0	0	0	0	0	0	0	0	0	0	0	0	0	0	0	0	0	1	1	1	1	0	0	0	0
10310401	1	5	1	194722	3	0	58	3	1	1	3	2	5	3	1	1	0	0	0	0	0	0	1	0	0	0	0	0	0	0	0	1	1	1	1	0	0	0	0
10310402	1	5	2	81070.9	3	0	56	1	1	1	0	2	2	5	0	0	0	0	0	0	0	0	0	0	0	0	0	0	0	0	0	1	1	1	1	0	0	0	0
10310701	1	6	1	73597.9	3	0	61	4	0	1	0	2	2	5	0	0	0	0	0	0	0	0	0	0	0	0	0	0	0	0	0	1	1	1	1	0	0	0	0
10310702	1	5	2	124550	2	0	57	1	1	1	0	2	4	1	0	2	0	0	0				1	0	0	0	3	0	0	0	0	3	1	1
10400201	1	4	1	61544.6	2	0	45	2	0	1	2	2	2	2	0	0	0	0	0	0	0	0	0	0	0	0	0	0	0	0	0	1	1	1	1	0	0	0	0
10400202	1	4	2	76600.2	0	0	40	2	1	0	1	2	2	0	0	0	0	0	0	0	0	0	0	0	0	0	0	0	0	0	0	1	1	1	1	0	0	0	0
10400301	1	7	1	221897	3	0	70	1	0	1	0	1	5	5	1	1	1	0	1	1	0	1	1	0	0	1	1	0	1	0	1	5	3	6	6
10400401	1	6	1	145881	3	0	68	2	1	1	2	2	5	5	0	0	0	0	0	0	0	0	0	0	0	0	0	0	0	0	0	1	1	1	1	0	0	0	0
10400402	1	5	2	91809.2	2	0	51	1	1	1	0	2	3	2	0	0	0	0	0	0	0	0	0	0	0	0	0	0	0	0	0	1	1	1	1	0	0	0	0
10400701	1	5	1	164896	3	0	59	2	1	1	3	2	5	5	8	1				1	0	0	1	0	1	8	1	0	1	0	0	3	3		5	1			1
10400702	1	5	2	125777	3	0	56	1	1	1	0	2	4	3	0	0	0	0	0	0	0	0	0	0	0	0	0	0	0	0	0	1	1	1	1	0	0	0	0
10400901	1	4	1	71954.2	3	0	40	2	0	1	2	2	2	5	0	0	0	0	0	0	0	0	0	0	0	0	0	0	0	0	0	1	1	1	1	0	0	0	0
10401101	1	6	2	151955	0	0	63	1	1	0	0	2	5	0	2	1				0	0	0	1	0	0	3	0	0	0	0	0	3	1		1
10401501	1	5	1	68210.4	1	0	50	3	0	1	3	2	2	1	0	0	0	0	0	0	0	0	0	0	0	0	0	0	0	0	0	1	1	1	1	0	0	0	0
10401502	1	4	2	102307	0	0	46	1	1	0	0	2	3	0	0	0	0	0	0	0	0	0	0	0	0	0	0	0	0	0	0	1	1	1	1	0	0	0	0
10401601	1	4	1	91677.8	3	0	45	2	1	1	1	2	3	4	0	0	0	0	0	0	0	0	0	0	0	0	0	0	0	0	0	1	1	1	1	0	0	0	0
10401602	1	4	2	107895	0	0	42	1	1	0	0	2	4	0	0	0	0	0	0	0	0	0	0	0	0	0	0	0	0	0	0	1	1	1	1	0	0	0	0
10401701	1	7	2	291751	0	0	80	4	1	0	0	2	5	0	8	1				0	0	0	1	0	1	8	0	0	0	0	0	1	1		1
10402101	1	6	1	66541.2	3	0	65	4	0	1	3	2	2	4	0	0	0	0	0	0	0	0	0	0	0	0	0	0	0	0	0	1	1	1	1	0	0	0	0
10402302	1	6	2	134719	0	0	60	1	1	0	0	2	4	0	1	8	1	1	1				1	0	1	1	8	0	1	1	1	2	1	8
10402303	1	4	1	84007.5	2	0	42	2	0	1	3	2	2	2	0	0	0	0	0	0	0	0	0	0	0	0	0	0	0	0	0	1	1	1	1	0	0	0	0
10402401	1	6	1	226166	3	0	65	4	0	1	0	2	5	4	1	1	1	0	0	1	1	1	1	0	0	1	1	0	1	1	1	3	3	5	8
10402601	1	7	1	18993	3	0	72	4	0	1	3	1	1	4	0	0	0	0	0	0	0	0	0	0	0	0	0	0	0	0	0	1	1	1	1	0	0	0	0
10402602	1	6	2	147353	3	0	60	4	1	1	0	1	5	4	8	8							1	1	0	8	8	1				1	1
10402701	1	5	1	100219	1	0	58	4	0	1	3	2	3	1	0	0	0	0	0	0	0	0	0	0	0	0	0	0	0	0	0	1	1	1	1	0	0	0	0
10402702	1	6	2	164896	2	0	60	1	1	1	0	2	5	1	0	0	0	0	0	0	0	0	0	0	0	0	0	0	0	0	0	3	3	1	1	0	0	0	0
10402801	1	7	1	279058	3	0	80	4	0	1	3	2	5	5	8	8							1	1	0	8	8	1				3	3
10402802	1	7	2	264273	0	0	76	1	1	0	0	1	5	0	8	1				1	1	0	1	0	1	8	1	0	1	1	0	1	1		7
10402803	1	4	1	89121	3	0	40	2	0	1	2	2	3	3	0	0	0	0	0	0	0	0	0	0	0	0	0	0	0	0	0	1	1	1	1	0	0	0	0
10403101	1	6	2	212955	3	0	60	1	1	1	0	2	5	2	1	8	0	0	1				1	0	1	0	8	0	0	0	1	1	1	2				1	3
10403201	1	4	1	148449	1	0	45	2	1	1	3	2	5	1	0	0	0	0	0	0	0	0	0	0	0	0	0	0	0	0	0	1	1	1	1	0	0	0	0
10403202	1	4	1	84927.9	2	0	40	2	0	1	3	2	3	1	0	0	0	0	0	0	0	0	0	0	0	0	0	0	0	0	0	1	1	1	1	0	0	0	0
10403301	1	6	1	78528.8	3	0	63	4	1	1	2	2	2	5	0	0	0	0	0	0	0	0	0	0	0	0	0	0	0	0	0	1	1	1	1	0	0	0	0
10403302	1	6	2	195073	3	1	60	1	1	1	0	2	5	3	0	0	0	0	0	0	0	0	0	0	0	0	0	0	0	0	0	3	1	1	1	0	0	0	0
10403501	1	7	1	182220	3	0	70	1	0	1	0	2	5	5	8	8							1	1	0	8	8	1				2	1
10403502	1	6	2	110689	3	0	65	1	1	1	0	2	4	4	1	1	1	1	1	1	1	1	1	0	0	1	1	0	1	1	1	5	5	8	8
10403601	1	4	1	126851	3	0	44	2	0	1	2	2	4	5	0	0	0	0	0	0	0	0	0	0	0	0	0	0	0	0	0	1	1	1	1	0	0	0	0
10403602	1	4	2	88909.2	1	0	41	1	1	1	0	2	3	1	0	0	0	0	0	0	0	0	0	0	0	0	0	0	0	0	0	1	1	1	1	0	0	0	0
10403701	1	6	1	98953.5	2	0	65	4	0	1	2	1	3	2	1	1							1	0	0	9	9	1				3	3
10403702	1	5	2	212955	1	0	58	2	1	1	0	2	5	1	0	0	0	0	0	0	0	0	0	0	0	0	0	0	0	0	0	1	1	1	1	0	0	0	0
10403901	1	4	1	83897.9	3	0	45	2	1	1	2	2	2	4	0	0	0	0	0	0	0	0	0	0	0	0	0	0	0	0	0	1	1	1	1	0	0	0	0
10404001	1	5	1	80355	3	0	52	2	0	1	0	2	2	5	0	0	0	0	0	0	0	0	0	0	0	0	0	0	0	0	0	1	1	1	1	0	0	0	0
10404002	1	4	2	128572	2	0	43	1	1	1	0	2	4	2	0	0	0	0	0	0	0	0	0	0	0	0	0	0	0	0	0	1	1	1	1	0	0	0	0
10404101	1	4	1	56613.8	3	0	42	2	0	1	0	2	1	4	0	0	0	0	0	0	0	0	0	0	0	0	0	0	0	0	0	1	1	1	1	0	0	0	0
10404401	1	7	2	201318	0	0	75	4	1	0	0	1	5	0	8	1				1	0	0	1	0	1	8	1	0	1	0	0	3	3		5	1			1
10404402	1	5	1	96718.2	3	0	53	2	0	1	4	2	3	4	0	0	0	0	0	0	0	0	0	0	0	0	0	0	0	0	0	1	1	1	1	0	0	0	0
10404403	1	5	2	177190	0	0	50	1	1	0	0	2	5	0	0	0	0	0	0	0	0	0	0	0	0	0	0	0	0	0	0	1	1	1	1	0	0	0	0
10404701	1	4	1	50404.5	0	0	47	2	0	0	3	2	1	0	0	0	0	0	0	0	0	0	0	0	0	0	0	0	0	0	0	1	1	1	1	0	0	0	0
10404702	1	4	2	41952.6	0	0	43	1	1	0	1	2	1	0	0	0	0	0	0	0	0	0	0	0	0	0	0	0	0	0	0	1	1	1	1	0	0	0	0
10404801	1	6	1	161411	1	0	64	2	0	1	0	2	5	1	0	0	0	0	0	0	0	0	0	0	0	0	0	0	0	0	0	1	1	1	1	0	0	0	0
10405201	1	5	1	77929.7	0	0	51	2	0	0	3	2	2	0	0	0	0	0	0	0	0	0	0	0	0	0	0	0	0	0	0	1	1	1	1	0	0	0	0
10405202	1	4	2	102307	0	0	46	1	1	0	0	2	3	0	0	0	0	0	0	0	0	0	0	0	0	0	0	0	0	0	0	1	1	1	1	0	0	0	0
10405301	1	5	1	114342	3	0	52	3	0	1	2	2	4	4	0	0	0	0	0	0	0	0	0	0	0	0	0	0	0	0	0	1	1	1	1	0	0	0	0
10405302	1	4	2	130007	0	0	45	1	1	0	0	2	4	0	0	0	0	0	0	0	0	0	0	0	0	0	0	0	0	0	0	1	1	1	1	0	0	0	0
10405401	1	5	1	147824	3	0	58	3	1	1	1	2	5	3	0	0	0	0	0	0	0	0	0	0	0	0	0	0	0	0	0	1	1	1	1	0	0	0	0
10405501	1	4	1	79624.5	0	0	45	2	1	0	2	2	2	0	0	0	0	0	0	0	0	0	0	0	0	0	0	0	0	0	0	1	1	1	1	0	0	0	0
10405601	1	4	1	77571.8	2	0	41	3	0	1	2	2	2	2	0	0	0	0	0	0	0	0	0	0	0	0	0	0	0	0	0	1	1	1	1	0	0	0	0
10406501	1	4	1	92956.1	2	0	48	2	1	1	3	2	3	2	0	0	0	0	0	0	0	0	0	0	0	0	0	0	0	0	0	1	1	1	1	0	0	0	0
10406502	1	4	2	116836	0	0	44	1	1	0	0	2	4	0	0	0	0	0	0	0	0	0	0	0	0	0	0	0	0	0	0	1	1	1	1	0	0	0	0
10406601	1	7	2	308479	3	0	99	4	1	1	0	1	5	5	1	8	1	0	1				1	0	1	1	8	0	1	0	1	3	1	6
10406602	1	4	1	48943.5	3	0	42	2	1	1	3	2	1	4	0	0	0	0	0	0	0	0	0	0	0	0	0	0	0	0	0	1	1	1	1	0	0	0	0
10406701	1	4	2	154837	0	0	46	1	1	0	0	1	5	0	0	0	0	0	0	0	0	0	0	0	0	0	0	0	0	0	0	1	1	1	1	0	0	0	0
10406802	1	4	2	65982.4	0	0	47	1	1	0	1	2	2	0	0	0	0	0	0	0	0	0	0	0	0	0	0	0	0	0	0	1	1	1	1	0	0	0	0
10406901	1	4	1	128860	1	1	43	3	1	1	2	2	4	1	0	0	0	0	0	0	0	0	0	0	0	0	0	0	0	0	0	1	1	1	1	0	0	0	0
10406902	1	4	2	91129.9	0	0	42	1	1	0	2	2	3	0	0	0	0	0	0	0	0	0	0	0	0	0	0	0	0	0	0	1	1	1	1	0	0	0	0
10407001	1	6	1	206242	3	0	60	4	0	1	0	2	5	5	0	0	0	0	0	0	0	0	0	0	0	0	0	0	0	0	0	3	1	1	1	0	0	0	0
10407002	1	5	2	158749	3	0	58	4	1	1	0	2	5	3	0	0	0	0	0	0	0	0	0	0	0	0	0	0	0	0	0	3	1	1	1	0	0	0	0
10407003	1	4	1	103380	1	0	42	2	0	1	2	2	3	1	0	0	0	0	0	0	0	0	0	0	0	0	0	0	0	0	0	1	1	1	1	0	0	0	0
10407101	1	4	1	81816	3	0	46	2	0	1	1	2	2	4	0	0	0	0	0	0	0	0	0	0	0	0	0	0	0	0	0	1	1	1	1	0	0	0	0
10407102	1	4	2	88335.7	0	0	43	1	1	0	1	2	3	0	0	0	0	0	0	0	0	0	0	0	0	0	0	0	0	0	0	1	1	1	1	0	0	0	0
10407301	1	7	2	269397	1	0	75	1	1	1	0	2	5	1	1	1	0	1	0	0	1	0	1	0	0	0	0	0	0	1	0	3	2	3	3		1		2
10407401	1	4	1	95330.2	0	0	44	2	0	0	3	2	3	0	0	0	0	0	0	0	0	0	0	0	0	0	0	0	0	0	0	1	1	1	1	0	0	0	0
10407402	1	4	2	69894.2	0	1	40	1	1	0	1	2	2	0	0	0	0	0	0	0	0	0	0	0	0	0	0	0	0	0	0	1	1	1	1	0	0	0	0
10408001	1	7	2	247044	2	0	70	1	1	1	0	1	5	1	8	8							1	1	0	8	8	1				1	1
10408003	1	4	2	85541.5	0	0	40	1	1	0	0	2	3	0	0	0	0	0	0	0	0	0	0	0	0	0	0	0	0	0	0	1	1	1	1	0	0	0	0
10408102	1	5	2	116529	0	0	54	2	1	0	0	2	4	0	0	0	0	0	0	0	0	0	0	0	0	0	0	0	0	0	0	1	1	1	1	0	0	0	0
10408201	1	5	1	107566	3	0	55	2	1	1	2	2	3	3	0	0	0	0	0	0	0	0	0	0	0	0	0	0	0	0	0	1	1	1	1	0	0	0	0
10408202	1	4	2	62629.4	1	0	45	1	1	1	1	2	2	1	0	0	0	0	0	0	0	0	0	0	0	0	0	0	0	0	0	1	1	1	1	0	0	0	0
10408301	1	6	1	105192	3	0	65	1	0	1	0	2	3	5	9	0				0	0	0	0	0	0	9	0	0	0	0	0	1	1		1
10408302	1	6	2	142542	0	0	62	1	1	0	0	2	5	0	1	1							1	0	0	9	9	1				3	3
10408501	1	6	1	124185	3	0	60	2	0	1	2	2	4	5	0	0	0	0	0	0	0	0	0	0	0	0	0	0	0	0	0	3	1	1	1	0	0	0	0
10408502	1	4	2	137513	0	0	49	1	1	0	0	2	4	0	0	0	0	0	0	0	0	0	0	0	0	0	0	0	0	0	0	1	1	1	1	0	0	0	0
10408602	1	4	2	69894.2	0	0	40	1	1	0	0	2	2	0	0	0	0	0	0	0	0	0	0	0	0	0	0	0	0	0	0	1	1	1	1	0	0	0	0
10408701	1	6	1	144778	3	0	66	2	0	1	3	2	5	5	1	0				0	0	0	1	0	0	9	0	0	0	0	0	1	1		1
10408702	1	5	2	151484	0	0	55	1	1	0	1	2	5	0	0	0	0	0	0	0	0	0	0	0	0	0	0	0	0	0	0	1	1	1	1	0	0	0	0
10408801	1	5	2	137984	0	0	56	1	1	0	0	2	4	0	0	0	0	0	0	0	0	0	0	0	0	0	0	0	0	0	0	1	1	1	1	0	0	0	0
10409102	1	4	2	85388.1	0	0	40	1	1	0	0	1	3	0	0	0	0	0	0	0	0	0	0	0	0	0	0	0	0	0	0	1	1	1	1	0	0	0	0
10409301	1	4	1	105177	3	0	45	2	0	1	3	2	3	3	0	0	0	0	0	0	0	0	0	0	0	0	0	0	0	0	0	1	1	1	1	0	0	0	0
10409401	1	4	1	68656	0	0	45	2	0	0	4	2	2	0	0	0	0	0	0	0	0	0	0	0	0	0	0	0	0	0	0	1	1	1	1	0	0	0	0
10409901	1	5	1	151484	3	0	55	2	1	1	0	2	5	3	1	1	0	1	0	0	1	0	1	0	0	0	0	0	0	1	0	3	1	3	3		1		2
10409902	1	4	2	96718.2	1	0	44	1	1	1	0	2	3	1	0	0	0	0	0	0	0	0	0	0	0	0	0	0	0	0	0	1	1	1	1	0	0	0	0
10410001	1	6	2	206673	0	0	61	2	1	0	0	2	5	0	8	0				0	0	0	1	0	1	8	0	0	0	0	0	1	1		1
10410101	1	4	1	81816	2	0	46	2	1	1	2	2	2	2	0	0	0	0	0	0	0	0	0	0	0	0	0	0	0	0	0	1	1	1	1	0	0	0	0
10410102	1	4	2	91129.9	2	0	40	1	1	1	2	2	3	1	0	0	0	0	0	0	0	0	0	0	0	0	0	0	0	0	0	1	1	1	1	0	0	0	0
10410201	1	7	1	75175.8	0	0	73	4	1	0	4	1	2	0	0	1	0	0	0				1	0	0	0	9	0	0	0	0	1	1	1
10410202	1	6	2	7305	0	0	61	1	1	0	0	1	1	0	0	0	0	0	0	0	0	0	0	0	0	0	0	0	0	0	0	3	1	1	1	0	0	0	0
10410203	1	4	1	29220	2	0	42	2	0	1	3	2	1	2	0	0	0	0	0	0	0	0	0	0	0	0	0	0	0	0	0	1	1	1	1	0	0	0	0
10410301	1	7	1	97269.7	0	0	78	4	1	0	3	2	3	0	8	8							1	1	0	8	8	1				2	1
10410302	1	7	2	177877	0	0	77	1	1	0	2	2	5	0	8	0				0	0	0	1	0	1	8	0	0	0	0	0	3	2		1
10410303	1	5	1	66281.9	3	0	50	2	1	1	3	2	2	3	0	0	0	0	0	0	0	0	0	0	0	0	0	0	0	0	0	1	1	1	1	0	0	0	0
10410501	1	5	2	7305	0	0	59	1	1	0	0	1	1	0	1	8	1	1	0				1	0	1	1	8	0	1	1	0	3	1	7
10410601	1	5	1	155954	1	0	50	1	1	1	0	2	5	1	0	0	0	0	0	0	0	0	0	0	0	0	0	0	0	0	0	1	1	1	1	0	0	0	0
10410702	1	6	2	137513	0	0	61	1	1	0	0	2	4	0	0	0	0	0	0	0	0	0	0	0	0	0	0	0	0	0	0	3	1	1	1	0	0	0	0
10410801	1	4	1	60773.9	3	0	46	4	0	1	3	2	2	4	0	0	0	0	0	0	0	0	0	0	0	0	0	0	0	0	0	1	1	1	1	0	0	0	0
10500101	1	7	2	74832.4	3	0	70	4	1	1	0	2	2	5	0	0	0	0	0	0	0	0	0	0	0	0	0	0	0	0	0	1	1	1	1	0	0	0	0
10500201	1	4	2	89453.4	0	0	41	1	1	0	0	2	3	0	0	0	0	0	0	0	0	0	0	0	0	0	0	0	0	0	0	1	1	1	1	0	0	0	0
10500401	1	7	1	204065	3	0	75	4	0	1	2	2	5	5	1	1	1	1	1	1	1	1	1	0	0	1	1	0	1	1	1	2	1	8	8
10500601	1	6	1	105922	3	0	65	1	1	1	2	2	3	5	8	8							1	1	0	8	8	1				1	1
10500602	1	5	2	33482.5	2	0	55	1	1	1	1	2	1	2	0	0	0	0	0	0	0	0	0	0	0	0	0	0	0	0	0	1	1	1	1	0	0	0	0
10500701	1	5	1	74686.3	3	0	52	4	0	1	3	2	2	4	0	0	0	0	0	0	0	0	0	0	0	0	0	0	0	0	0	1	1	1	1	0	0	0	0
10500702	1	5	2	100071	0	0	50	1	1	0	0	2	3	0	0	0	0	0	0	0	0	0	0	0	0	0	0	0	0	0	0	1	1	1	1	0	0	0	0
10500801	1	7	2	110968	0	0	90	4	1	0	0	1	4	0	8	9							1	0	1	8	9	1				1	1
10500802	1	5	1	90220.4	3	0	53	2	1	1	2	2	3	3	0	0	0	0	0	0	0	0	0	0	0	0	0	0	0	0	0	1	1	1	1	0	0	0	0
10500803	1	5	2	134719	0	0	50	1	1	0	0	2	4	0	0	0	0	0	0	0	0	0	0	0	0	0	0	0	0	0	0	1	1	1	1	0	0	0	0
10500901	1	5	1	147046	3	0	53	4	0	1	3	2	5	3	0	0	0	0	0	0	0	0	0	0	0	0	0	0	0	0	0	1	1	1	1	0	0	0	0
10500902	1	5	2	92247.5	0	0	50	1	1	0	2	2	3	0	1	8	0	1	0				1	0	1	0	8	0	0	1	0	2	1	3			1		2
10501101	1	6	1	174955	3	0	62	2	1	1	0	2	5	5	1	1	0	1	1	1	1	1	1	0	0	0	1	0	1	1	1	3	2	4	8
10501201	1	7	2	179612	0	0	85	1	1	0	0	1	5	0	8	1							1	0	1	8	9	1				3	3
10501202	1	4	1	54422.2	2	0	43	3	0	1	3	1	1	2	0	0	0	0	0	0	0	0	0	0	0	0	0	0	0	0	0	1	1	1	1	0	0	0	0
10501401	1	4	1	8766	1	0	42	2	1	1	4	2	1	1	0	0	0	0	0	0	0	0	0	0	0	0	0	0	0	0	0	1	1	1	1	0	0	0	0
10501402	1	4	2	38446.2	0	0	40	1	1	0	3	2	1	0	1	1	0	0	0	0	0	1	1	0	0	0	0	0	0	0	1	3	1	1	2			1	3
10501501	1	4	1	88825.1	1	0	43	3	1	1	3	2	3	1	0	0	0	0	0	0	0	0	0	0	0	0	0	0	0	0	0	1	1	1	1	0	0	0	0
10501602	1	6	2	180543	2	0	62	1	1	1	0	2	5	1	1	8	0	0	1				1	0	1	0	8	0	0	0	1	1	1	2				1	3
10501801	1	7	2	125777	3	0	80	1	1	1	0	2	4	4	8	8							1	1	0	8	8	1				3	1
10501901	1	6	1	189309	3	0	66	4	0	1	1	2	5	3	0	0	0	0	0	0	0	0	0	0	0	0	0	0	0	0	0	2	1	1	1	0	0	0	0
10502201	1	7	2	99512.4	0	0	70	4	1	0	0	1	3	0	2	8							1	0	1	3	8	1				5	5
10502401	1	5	1	46204.1	3	0	59	4	0	1	4	2	1	4	8	8							1	1	0	8	8	1				1	1
10502402	1	5	2	60952.9	0	0	56	1	1	0	3	2	2	0	0	0	0	0	0	0	0	0	0	0	0	0	0	0	0	0	0	3	1	1	1	0	0	0	0
10502501	1	7	1	176781	3	0	70	2	0	1	0	2	5	5	0	0	0	0	0	0	0	0	0	0	0	0	0	0	0	0	0	1	1	1	1	0	0	0	0
10502502	1	6	2	64305.9	0	0	63	1	1	0	0	2	2	0	1	1	1	1	1	1	1	1	1	0	0	1	1	0	1	1	1	3	3	8	8
10502601	1	5	1	86199	3	0	52	3	1	1	3	2	3	5	0	0	0	0	0	0	0	0	0	0	0	0	0	0	0	0	0	2	1	1	1	0	0	0	0
10502602	1	5	2	84723.4	0	0	50	1	1	0	1	2	3	0	0	0	0	0	0	0	0	0	0	0	0	0	0	0	0	0	0	1	1	1	1	0	0	0	0
10502701	1	5	1	34333.5	3	0	51	3	1	1	3	2	1	3	0	0	0	0	0	0	0	0	0	0	0	0	0	0	0	0	0	1	1	1	1	0	0	0	0
10502702	1	4	2	81070.9	0	0	45	1	1	0	2	2	2	0	0	0	0	0	0	0	0	0	0	0	0	0	0	0	0	0	0	1	1	1	1	0	0	0	0
10502801	1	5	1	186241	2	0	58	3	0	1	3	2	5	2	0	0	0	0	0	0	0	0	0	0	0	0	0	0	0	0	0	2	1	1	1	0	0	0	0
10502802	1	5	2	76136.4	0	0	53	1	1	0	1	2	2	0	0	0	0	0	0	0	0	0	0	0	0	0	0	0	0	0	0	1	1	1	1	0	0	0	0
10503002	1	6	2	150837	0	0	69	2	1	0	0	2	5	0	0	0	0	0	0	0	0	0	0	0	0	0	0	0	0	0	0	3	1	1	1	0	0	0	0
10503003	1	4	1	56248.5	0	0	44	2	0	0	3	2	1	0	0	0	0	0	0	0	0	0	0	0	0	0	0	0	0	0	0	1	1	1	1	0	0	0	0
10503201	1	4	1	37986	99	0	49	3	0	1	2	1	1	99	0	0	0	0	0	0	0	0	0	0	0	0	0	0	0	0	0	1	1	1	1	0	0	0	0
10503202	1	4	2	91568.2	0	0	45	1	1	0	1	2	3	0	2	0				0	0	0	1	0	0	3	0	0	0	0	0	3	1		1
10503301	1	6	1	123454	3	0	65	2	0	1	3	2	4	5	1	1	0	1	0	0	1	0	1	0	0	0	0	0	0	1	0	1	1	3	3		1		2
10503302	1	6	2	84423.9	3	0	60	1	1	1	0	2	3	5	1	1	0	1	0	0	1	0	1	0	0	0	0	0	0	1	0	1	1	3	3		1		2
10503304	1	4	2	7305	0	0	44	1	1	0	2	1	1	0	0	0	0	0	0	0	0	0	0	0	0	0	0	0	0	0	0	1	1	1	1	0	0	0	0
10503401	1	4	2	40834.9	0	0	42	1	1	0	0	2	1	0	0	0	0	0	0	0	0	0	0	0	0	0	0	0	0	0	0	1	1	1	1	0	0	0	0
10503502	1	4	2	69894.2	0	0	40	1	1	0	0	2	2	0	0	0	0	0	0	0	0	0	0	0	0	0	0	0	0	0	0	1	1	1	1	0	0	0	0
10503601	1	4	1	52596	2	0	48	2	0	1	2	1	1	2	1	0	0	0	1	0	0	0	1	0	0	0	0	0	0	0	1	3	1	2	1			1	3
10503602	1	4	2	108733	0	0	45	1	1	0	1	2	4	0	0	1	0	0	0				1	0	0	0	9	0	0	0	0	3	2	1
10503701	1	7	2	49776.3	3	0	70	1	1	1	1	1	1	5	8	8							1	1	0	8	8	1				1	1
10503702	1	4	1	78835.6	2	0	46	2	0	1	3	2	2	2	0	0	0	0	0	0	0	0	0	0	0	0	0	0	0	0	0	1	1	1	1	0	0	0	0
10503703	1	4	2	40834.9	0	0	42	1	1	0	2	2	1	0	0	0	0	0	0	0	0	0	0	0	0	0	0	0	0	0	0	1	1	1	1	0	0	0	0
10503802	1	5	2	54246.9	2	0	50	1	1	1	0	2	1	2	0	0	0	0	0	0	0	0	0	0	0	0	0	0	0	0	0	1	1	1	1	0	0	0	0
10503901	1	5	1	51500.2	0	0	53	3	1	0	4	2	1	0	0	0	0	0	0	0	0	0	0	0	0	0	0	0	0	0	0	1	1	1	1	0	0	0	0
10503902	1	5	2	92247.5	0	0	50	1	1	0	3	2	3	0	0	0	0	0	0	0	0	0	0	0	0	0	0	0	0	0	0	1	1	1	1	0	0	0	0
10504101	1	5	1	28854.8	0	0	50	3	0	0	3	2	1	0	0	0	0	0	0	0	0	0	0	0	0	0	0	0	0	0	0	1	1	1	1	0	0	0	0
10504102	1	4	2	24628.8	0	0	43	1	1	0	2	2	1	0	0	0	0	0	0	0	0	0	0	0	0	0	0	0	0	0	0	1	1	1	1	0	0	0	0
10504201	1	7	2	98953.5	3	0	80	4	1	1	0	2	3	5	8	8							1	1	0	8	8	1				1	1
10504203	1	4	2	60952.9	0	0	40	1	1	0	0	1	2	0	1	8	0	1	0				1	0	1	0	8	0	0	1	0	1	1	3			1		2
10504301	1	6	1	175893	3	0	63	4	0	1	0	2	5	5	1	8	1	1	1				1	0	1	1	8	0	1	1	1	3	1	8
10504302	1	6	2	113593	0	0	60	1	1	0	0	2	4	0	0	0	0	0	0	0	0	0	0	0	0	0	0	0	0	0	0	1	1	1	1	0	0	0	0
10504401	1	5	1	136910	3	0	52	2	1	1	3	2	4	5	0	0	0	0	0	0	0	0	0	0	0	0	0	0	0	0	0	1	1	1	1	0	0	0	0
10504402	1	5	2	149248	0	0	50	1	1	0	0	2	5	0	0	8	0	0	0				1	0	1	0	8	0	0	0	0	1	1	1
10504501	1	7	1	125763	3	0	77	4	0	1	3	1	4	5	8	2							1	0	1	8	3	1				2	2
10504502	1	7	2	75482.6	0	0	73	4	1	0	1	2	2	0	2	8							1	0	1	3	8	1				3	3
10504503	1	5	1	57599.9	3	0	51	2	0	1	3	2	1	3	0	0	0	0	0	0	0	0	0	0	0	0	0	0	0	0	0	1	1	1	1	0	0	0	0
10504504	1	5	2	92247.5	0	0	50	1	1	0	1	2	3	0	0	0	0	0	0	0	0	0	0	0	0	0	0	0	0	0	0	1	1	1	1	0	0	0	0
10504801	1	4	1	73780.5	0	0	45	2	0	0	3	2	2	0	0	0	0	0	0	0	0	0	0	0	0	0	0	0	0	0	0	3	3	1	1	0	0	0	0
10504802	1	4	2	29357	0	0	40	1	1	0	1	2	1	0	0	0	0	0	0	0	0	0	0	0	0	0	0	0	0	0	0	1	1	1	1	0	0	0	0
10504901	1	4	1	46752	0	0	40	3	0	0	3	1	1	0	0	0	0	0	0	0	0	0	0	0	0	0	0	0	0	0	0	1	1	1	1	0	0	0	0
10505001	1	5	2	83985.6	0	0	56	1	1	0	1	2	2	0	0	0	0	0	0	0	0	0	0	0	0	0	0	0	0	0	0	1	1	1	1	0	0	0	0
10505101	1	6	1	82597.6	3	0	65	4	0	1	0	1	2	4	1	1							1	0	0	9	9	1				3	3
10505501	1	4	1	57709.5	3	0	45	2	1	1	0	2	1	3	1	1	0	1	0	0	1	0	1	0	0	0	0	0	0	1	0	3	1	3	3		1		2
10505601	1	5	2	134719	2		55	1	1	1	0	2	4	2	0	0	0	0	0	0	0	0	0	0	0	0	0	0	0	0	0	1	1	1	1	0	0	0	0
10505902	1	4	2	116836	0	0	40	1	1	0	0	2	4	0	0	0	0	0	0	0	0	0	0	0	0	0	0	0	0	0	0	1	1	1	1	0	0	0	0
10506001	1	6	1	136395	3	0	63	4	0	1	0	2	4	5	1	1	0	1	0	0	1	0	1	0	0	0	0	0	0	1	0	1	1	3	3		1		2
10506101	1	4	1	141425	0	0	42	2	0	0	1	2	5	0	0	0	0	0	0	0	0	0	0	0	0	0	0	0	0	0	0	1	1	1	1	0	0	0	0
10506501	1	4	1	74364.9	2	0	42	4	0	1	0	1	2	2	0	0	0	0	0	0	0	0	0	0	0	0	0	0	0	0	0	1	1	1	1	0	0	0	0
10506701	1	6	1	74430.6	0	0	62	4	0	0	3	2	2	0	8	8							1	1	0	8	8	1				2	1
10506702	1	5	2	183337	0	0	58	4	1	0	0	1	5	0	1	0				0	0	0	1	0	0	9	0	0	0	0	0	1	1		1
10506801	1	7	1	176631	3	0	75	4	0	1	1	1	5	5	1	1	1	1	1	1	1	1	1	0	0	1	1	0	1	1	1	3	1	8	8
10506802	1	7	2	135278	0	0	70	4	1	0	0	2	4	0	2	8							1	0	1	3	8	1				3	3
10506803	1	4	1	79394.4	0	0	41	2	0	0	3	2	2	0	0	0	0	0	0	0	0	0	0	0	0	0	0	0	0	0	0	1	1	1	1	0	0	0	0
10506804	1	4	2	38599.6	0	0	40	1	1	0	0	2	1	0	0	0	0	0	0	0	0	0	0	0	0	0	0	0	0	0	0	1	1	1	1	0	0	0	0
10507001	1	5	2	133601	0	0	55	1	1	0	0	2	4	0	8	8							1	1	0	8	8	1				1	1
10507202	1	5	2	128013	2	0	50	1	1	1	0	2	4	1	0	0	0	0	0	0	0	0	0	0	0	0	0	0	0	0	0	1	1	1	1	0	0	0	0
10507401	1	6	1	65014.5	1	0	62	4	1	1	3	2	2	1	1	1	0	1	0	0	1	0	1	0	0	0	0	0	0	1	0	1	1	3	3		1		2
10507402	1	6	2	154837	0	0	60	1	1	0	0	1	5	0	1	1	0	1	0	0	1	0	1	0	0	0	0	0	0	1	0	3	1	3	3		1		2
10507501	1	4	1	103424	3	0	45	2	1	1	1	2	3	4	0	0	0	0	0	0	0	0	0	0	0	0	0	0	0	0	0	1	1	1	1	0	0	0	0
10507502	1	4	2	121866	0	0	42	1	1	0	0	2	4	0	0	0	0	0	0	0	0	0	0	0	0	0	0	0	0	0	0	1	1	1	1	0	0	0	0
10507601	1	5	1	139058	3	0	50	3	0	1	3	2	4	3	0	0	0	0	0	0	0	0	0	0	0	0	0	0	0	0	0	1	1	1	1	0	0	0	0
10507602	1	4	2	87776.9	1	0	48	1	1	1	0	2	3	1	0	0	0	0	0	0	0	0	0	0	0	0	0	0	0	0	0	3	3	1	1	0	0	0	0
10507702	1	4	2	47540.9	0	0	48	1	1	0	1	2	1	0	0	0	0	0	0	0	0	0	0	0	0	0	0	0	0	0	0	3	1	1	1	0	0	0	0
10507801	1	4	1	83897.9	3	0	48	3	0	1	2	2	2	5	0	0	0	0	0	0	0	0	0	0	0	0	0	0	0	0	0	1	1	1	1	0	0	0	0
10507802	1	4	2	68603.1	0	0	42	1	1	0	2	2	2	0	0	0	0	0	0	0	0	0	0	0	0	0	0	0	0	0	0	1	1	1	1	0	0	0	0
10507901	1	7	2	181011	3	0	70	4	1	1	0	2	5	5	1	1	1	1	1	0	1	0	1	0	0	1	0	0	1	1	1	3	1	8	3
10507902	1	4	1	136395	3	0	45	3	0	1	2	2	4	3	0	0	0	0	0	0	0	0	0	0	0	0	0	0	0	0	0	1	1	1	1	0	0	0	0
10507903	1	4	2	76600.2	0	0	43	1	1	0	1	2	2	0	0	0	0	0	0	0	0	0	0	0	0	0	0	0	0	0	0	1	1	1	1	0	0	0	0
10508001	1	6	1	30498.4	0	0	69	4	1	0	4	2	1	0	0	0	0	0	0	0	0	0	0	0	0	0	0	0	0	0	0	1	1	1	1	0	0	0	0
10508002	1	6	2	106454	0	1	65	4	1	0	2	2	3	0	1	1	0	1	0	0	1	0	1	0	0	0	0	0	0	1	0	2	2	3	3		1		2
10508101	1	7	1	220063	3	0	75	4	0	1	0	2	5	5	1	8	0	1	0				1	0	1	0	8	0	0	1	0	1	1	3			1		2
10508102	1	4	1	44399.8	1	0	47	2	0	1	3	2	1	1	0	0	0	0	0	0	0	0	0	0	0	0	0	0	0	0	0	1	1	1	1	0	0	0	0
10508103	1	4	2	22952.3	0	0	40	1	1	0	0	1	1	0	0	0	0	0	0	0	0	0	0	0	0	0	0	0	0	0	0	1	1	1	1	0	0	0	0
10508301	1	6	1	179809	3	0	65	4	0	1	0	2	5	4	1	1	0	1	1	0	1	1	1	0	0	0	0	0	0	1	1	1	1	4	4
10508302	1	6	2	111328	0	0	60	1	1	0	0	2	4	0	1	1	1	1	1	1	1	1	1	0	0	1	1	0	1	1	1	3	2	8	8
10600101	1	6	1	145205	3	0	61	2	0	1	3	2	5	5	0	0	0	0	0	0	0	0	0	0	0	0	0	0	0	0	0	1	1	1	1	0	0	0	0
10600102	1	5	2	151484	0	0	55	1	1	0	0	2	5	0	0	0	0	0	0	0	0	0	0	0	0	0	0	0	0	0	0	1	1	1	1	0	0	0	0
10600301	1	5	1	99512.4	3	0	50	3	0	1	2	2	3	5	0	0	0	0	0	0	0	0	0	0	0	0	0	0	0	0	0	1	1	1	1	0	0	0	0
10600601	1	7	1	206717	3	0	86	2	0	1	0	1	5	5	1	1	0	1	0	0	1	0	1	0	0	0	0	0	0	1	0	3	1	3	3		1		2
10600602	1	7	2	191720	0	0	74	1	1	0	0	1	5	0	1	1	0	1	0	0	1	0	1	0	0	0	0	0	0	1	0	4	4	3	3		1		2
10600701	1	5	1	43446.5	2	0	50	2	0	1	1	2	1	2	0	0	0	0	0	0	0	0	0	0	0	0	0	0	0	0	0	1	1	1	1	0	0	0	0
10600702	1	4	2	93924	0	0	43	1	1	0	0	2	3	0	0	0	0	0	0	0	0	0	0	0	0	0	0	0	0	0	0	1	1	1	1	0	0	0	0
10601001	1	5	1	55518	3	0	58	2	0	1	1	2	1	4	1	1	0	1	0	0	1	0	1	0	0	0	0	0	0	1	0	3	3	3	3		1		2
10601002	1	5	2	164337	0	0	55	1	1	0	0	2	5	0	0	0	0	0	0	0	0	0	0	0	0	0	0	0	0	0	0	1	1	1	1	0	0	0	0
10601201	1	7	2	234191	0	0	81	4	1	0	0	1	5	0	1	1	0	1	1	0	1	0	1	0	0	0	0	0	0	1	1	4	2	4	3
10601203	1	5	2	92247.5	0	0	50	1	1	0	1	2	3	0	0	0	0	0	0	0	0	0	0	0	0	0	0	0	0	0	0	1	1	1	1	0	0	0	0
10601204	1	4	1	46423.3	3	0	47	2	1	1	1	2	1	5	0	0	0	0	0	0	0	0	0	0	0	0	0	0	0	0	0	1	1	1	1	0	0	0	0
10601205	1	4	2	102131	0	0	44	1	1	0	0	2	3	0	0	0	0	0	0	0	0	0	0	0	0	0	0	0	0	0	0	1	1	1	1	0	0	0	0
10601206	1	4	1	78894	0	0	40	2	0	0	3	2	2	0	0	0	0	0	0	0	0	0	0	0	0	0	0	0	0	0	0	1	1	1	1	0	0	0	0
10601301	1	5	2	159307	1	0	51	1	1	1	0	1	5	1	0	1	0	0	0	0	0	0	1	0	0	0	0	0	0	0	0	3	1	1	1	0	0	0	0
10601501	1	7	1	255204	3	0	90	4	0	1	0	2	5	5	1	1	1	1	1	0	1	0	1	0	0	1	0	0	1	1	1	5	3	8	3
10601502	1	4	1	80844.4	3	0	48	2	0	1	1	2	2	5	0	0	0	0	0	0	0	0	0	0	0	0	0	0	0	0	0	1	1	1	1	0	0	0	0
10601503	1	4	2	128572	2	0	43	1	1	1	0	2	4	2	0	0	0	0	0	0	0	0	0	0	0	0	0	0	0	0	0	1	1	1	1	0	0	0	0
10601701	1	5	2	179984	0	0	58	1	1	0	0	2	5	0	0	0	0	0	0	0	0	0	0	0	0	0	0	0	0	0	0	2	1	1	1	0	0	0	0
10601801	1	6	2	155396	0	0	65	3	1	0	0	2	5	0	8	8							1	1	0	8	8	1				5	3
10601901	1	4	1	101905	3	0	49	2	0	1	3	2	3	3	0	0	0	0	0	0	0	0	0	0	0	0	0	0	0	0	0	1	1	1	1	0	0	0	0
10601902	1	4	2	96718.2	0	0	44	1	1	0	1	2	3	0	0	0	0	0	0	0	0	0	0	0	0	0	0	0	0	0	0	1	1	1	1	0	0	0	0
10602002	1	4	2	102307	0	0	46	1	1	0	1	2	3	0	0	0	0	0	0	0	0	0	0	0	0	0	0	0	0	0	0	1	1	1	1	0	0	0	0
10602101	1	5	1	84007.5	3	0	54	4	0	1	2	2	2	3	1	0	0	1	1	0	0	0	1	0	0	0	0	0	0	1	1	1	1	4	1
10602102	1	5	2	119072	1	0	52	1	1	1	0	2	4	1	0	0	0	0	0	0	0	0	0	0	0	0	0	0	0	0	0	1	1	1	1	0	0	0	0
10602201	1	7	2	177913	0	0	80	1	1	0	0	1	5	0	2	2							1	0	0	3	3	1				5	5
10602202	1	4	2	96718.2	0	0	44	3	1	0	2	2	3	0	0	0	0	0	0	0	0	0	0	0	0	0	0	0	0	0	0	1	1	1	1	0	0	0	0
10602301	1	4	1	81816	3	0	46	2	1	1	3	2	2	4	0	0	0	0	0	0	0	0	0	0	0	0	0	0	0	0	0	1	1	1	1	0	0	0	0
10602302	1	4	2	118852	0	0	42	1	1	0	1	2	4	0	0	0	0	0	0	0	0	0	0	0	0	0	0	0	0	0	0	1	1	1	1	0	0	0	0
10602401	1	7	2	157631	2	0	72	4	1	1	0	2	5	2	8	9							1	0	1	8	9	1				5	5
10602402	1	4	1	60434.3	3	0	49	2	1	1	2	2	1	3	0	0	0	0	0	0	0	0	0	0	0	0	0	0	0	0	0	3	1	1	1	0	0	0	0
10602701	1	7	1	249279	3	0	79	4	0	1	0	2	5	5	0	0	0	0	0	0	0	0	0	0	0	0	0	0	0	0	0	2	1	1	1	0	0	0	0
10602801	1	4	1	89121	2	0	44	3	0	1	2	2	3	2	0	0	0	0	0	0	0	0	0	0	0	0	0	0	0	0	0	1	1	1	1	0	0	0	0
10602802	1	4	2	122571	0	0	43	1	1	0	0	2	4	0	0	0	0	0	0	0	0	0	0	0	0	0	0	0	0	0	0	1	1	1	1	0	0	0	0
10603101	1	5	2	167690	2	0	53	2	1	1	0	2	5	2	0	0	0	0	0	0	0	0	0	0	0	0	0	0	0	0	0	3	1	1	1	0	0	0	0
10603501	1	5	1	158146	3	0	52	4	0	1	0	2	5	4	0	0	0	0	0	0	0	0	0	0	0	0	0	0	0	0	0	3	2	1	1	0	0	0	0
10603502	1	5	2	144150	2	0	50	2	1	1	0	2	5	2	0	0	0	0	0	0	0	0	0	0	0	0	0	0	0	0	0	3	1	1	1	0	0	0	0
10603601	1	6	1	80355	2	0	62	3	1	1	1	2	2	1	0	0	0	0	0	0	0	0	0	0	0	0	0	0	0	0	0	1	1	1	1	0	0	0	0
10603602	1	5	2	60114.7	0	0	57	4	1	0	0	2	1	0	8	8							1	1	0	8	8	1				1	1
10603701	1	5	1	131088	3	0	58	2	1	1	2	2	4	4	0	0	0	0	0	0	0	0	0	0	0	0	0	0	0	0	0	1	1	1	1	0	0	0	0
10603702	1	5	2	103424	3	0	55	1	1	1	0	2	3	3	0	0	0	0	0	0	0	0	0	0	0	0	0	0	0	0	0	1	1	1	1	0	0	0	0
10603901	1	6	1	76980.1	2	0	62	1	1	1	1	2	2	2	2	1				0	1	1	1	0	0	3	0	0	0	1	1	3	2		4
10604301	1	5	1	110817	0	0	52	4	0	0	3	2	4	0	0	0	0	0	0	0	0	0	0	0	0	0	0	0	0	0	0	1	1	1	1	0	0	0	0
10604302	1	4	2	90012.2	3	0	49	1	1	1	0	2	3	3	0	0	0	0	0	0	0	0	0	0	0	0	0	0	0	0	0	1	1	1	1	0	0	0	0
10604501	1	6	1	132074	3	0	61	4	0	1	0	2	4	4	0	0	0	0	0	0	0	0	0	0	0	0	0	0	0	0	0	1	1	1	1	0	0	0	0
10604502	1	5	2	155954	0	0	58	1	1	0	0	2	5	0	0	0	0	0	0	0	0	0	0	0	0	0	0	0	0	0	0	1	1	1	1	0	0	0	0
10604602	1	6	2	161543	0	0	60	1	1	0	0	2	5	0	0	0	0	0	0	0	0	0	0	0	0	0	0	0	0	0	0	1	1	1	1	0	0	0	0
10604802	1	4	1	107895	2	0	42	2	0	1	1	2	4	2	0	0	0	0	0	0	0	0	0	0	0	0	0	0	0	0	0	1	1	1	1	0	0	0	0
10604901	1	7	1	167978	3	0	74	4	0	1	0	2	5	3	1	1	0	0	0	0	1	0	1	0	0	0	0	0	0	1	0	3	2	1	3		1		2
10604902	1	7	2	202896	3	0	70	1	1	1	0	1	5	5	0	0	0	0	0	0	0	0	0	0	0	0	0	0	0	0	0	1	1	1	1	0	0	0	0
10605101	1	6	2	159607	2	0	60	1	1	1	0	2	5	2	0	0	0	0	0	0	0	0	0	0	0	0	0	0	0	0	0	3	1	1	1	0	0	0	0
10605601	1	5	1	204573	3	0	58	2	0	1	0	2	5	3	0	0	0	0	0	0	0	0	0	0	0	0	0	0	0	0	0	1	1	1	1	0	0	0	0
10605602	1	5	2	158749	2	0	55	1	1	1	0	2	5	2	0	0	0	0	0	0	0	0	0	0	0	0	0	0	0	0	0	1	1	1	1	0	0	0	0
10605701	1	5	1	158190	3	0	58	3	0	1	3	2	5	4	0	0	0	0	0	0	0	0	0	0	0	0	0	0	0	0	0	1	1	1	1	0	0	0	0
10605702	1	5	2	97835.9	3	0	54	2	1	1	0	2	3	4	8	8							1	1	0	8	8	1				2	1
10606001	1	6	2	157072	0	0	60	1	1	0	0	2	5	0	0	0	0	0	0	0	0	0	0	0	0	0	0	0	0	0	0	1	1	1	1	0	0	0	0
10606201	1	4	1	111109	3	0	47	3	0	1	2	2	4	4	0	0	0	0	0	0	0	0	0	0	0	0	0	0	0	0	0	1	1	1	1	0	0	0	0
10606301	1	7	2	174297	3	0	90	4	1	1	0	1	5	4	8	8							1	1	0	8	8	1				5	5
10606302	1	6	2	174955	0	0	64	1	1	0	0	2	5	0	0	0	0	0	0	0	0	0	0	0	0	0	0	0	0	0	0	1	1	1	1	0	0	0	0
10606501	1	6	2	168249	0	0	63	4	1	0	0	1	5	0	0	0	0	0	0	0	0	0	0	0	0	0	0	0	0	0	0	1	1	1	1	0	0	0	0
10606601	1	4	1	136395	2	0	45	2	0	1	1	2	4	2	0	0	0	0	0	0	0	0	0	0	0	0	0	0	0	0	0	1	1	1	1	0	0	0	0
10606602	1	4	2	72129.6	0	0	41	1	1	0	0	2	2	0	0	0	0	0	0	0	0	0	0	0	0	0	0	0	0	0	0	1	1	1	1	0	0	0	0
10606701	1	5	1	162660	3	1	56	2	0	1	1	2	5	4	8	8							1	1	0	8	8	1				1	1
10606702	1	5	2	151484	2	0	55	1	1	1	0	2	5	2	0	0	0	0	0	0	0	0	0	0	0	0	0	0	0	0	0	1	1	1	1	0	0	0	0
10606802	1	4	1	68667	3	0	40	2	0	1	3	2	2	3	0	0	0	0	0	0	0	0	0	0	0	0	0	0	0	0	0	1	1	1	1	0	0	0	0
10606902	1	4	2	131366	0	0	49	1	1	0	0	2	4	0	0	1	0	0	0	0	0	0	1	0	0	0	0	0	0	0	0	1	1	1	1	0	0	0	0
10607101	1	7	2	213514	3	0	86	4	1	1	0	2	5	5	1	8	1	1	1				1	0	1	1	8	0	1	1	1	1	1	8
10607102	1	4	1	149248	0	0	49	3	0	0	3	2	5	0	0	0	0	0	0	0	0	0	0	0	0	0	0	0	0	0	0	1	1	1	1	0	0	0	0
10607103	1	4	2	111248	0	0	43	1	1	0	0	2	4	0	0	0	0	0	0	0	0	0	0	0	0	0	0	0	0	0	0	1	1	1	1	0	0	0	0
10607201	1	7	1	197177	2	0	70	1	0	1	0	1	5	2	1	1	0	1	1	0	1	1	1	0	0	0	0	0	0	1	1	4	4	4	4
10607401	1	4	1	152043	2	0	49	2	0	1	2	2	5	2	1	0	0	1	0	0	0	0	1	0	0	0	0	0	0	1	0	1	1	3	1		1		2
10607402	1	4	2	117954	0	0	45	2	1	0	0	2	4	0	0	0	0	0	0	0	0	0	0	0	0	0	0	0	0	0	0	1	1	1	1	0	0	0	0
10607601	1	4	2	104542	0	0	41	2	1	0	0	2	3	0	0	0	0	0	0	0	0	0	0	0	0	0	0	0	0	0	0	1	1	1	1	0	0	0	0
10607602	1	4	1	12418.5	2	0	40	2	0	1	1	2	1	2	0	0	0	0	0	0	0	0	0	0	0	0	0	0	0	0	0	1	1	1	1	0	0	0	0
10607701	1	6	1	167197	3	0	60	2	0	1	2	2	5	4	1	1	0	1	0	0	1	0	1	0	0	0	0	0	0	1	0	5	5	3	3		1		2
10608001	1	6	1	113593	3	0	63	4	0	1	3	2	4	5	2	8							1	0	1	3	8	1				3	1
10608002	1	5	2	149248	1	0	55	1	1	1	0	2	5	1	0	0	0	0	0	0	0	0	0	0	0	0	0	0	0	0	0	2	1	1	1	0	0	0	0
10608101	1	4	1	134719	3	0	46	2	0	1	3	2	4	5	0	0	0	0	0	0	0	0	0	0	0	0	0	0	0	0	0	1	1	1	1	0	0	0	0
10608102	1	4	2	120748	0	0	41	1	1	0	0	2	4	0	0	0	0	0	0	0	0	0	0	0	0	0	0	0	0	0	0	1	1	1	1	0	0	0	0
10608301	1	7	1	255427	3	0	72	2	0	1	3	2	5	5	1	1	0	1	0	0	1	0	1	0	0	0	0	0	0	1	0	1	1	3	3		1		2
10608302	1	6	2	114174	0	0	63	1	1	0	0	2	4	0	1	1	0	1	0	0	1	0	1	0	0	0	0	0	0	1	0	3	1	3	3		1		2
10608501	1	7	2	164633	3	0	78	4	1	1	0	1	5	5	8	8							1	1	0	8	8	1				3	3
10608502	1	5	1	161543	2	0	58	2	0	1	1	2	5	1	0	0	0	0	0	0	0	0	0	0	0	0	0	0	0	0	0	1	1	1	1	0	0	0	0
10608503	1	4	2	99512.4	3	0	45	1	1	1	0	2	3	4	0	0	0	0	0	0	0	0	0	0	0	0	0	0	0	0	0	2	1	1	1	0	0	0	0
10608601	1	6	2	208485	0	0	65	1	1	0	0	1	5	0	0	0	0	0	0	0	0	0	0	0	0	0	0	0	0	0	0	3	1	1	1	0	0	0	0
10608602	1	6	1	180521	3	0	64	2	0	1	1	2	5	5	0	0	0	0	0	0	0	0	0	0	0	0	0	0	0	0	0	1	1	1	1	0	0	0	0
10608701	1	4	2	107895	2	0	48	1	1	1	0	2	4	1	0	0	0	0	0	0	0	0	0	0	0	0	0	0	0	0	0	1	1	1	1	0	0	0	0
10608702	1	4	1	42073.1	2	1	44	2	0	1	3	2	1	1	0	0	0	0	0	0	0	0	0	0	0	0	0	0	0	0	0	1	1	1	1	0	0	0	0
10608901	1	7	2	200661	2	0	70	4	1	1	0	2	5	1	0	0	0	0	0	0	0	0	0	0	0	0	0	0	0	0	0	3	2	1	1	0	0	0	0
10608902	1	4	1	89121	2	0	44	2	0	1	2	2	3	1	0	0	0	0	0	0	0	0	0	0	0	0	0	0	0	0	0	1	1	1	1	0	0	0	0
10608903	1	4	2	116836	0	0	40	1	1	0	0	2	4	0	0	0	0	0	0	0	0	0	0	0	0	0	0	0	0	0	0	1	1	1	1	0	0	0	0
10609101	1	4	2	99512.4	2	0	45	2	1	1	0	2	3	1	0	0	0	0	0	0	0	0	0	0	0	0	0	0	0	0	0	1	1	1	1	0	0	0	0
10609201	1	5	1	129284	3	0	56	2	0	1	1	2	4	4	0	0	0	0	0	0	0	0	0	0	0	0	0	0	0	0	0	1	1	1	1	0	0	0	0
10609202	1	5	2	157521	0	0	54	2	1	0	0	2	5	0	0	0	0	0	0	0	0	0	0	0	0	0	0	0	0	0	0	3	1	1	1	0	0	0	0
10609301	1	5	1	42464	3	0	51	4	0	1	0	2	1	4	0	0	0	0	0	0	0	0	0	0	0	0	0	0	0	0	0	1	1	1	1	0	0	0	0
10609302	1	4	2	130807	2	0	46	1	1	1	0	2	4	2	0	0	0	0	0	0	0	0	0	0	0	0	0	0	0	0	0	1	1	1	1	0	0	0	0
10609501	1	7	2	188926	0	0	80	4	1	0	0	2	5	0	0	0	0	0	0	0	0	0	0	0	0	0	0	0	0	0	0	1	1	1	1	0	0	0	0
10609502	1	7	1	255427	3	0	70	1	0	1	2	2	5	5	8	8							1	1	0	8	8	1				1	1
10609701	1	6	2	121866	0	0	65	4	1	0	0	2	4	0	8	2							1	0	1	8	3	1				1	1
10609702	1	4	1	60114.7	2	1	40	3	0	1	1	2	1	2	0	0	0	0	0	0	0	0	0	0	0	0	0	0	0	0	0	1	1	1	1	0	0	0	0
10609901	1	5	2	152601	2	0	57	1	1	1	1	2	5	2	0	0	0	0	0	0	0	0	0	0	0	0	0	0	0	0	0	1	1	1	1	0	0	0	0
10610401	1	5	1	119072	3	0	52	3	0	1	1	2	4	5	0	0	0	0	0	0	0	0	0	0	0	0	0	0	0	0	0	1	1	1	1	0	0	0	0
10610402	1	5	2	134719	1	1	50	1	1	1	0	2	4	1	1	0	0	1	0	0	0	0	1	0	0	0	0	0	0	1	0	1	1	3	1		1		2
10700101	1	6	2	143660	0	0	66	1	1	0	1	2	5	0	0	0	0	0	0	0	0	0	0	0	0	0	0	0	0	0	0	1	1	1	1	0	0	0	0
10700301	1	7	2	110689	3	0	70	1	1	1	0	2	4	5	8	8							1	1	0	8	8	1				1	1
10700402	1	4	1	23741.2	2	0	49	3	1	1	4	2	1	2	0	0	0	0	0	0	0	0	0	0	0	0	0	0	0	0	0	1	1	1	1	0	0	0	0
10700403	1	4	2	41273.2	0	0	43	1	1	0	1	2	1	0	0	0	0	0	0	0	0	0	0	0	0	0	0	0	0	0	0	1	1	1	1	0	0	0	0
10700502	1	4	2	54246.9	0	0	40	1	1	0	2	2	1	0	0	0	0	0	0	0	0	0	0	0	0	0	0	0	0	0	0	1	1	1	1	0	0	0	0
10700601	1	7	1	185912	2	0	72	4	1	1	3	2	5	2	0	0	0	0	0	0	0	0	0	0	0	0	0	0	0	0	0	1	1	1	1	0	0	0	0
10700602	1	6	2	151484	0	1	67	1	1	0	1	2	5	0	0	0	0	0	0	0	0	0	0	0	0	0	0	0	0	0	0	2	1	1	1	0	0	0	0
10700603	1	4	1	72491.2	1	0	41	3	0	1	4	2	2	1	0	0	0	0	0	0	0	0	0	0	0	0	0	0	0	0	0	1	1	1	1	0	0	0	0
10700604	1	4	2	44467.4	0	0	40	1	1	0	2	2	1	0	0	0	0	0	0	0	0	0	0	0	0	0	0	0	0	0	0	1	1	1	1	0	0	0	0
10700801	1	7	2	182778	3	0	75	1	1	1	0	2	5	4	0	0	0	0	0	0	0	0	0	0	0	0	0	0	0	0	0	3	2	1	1	0	0	0	0
10700901	1	5	1	129978	3	0	51	3	0	1	3	2	4	3	0	0	0	0	0	0	0	0	0	0	0	0	0	0	0	0	0	1	1	1	1	0	0	0	0
10700902	1	5	2	60394.1	0	1	50	1	1	0	1	2	1	0	0	0	0	0	0	0	0	0	0	0	0	0	0	0	0	0	0	2	1	1	1	0	0	0	0
10701001	1	7	1	164058	2	0	87	1	0	1	2	2	5	2	8	8							1	1	0	8	8	1				3	3
10701101	1	4	1	88752.1	3	0	44	2	1	1	2	2	3	3	0	0	0	0	0	0	0	0	0	0	0	0	0	0	0	0	0	1	1	1	1	0	0	0	0
10701501	1	7	1	157927	3	0	70	1	0	1	0	1	5	4	0	0	0	0	0	0	0	0	0	0	0	0	0	0	0	0	0	2	1	1	1	0	0	0	0
10701502	1	6	2	105353	0	0	60	1	1	0	0	1	3	0	0	0	0	0	0	0	0	0	0	0	0	0	0	0	0	0	0	3	1	1	1	0	0	0	0
10701601	1	4	1	65993.4	2	0	41	2	0	1	3	2	2	1	0	0	0	0	0	0	0	0	0	0	0	0	0	0	0	0	0	1	1	1	1	0	0	0	0
10701701	1	6	1	121307	3	1	60	3	0	1	3	2	4	4	0	0	0	0	0	0	0	0	0	0	0	0	0	0	0	0	0	2	1	1	1	0	0	0	0
10701702	1	5	2	171602	0	0	56	1	1	0	0	1	5	0	0	0	0	0	0	0	0	0	0	0	0	0	0	0	0	0	0	2	1	1	1	0	0	0	0
10701901	1	5	1	172719	3	0	53	3	0	1	2	2	5	2	0	0	0	0	0	0	0	0	0	0	0	0	0	0	0	0	0	1	1	1	1	0	0	0	0
10701902	1	4	2	128013	0	0	48	1	1	0	0	2	4	0	0	0	0	0	0	0	0	0	0	0	0	0	0	0	0	0	0	1	1	1	1	0	0	0	0
10702001	1	5	1	61069.8	3	0	50	2	0	1	3	2	2	3	0	0	0	0	0	0	0	0	0	0	0	0	0	0	0	0	0	1	1	1	1	0	0	0	0
10702002	1	4	2	64864.7	0	0	44	1	1	0	0	2	2	0	0	0	0	0	0	0	0	0	0	0	0	0	0	0	0	0	0	1	1	1	1	0	0	0	0
10702101	1	7	2	211838	0	0	70	4	1	0	0	2	5	0	8	8							1	1	0	8	8	1				2	1
10702201	1	7	2	182588	3	0	80	1	1	1	0	1	5	4	1	1	0	1	1	0	1	1	1	0	0	0	0	0	0	1	1	3	3	4	4
10702202	1	4	1	124660	0	0	47	3	0	0	3	2	4	0	0	0	0	0	0	0	0	0	0	0	0	0	0	0	0	0	0	1	1	1	1	0	0	0	0
10702203	1	4	2	69894.2	0	0	40	1	1	0	3	2	2	0	0	0	0	0	0	0	0	0	0	0	0	0	0	0	0	0	0	1	1	1	1	0	0	0	0
10702301	1	5	1	115711	3	0	54	4	0	1	2	2	4	3	0	0	0	0	0	0	0	0	0	0	0	0	0	0	0	0	0	1	1	1	1	0	0	0	0
10702302	1	5	2	104542	0	0	52	1	1	0	0	2	3	0	0	0	0	0	0	0	0	0	0	0	0	0	0	0	0	0	0	1	1	1	1	0	0	0	0
10702501	1	6	1	127392	3	0	65	4	0	1	3	2	4	4	8	0				0	0	0	1	0	1	8	0	0	0	0	0	1	1		1
10702502	1	6	2	143101	0	0	60	1	1	0	0	2	5	0	8	8							1	1	0	8	8	1				1	1
10702701	1	4	1	116836	2	0	40	3	0	1	1	2	4	2	0	0	0	0	0	0	0	0	0	0	0	0	0	0	0	0	0	1	1	1	1	0	0	0	0
10702801	1	7	2	168249	2	1	80	1	1	1	0	2	5	2	1	1	1	1	1	1	1	1	1	0	0	1	1	0	1	1	1	3	3	8	8
10702802	1	6	1	151484	3	0	60	2	1	1	0	2	5	4	0	0	0	0	0	0	0	0	0	0	0	0	0	0	0	0	0	3	3	1	1	0	0	0	0
10702901	1	6	2	138631	1	0	65	4	1	1	1		4	1	0	0	0	0	0	0	0	0	0	0	0	0	0	0	0	0	0	1	1	1	1	0	0	0	0
10703201	1	6	1	82699.9	3	0	61	4	0	1	2	2	2	3	8	8							1	1	0	8	8	1				3	2
10703202	1	5	2	114042	0	1	55	1	1	0	0	2	4	0	0	0	0	0	0	0	0	0	0	0	0	0	0	0	0	0	0	1	1	1	1	0	0	0	0
10703301	1	5	2	120916	0	1	55	1	1	0	0	2	4	0	0	0	0	0	0	0	0	0	0	0	0	0	0	0	0	0	0	3	3	1	1	0	0	0	0
10703401	1	6	2	184871	2	0	65	1	1	1	0	2	5	2	0	0	0	0	0	0	0	0	0	0	0	0	0	0	0	0	0	1	1	1	1	0	0	0	0
10703701	1	7	2	96791.2	1	0	72	1	1	1	0	2	3	1	9	9																5	5
10703801	1	4	2	138631	0	0	47	1	1	0	0	2	4	0	0	0	0	0	0	0	0	0	0	0	0	0	0	0	0	0	0	1	1	1	1	0	0	0	0
10703901	1	5	1	160425	0	0	55	3	0	0	2	2	5	0	0	0	0	0	0	0	0	0	0	0	0	0	0	0	0	0	0	1	1	1	1	0	0	0	0
10704201	1	6	2	115817	0	0	68	4	1	0	0	2	4	0	2	2							1	0	0	3	3	1				5	5
10704801	1	5	1	159866	3	0	51	2	1	1	1	2	5	5	0	0	0	0	0	0	0	0	0	0	0	0	0	0	0	0	0	1	1	1	1	0	0	0	0
10704802	1	4	2	31614.2	0	0	41	1	1	0	0	2	1	0	0	0	0	0	0	0	0	0	0	0	0	0	0	0	0	0	0	1	1	1	1	0	0	0	0
10704901	1	4	1	36207.2	3	0	42	2	0	1	0	2	1	4	0	0	0	0	0	0	0	0	0	0	0	0	0	0	0	0	0	1	1	1	1	0	0	0	0
10704902	1	4	2	101189	2	0	40	2	1	1	0	2	3	1	0	0	0	0	0	0	0	0	0	0	0	0	0	0	0	0	0	1	1	1	1	0	0	0	0
10705001	1	6	1	103804	3	0	65	3	1	1	0	2	3	3	0	0	0	0	0	0	0	0	0	0	0	0	0	0	0	0	0	2	1	1	1	0	0	0	0
10705002	1	6	2	191161	0	0	65	1	1	0	0	1	5	0	0	0	0	0	0	0	0	0	0	0	0	0	0	0	0	0	0	2	1	1	1	0	0	0	0
10705201	1	5	1	101156	1	0	56	2	0	1	0	2	3	1	0	0	0	0	0	0	0	0	0	0	0	0	0	0	0	0	0	1	1	1	1	0	0	0	0
10705202	1	4	2	24070	0	0	42	1	1	0	3	2	1	0	0	0	0	0	0	0	0	0	0	0	0	0	0	0	0	0	0	1	1	1	1	0	0	0	0
10705501	1	5	1	154139	3	0	57	3	1	1	1	2	5	4	0	0	0	0	0	0	0	0	0	0	0	0	0	0	0	0	0	1	1	1	1	0	0	0	0
10705701	1	6	1	103198	0	0	65	2	0	0	3	2	3	0	0	0	0	0	0	0	0	0	0	0	0	0	0	0	0	0	0	1	1	1	1	0	0	0	0
10705702	1	6	2	81629.7	0	0	63	1	1	0	1	2	2	0	0	0	0	0	0	0	0	0	0	0	0	0	0	0	0	0	0	3	1	1	1	0	0	0	0
10705901	1	4	2	102865	0	0	48	1	1	0	1	2	3	0	0	0	0	0	0	0	0	0	0	0	0	0	0	0	0	0	0	1	1	1	1	0	0	0	0
10706201	1	6	1	109575	3	0	62	2	0	1	3	2	4	4	0	0	0	0	0	0	0	0	0	0	0	0	0	0	0	0	0	2	1	1	1	0	0	0	0
10706202	1	6	2	191720	0	0	60	1	1	0	1	2	5	0	0	0	0	0	0	0	0	0	0	0	0	0	0	0	0	0	0	1	1	1	1	0	0	0	0
10706301	1	6	2	77717.9	0	0	68	1	1	0	0	2	2	0	1	8	1	1	1				1	0	1	1	8	0	1	1	1	3	2	8
10706302	1	4	1	47431.4	0	0	44	4	1	0	3	2	1	0	0	0	0	0	0	0	0	0	0	0	0	0	0	0	0	0	0	1	1	1	1	0	0	0	0
10706303	1	4	2	106777	0	0	43	1	1	0	2	2	3	0	0	0	0	0	0	0	0	0	0	0	0	0	0	0	0	0	0	1	1	1	1	0	0	0	0
10706401	1	6	2	136954	2	0	62	1	1	1	0	2	4	2	0	0	0	0	0	0	0	0	0	0	0	0	0	0	0	0	0	1	1	1	1	0	0	0	0
10706501	1	4	1	70018.4	0	0	44	3	0	0	3	2	2	0	0	0	0	0	0	0	0	0	0	0	0	0	0	0	0	0	0	1	1	1	1	0	0	0	0
10706502	1	4	2	104542	0	0	41	1	1	0	2	2	3	0	0	0	0	0	0	0	0	0	0	0	0	0	0	0	0	0	0	1	1	1	1	0	0	0	0
10706601	1	5	1	44160.6	0	1	58	4	1	0	4	2	1	0	0	0	0	0	0	0	0	0	0	0	0	0	0	0	0	0	0	1	1	1	1	0	0	0	0
10706602	1	5	2	52230.8	0	0	53	1	1	0	3	2	1	0	8	8							1	1	0	8	8	1				1	1
10706801	1	6	1	78894	0	1	62	4	1	0	3	2	2	0	0	0	0	0	0	0	0	0	0	0	0	0	0	0	0	0	0	1	1	1	1	0	0	0	0
10706802	1	6	2	127019	2	0	61	1	1	1	2	2	4	1	1	1	1	1	0	1	1	0	1	0	0	1	1	0	1	1	0	2	1	7	7
10707001	1	7	1	78660.2	0	1	78	4	1	0	3	2	2	0	8	8							1	1	0	8	8	1				1	1
10707002	1	6	2	127454	2	0	67	4	1	1	0	1	4	1	8	8							1	1	0	8	8	1				2	1
10707101	1	7	1	123970	3	0	75	4	0	1	3	2	4	5	8	1				1	1	1	1	0	1	8	1	0	1	1	1	2	2		8
10707102	1	7	2	135836	0	0	73	1	1	0	1	2	4	0	1	1	1	1	1	1	1	1	1	0	0	1	1	0	1	1	1	2	2	8	8
10707104	1	4	2	57599.9	0	0	42	1	1	0	3	2	1	0	0	0	0	0	0	0	0	0	0	0	0	0	0	0	0	0	0	1	1	1	1	0	0	0	0
10707105	1	4	1	81542.1	3	0	40	4	0	1	3	2	2	3	0	0	0	0	0	0	0	0	0	0	0	0	0	0	0	0	0	1	1	1	1	0	0	0	0
10707201	1	5	1	53983.9	2	0	52	3	0	1	4	2	1	2	0	0	0	0	0	0	0	0	0	0	0	0	0	0	0	0	0	1	1	1	1	0	0	0	0
10707202	1	4	2	131366	0	0	49	1	1	0	2	2	4	0	0	0	0	0	0	0	0	0	0	0	0	0	0	0	0	0	0	1	1	1	1	0	0	0	0
10707301	1	4	1	86564.2	0	0	43	2	0	0	4	2	3	0	0	0	0	0	0	0	0	0	0	0	0	0	0	0	0	0	0	1	1	1	1	0	0	0	0
10707401	1	5	1	32962	2	1	54	3	1	1	3	2	1	2	0	0	0	0	0	0	0	0	0	0	0	0	0	0	0	0	0	1	1	1	1	0	0	0	0
10707402	1	5	2	52011.6	0	0	52	1	1	0	2	2	1	0	0	0	0	0	0	0	0	0	0	0	0	0	0	0	0	0	0	1	1	1	1	0	0	0	0
10707501	1	5	2	116277	0	0	51	1	1	0	0	2	4	0	0	0	0	0	0	0	0	0	0	0	0	0	0	0	0	0	0	3	1	1	1	0	0	0	0
10707801	1	4	1	111248	2	0	43	2	0	1	1	2	4	2	0	0	0	0	0	0	0	0	0	0	0	0	0	0	0	0	0	1	1	1	1	0	0	0	0
10707802	1	4	2	69894.2	0	0	40	1	1	0	1	2	2	0	0	0	0	0	0	0	0	0	0	0	0	0	0	0	0	0	0	1	1	1	1	0	0	0	0
10707903	1	4	2	128013	0	1	49	1	1	0	1	2	4	0	0	0	0	0	0	0	0	0	0	0	0	0	0	0	0	0	0	3	1	1	1	0	0	0	0
10708001	1	7	2	120189	0	0	75	4	1	0	1	2	4	0	8	8							1	1	0	8	8	1				1	1
10708101	1	4	2	105101	0	0	47	1	1	0	1	2	3	0	0	0	0	0	0	0	0	0	0	0	0	0	0	0	0	0	0	1	1	1	1	0	0	0	0
10708301	1	6	1	122205	1	1	66	4	0	1	4	2	4	1	0	0	0	0	0	0	0	0	0	0	0	0	0	0	0	0	0	1	1	1	1	0	0	0	0
10708302	1	6	2	36923.1	0	0	65	1	1	0	1	2	1	0	0	0	0	0	0	0	0	0	0	0	0	0	0	0	0	0	0	2	2	1	1	0	0	0	0
10708401	1	6	1	212955	3	0	60	2	0	1	1	2	5	5	0	0	0	0	0	0	0	0	0	0	0	0	0	0	0	0	0	1	1	1	1	0	0	0	0
10708502	1	6	2	127454	0	0	64	1	1	0	0	2	4	0	0	0	0	0	0	0	0	0	0	0	0	0	0	0	0	0	0	1	1	1	1	0	0	0	0
10708802	1	4	2	89194	0	0	45	1	1	0	1	2	3	0	0	0	0	0	0	0	0	0	0	0	0	0	0	0	0	0	0	2	1	1	1	0	0	0	0
10708901	1	4	1	148131	2	0	48	2	0	1	0	2	5	2	0	0	0	0	0	0	0	0	0	0	0	0	0	0	0	0	0	1	1	1	1	0	0	0	0
10709101	1	6	1	52084.6	3	0	62	4	1	1	3	2	1	5	0	0	0	0	0	0	0	0	0	0	0	0	0	0	0	0	0	1	1	1	1	0	0	0	0
10709102	1	6	2	183896	0	0	60	1	1	0	1	2	5	0	0	0	0	0	0	0	0	0	0	0	0	0	0	0	0	0	0	1	1	1	1	0	0	0	0
10709202	1	5	2	135836	1	0	58	1	1	1	1	2	4	1	0	0	0	0	0	0	0	0	0	0	0	0	0	0	0	0	0	3	1	1	1	0	0	0	0
10709301	1	7	1	208003	3	0	78	2	1	1	0	2	5	5	8	8							1	1	0	8	8	1				3	2
10709302	1	4	1	76600.2	1	0	43	2	1	1	0	2	2	1	0	0	0	0	0	0	0	0	0	0	0	0	0	0	0	0	0	1	1	1	1	0	0	0	0
10709303	1	4	2	74364.9	0	0	42	1	1	0	0	2	2	0	0	0	0	0	0	0	0	0	0	0	0	0	0	0	0	0	0	1	1	1	1	0	0	0	0
10709501	1	6	1	182778	3	0	60	2	0	1	2	2	5	3	0	0	0	0	0	0	0	0	0	0	0	0	0	0	0	0	0	2	1	1	1	0	0	0	0
10709502	1	4	2	90012.2	2	0	49	1	1	1	0	2	3	1	0	0	0	0	0	0	0	0	0	0	0	0	0	0	0	0	0	2	1	1	1	0	0	0	0
10709801	1	5	1	64904.9	0	0	52	3	1	0	3	2	2	0	0	0	0	0	0	0	0	0	0	0	0	0	0	0	0	0	0	1	1	1	1	0	0	0	0
10709802	1	5	2	102307	0	0	52	1	1	0	0	2	3	0	0	0	0	0	0	0	0	0	0	0	0	0	0	0	0	0	0	1	1	1	1	0	0	0	0
10709902	1	6	2	141206	0	0	62	1	1	0	0	2	5	0	0	0	0	0	0	0	0	0	0	0	0	0	0	0	0	0	0	1	1	1	1	0	0	0	0
10800101	1	6	1	57271.2	3	0	61	2	0	1	1	1	1	4	1	1	1	1	0	1	1	0	1	0	0	1	1	0	1	1	0	3	1	7	7
10800102	1	5	2	158190	0	0	57	1	1	0	0	2	5	0	0	0	0	0	0	0	0	0	0	0	0	0	0	0	0	0	0	1	1	1	1	0	0	0	0
10800202	1	4	2	98931.6	0	0	42	1	1	0	0	2	3	0	0	0	0	0	0	0	0	0	0	0	0	0	0	0	0	0	0	1	1	1	1	0	0	0	0
10800301	1	7	2	170564	0	0	70	4	1	0	0	2	5	0	1	1	1	1	0	1	1	0	1	0	0	1	1	0	1	1	0	3	1	7	7
10800302	1	5	1	44560.5	2	0	50	3	0	1	2	2	1	2	0	0	0	0	0	0	0	0	0	0	0	0	0	0	0	0	0	1	1	1	1	0	0	0	0
10800303	1	4	2	117884	1	0	47	1	1	1	0	2	4	1	0	0	0	0	0	0	0	0	0	0	0	0	0	0	0	0	0	1	1	1	1	0	0	0	0
10800401	1	4	1	33968.2	2	0	45	2	0	1	2	2	1	1	0	0	0	0	0	0	0	0	0	0	0	0	0	0	0	0	0	1	1	1	1	0	0	0	0
10800501	1	6	2	168249	0	0	63	1	1	0	0	1	5	0	8	1				1	1	1	1	0	1	8	1	0	1	1	1	3	3		8
10800601	1	4	2	124660	2	0	42	2	1	1	1	2	4	2	0	0	0	0	0	0	0	0	0	0	0	0	0	0	0	0	0	1	1	1	1	0	0	0	0
10800702	1	4	2	91129.9	0	0	42	1	1	0	0	2	3	0	0	0	0	0	0	0	0	0	0	0	0	0	0	0	0	0	0	1	1	1	1	0	0	0	0
10800901	1	6	1	73276.5	3	0	62	1	1	1	1	2	2	4	0	0	0	0	0	0	0	0	0	0	0	0	0	0	0	0	0	1	1	1	1	0	0	0	0
10800902	1	6	2	185014	2	0	61	2	1	1	0	2	5	2	0	0	0	0	0	0	0	0	0	0	0	0	0	0	0	0	0	3	1	1	1	0	0	0	0
10801001	1	4	1	56979	0	0	46	3	0	0	3	2	1	0	0	0	0	0	0	0	0	0	0	0	0	0	0	0	0	0	0	1	1	1	1	0	0	0	0
10801002	1	4	2	107895	0	0	42	1	1	0	0	2	4	0	0	0	0	0	0	0	0	0	0	0	0	0	0	0	0	0	0	1	1	1	1	0	0	0	0
10801101	1	4	2	124660	0	0	42	1	1	0	0	2	4	0	0	0	0	0	0	0	0	0	0	0	0	0	0	0	0	0	0	1	1	1	1	0	0	0	0
10801201	1	7	1	220118	3	0	85	4	0	1	1	2	5	5	1	1	1	1	0	1	1	0	1	0	0	1	1	0	1	1	0	3	1	7	7
10801301	1	6	1	117488	3	0	67	1	0	1	1	2	4	5	1	1	1	1	0	1	1	0	1	0	0	1	1	0	1	1	0	3	3	7	7
10801302	1	6	2	164370	2	0	65	1	1	1	0	1	5	1	1	1	1	1	0	1	1	0	1	0	0	1	1	0	1	1	0	2	1	7	7
10801401	1	5	1	163778	2	0	52	3	0	1	1	2	5	2	0	0	0	0	0	0	0	0	0	0	0	0	0	0	0	0	0	1	1	1	1	0	0	0	0
10801402	1	4	2	87776.9	0	0	48	1	1	0	0	2	3	0	0	0	0	0	0	0	0	0	0	0	0	0	0	0	0	0	0	1	1	1	1	0	0	0	0
10801501	1	4	1	113900	3	0	44	3	1	1	3	2	4	3	0	0	0	0	0	0	0	0	0	0	0	0	0	0	0	0	0	1	1	1	1	0	0	0	0
10801701	1	4	1	117954	3	0	45	2	0	1	1	2	4	5	0	0	0	0	0	0	0	0	0	0	0	0	0	0	0	0	0	1	1	1	1	0	0	0	0
10801702	1	4	2	107895	0	0	42	1	1	0	0	2	4	0	0	0	0	0	0	0	0	0	0	0	0	0	0	0	0	0	0	1	1	1	1	0	0	0	0
10801801	1	7	1	167116	3	0	84	4	0	1	0	2	5	5	2	2							1	0	0	3	3	1				5	5
10801901	1	7	1	180543	3	1	80	4	0	1	0	1	5	5	0	0	0	0	0	0	0	0	0	0	0	0	0	0	0	0	0	1	1	1	1	0	0	0	0
10801902	1	4	1	95622.5	3	0	42	2	1	1	1	2	3	4	0	0	0	0	0	0	0	0	0	0	0	0	0	0	0	0	0	1	1	1	1	0	0	0	0
10802001	1	7	2	160984	3	0	77	1	1	1	0	1	5	5	0	0	0	0	0	0	0	0	0	0	0	0	0	0	0	0	0	1	1	1	1	0	0	0	0
10802202	1	5	2	113483	3	0	50	1	1	1	0	2	4	4	1	1	0	1	0	0	1	0	1	0	0	0	0	0	0	1	0	2	1	3	3		1		2
10802501	1	6	1	198985	3	0	61	1	0	1	2	2	5	4	0	0	0	0	0	0	0	0	0	0	0	0	0	0	0	0	0	3	1	1	1	0	0	0	0
10802502	1	6	2	128911	2	0	60	1	1	1	0	2	4	1	0	0	0	0	0	0	0	0	0	0	0	0	0	0	0	0	0	1	1	1	1	0	0	0	0
10802701	1	7	2	177749	0	0	77	4	1	0	0	2	5	0	8	8							1	1	0	8	8	1				1	1
10803001	1	4	1	101189	3	0	40	2	0	1	1	2	3	5	0	0	0	0	0	0	0	0	0	0	0	0	0	0	0	0	0	1	1	1	1	0	0	0	0
10803101	1	5	1	56285	1	0	51	3	0	1	2	2	1	1	0	0	0	0	0	0	0	0	0	0	0	0	0	0	0	0	0	1	1	1	1	0	0	0	0
10803102	1	4	2	148131	0	1	49	1	1	0	0	1	5	0	0	0	0	0	0	0	0	0	0	0	0	0	0	0	0	0	0	1	1	1	1	0	0	0	0
10803201	1	5	2	147433	0	0	57	1	1	0	1	2	5	0	0	0	0	0	0	0	0	0	0	0	0	0	0	0	0	0	0	3	1	1	1	0	0	0	0
10803302	1	6	2	199543	0	0	64	1	1	0	0	2	5	0	0	0	0	0	0	0	0	0	0	0	0	0	0	0	0	0	0	1	1	1	1	0	0	0	0
10803701	1	7	2	213059	0	0	75	1	1	0	0	2	5	0	1	1	0	1	1	0	1	1	1	0	0	0	0	0	0	1	1	3	2	4	4
10803802	1	4	2	117954	0	0	45	1	1	0	0	2	4	0	0	0	0	0	0	0	0	0	0	0	0	0	0	0	0	0	0	1	1	1	1	0	0	0	0
10803901	1	6	2	181102	0	0	60	1	1	0	0	2	5	0	0	0	0	0	0	0	0	0	0	0	0	0	0	0	0	0	0	1	1	1	1	0	0	0	0
10803902	1	5	1	77717.9	0	0	54	3	0	0	0	2	2	0	0	0	0	0	0	0	0	0	0	0	0	0	0	0	0	0	0	1	1	1	1	0	0	0	0
10804301	1	7	2	181821	3	0	94	4	1	1	0	1	5	5	8	8							1	1	0	8	8	1				5	5
10804302	1	4	1	115331	3	0	40	3	0	1	1	2	4	5	0	0	0	0	0	0	0	0	0	0	0	0	0	0	0	0	0	1	1	1	1	0	0	0	0
10804401	1	4	2	107895	1	0	48	1	1	1	0	2	4	1	0	0	0	0	0	0	0	0	0	0	0	0	0	0	0	0	0	1	1	1	1	0	0	0	0
10804501	1	7	1	204014	3	0	72	2	0	1	0	2	5	4	8	1				1	1	0	1	0	1	8	1	0	1	1	0	1	1		7
10804502	1	6	2	207367	1	0	66	1	1	1	0	2	5	1	0	0	0	0	0	0	0	0	0	0	0	0	0	0	0	0	0	2	1	1	1	0	0	0	0
10804503	1	5	2	107895	0	1	52	4	1	0	1	2	4	0	0	0	0	0	0	0	0	0	0	0	0	0	0	0	0	0	0	1	1	1	1	0	0	0	0
10804504	1	4	2	111248	0	0	43	1	1	0	0	2	4	0	0	0	0	0	0	0	0	0	0	0	0	0	0	0	0	0	0	1	1	1	1	0	0	0	0
10804601	1	6	2	192837	0	0	63	1	1	0	0	2	5	0	0	0	0	0	0	0	0	0	0	0	0	0	0	0	0	0	0	2	1	1	1	0	0	0	0
10804701	1	4	1	121866	0	0	45	3	0	0	0	2	4	0	0	0	0	0	0	0	0	0	0	0	0	0	0	0	0	0	0	1	1	1	1	0	0	0	0
10804702	1	4	2	114601	3	0	44	1	1	1	0	2	4	3	0	0	0	0	0	0	0	0	0	0	0	0	0	0	0	0	0	1	1	1	1	0	0	0	0
10804801	1	6	2	171602	1	0	61	1	1	1	0	2	5	1	0	0	0	0	0	0	0	0	0	0	0	0	0	0	0	0	0	1	1	1	1	0	0	0	0
10804901	1	4	2	117954	1	0	45	1	1	1	0	2	4	1	0	0	0	0	0	0	0	0	0	0	0	0	0	0	0	0	0	1	1	1	1	0	0	0	0
10805002	1	4	2	117954	0	0	45	1	1	0	0	2	4	0	0	0	0	0	0	0	0	0	0	0	0	0	0	0	0	0	0	3	1	1	1	0	0	0	0
10805101	1	7	2	201779	0	0	77	4	1	0	0	2	5	0	8	1				1	1	0	1	0	1	8	1	0	1	1	0	3	1		7
10805301	1	6	1	128013	3	0	60	2	0	1	2	2	4	5	0	0	0	0	0	0	0	0	0	0	0	0	0	0	0	0	0	1	1	1	1	0	0	0	0
10805302	1	5	2	105101	0	0	59	1	1	0	0	2	3	0	0	0	0	0	0	0	0	0	0	0	0	0	0	0	0	0	0	1	1	1	1	0	0	0	0
10805601	1	4	1	90472.4	2	0	42	2	0	1	0	2	3	2	0	0	0	0	0	0	0	0	0	0	0	0	0	0	0	0	0	1	1	1	1	0	0	0	0
10805701	1	7	2	226367	0	0	73	4	1	0	0	2	5	0	1	8	1	1	1				1	0	1	1	8	0	1	1	1	3	3	8
10805801	1	5	2	113483	3	0	50	1	1	1	0	2	4	3	0	0	0	0	0	0	0	0	0	0	0	0	0	0	0	0	0	1	1	1	1	0	0	0	0
10805901	1	5	2	140453	3	0	51	1	1	1	0	2	5	4	0	0	0	0	0	0	0	0	0	0	0	0	0	0	0	0	0	1	1	1	1	0	0	0	0
10806102	1	4	2	129689	0	0	49	1	1	0	0	2	4	0	1	1	1	1	1	1	1	1	1	0	0	1	1	0	1	1	1	3	3	8	8
10806202	1	4	2	105101	0	0	47	1	1	0	0	2	3	0	0	0	0	0	0	0	0	0	0	0	0	0	0	0	0	0	0	1	1	1	1	0	0	0	0
10806401	1	5	2	149248	2	0	51	1	1	1	0	2	5	2	0	0	0	0	0	0	0	0	0	0	0	0	0	0	0	0	0	1	1	1	1	0	0	0	0
10806501	1	7	2	225973	1	0	90	4	1	1	0	1	5	1	8	8							1	1	0	8	8	1				3	3
10806503	1	5	2	163219	1	1	53	1	1	1	0	1	5	1	0	0	0	0	0	0	0	0	0	0	0	0	0	0	0	0	0	1	1	1	1	0	0	0	0
10806702	1	4	2	107895	0	0	48	1	1	0	0	2	4	0	0	0	0	0	0	0	0	0	0	0	0	0	0	0	0	0	0	1	1	1	1	0	0	0	0
10806801	1	5	1	71589	2	1	55	2	0	1	3	2	2	2	0	0	0	0	0	0	0	0	0	0	0	0	0	0	0	0	0	1	1	1	1	0	0	0	0
10806802	1	4	2	109571	0	0	45	1	1	0	0	2	4	0	0	0	0	0	0	0	0	0	0	0	0	0	0	0	0	0	0	1	1	1	1	0	0	0	0
10806901	1	5	1	124528	2	0	56	1	0	1	3	1	4	2	0	0	0	0	0	0	0	0	0	0	0	0	0	0	0	0	0	1	1	1	1	0	0	0	0
10806902	1	5	2	131366	0	0	55	1	1	0	0	2	4	0	0	0	0	0	0	0	0	0	0	0	0	0	0	0	0	0	0	1	1	1	1	0	0	0	0
10807002	1	5	2	119072	1	0	52	1	1	1	0	2	4	1	1	1	0	1	0	0	1	1	1	0	0	0	0	0	0	1	1	2	1	3	4
10807101	1	7	1	206030	3	0	90	4	0	1	0	2	5	5	9	8							1	0	1	9	8	1				5	5
10807102	1	5	1	158865	3	0	55	3	0	1	0	2	5	4	0	0	0	0	0	0	0	0	0	0	0	0	0	0	0	0	0	1	1	1	1	0	0	0	0
10807103	1	5	2	156035	0	0	52	1	1	0	0	2	5	0	0	0	0	0	0	0	0	0	0	0	0	0	0	0	0	0	0	1	1	1	1	0	0	0	0
10807201	1	4	2	99512.4	0	0	45	1	1	0	0	2	3	0	0	0	0	0	0	0	0	0	0	0	0	0	0	0	0	0	0	1	1	1	1	0	0	0	0
10807301	1	4	1	96791.2	3	0	47	2	0	1	2	2	3	3	0	0	0	0	0	0	0	0	0	0	0	0	0	0	0	0	0	1	1	1	1	0	0	0	0
10807302	1	4	2	93924	0	0	43	1	1	0	1	2	3	0	0	0	0	0	0	0	0	0	0	0	0	0	0	0	0	0	0	1	1	1	1	0	0	0	0
10807401	1	4	2	110689	0	0	49	1	1	0	0	2	4	0	0	0	0	0	0	0	0	0	0	0	0	0	0	0	0	0	0	1	1	1	1	0	0	0	0
10807502	1	4	2	105101	0	0	47	1	1	0	1	2	3	0	0	0	0	0	0	0	0	0	0	0	0	0	0	0	0	0	0	1	1	1	1	0	0	0	0
10807702	1	4	2	123542	2	0	48	1	1	1	0	2	4	2	0	0	0	0	0	0	0	0	0	0	0	0	0	0	0	0	0	1	1	1	1	0	0	0	0
10807801	1	7	2	167171	2	0	71	4	1	1	0	2	5	2	8	2							1	0	1	8	3	1				2	1
10807802	1	4	1	127144	0	0	46	2	0	0	1	2	4	0	0	0	0	0	0	0	0	0	0	0	0	0	0	0	0	0	0	1	1	1	1	0	0	0	0
10807803	1	4	2	81070.9	0	0	45	1	1	0	0	2	2	0	0	0	0	0	0	0	0	0	0	0	0	0	0	0	0	0	0	1	1	1	1	0	0	0	0
10807901	1	4	1	99245.7	3	0	43	2	0	1	1	2	3	5	0	0	0	0	0	0	0	0	0	0	0	0	0	0	0	0	0	1	1	1	1	0	0	0	0
10807902	1	4	2	85541.5	0	0	40	1	1	0	0	2	3	0	0	0	0	0	0	0	0	0	0	0	0	0	0	0	0	0	0	1	1	1	1	0	0	0	0
10808001	1	6	1	178078	3	0	66	2	0	1	1	2	5	5	1	1	0	1	0	0	1	0	1	0	0	0	0	0	0	1	0	2	1	3	3		1		2
10808002	1	6	2	152601	3	0	62	1	1	1	0	2	5	5	0	0	0	0	0	0	0	0	0	0	0	0	0	0	0	0	0	2	1	1	1	0	0	0	0
10808301	1	7	1	205417	3	1	81	4	0	1	1	1	5	3	8	1				1	1	0	1	0	1	8	1	0	1	1	0	1	1		7
10808302	1	6	2	225250	1	0	69	4	1	1	0	1	5	1	1	1	1	1	0	0	1	0	1	0	0	1	0	0	1	1	0	1	1	7	3
10808501	1	5	1	120189	2	0	50	3	0	1	3	2	4	2	0	0	0	0	0	0	0	0	0	0	0	0	0	0	0	0	0	1	1	1	1	0	0	0	0
10808502	1	4	2	107895	0	0	42	1	1	0	2	2	4	0	0	0	0	0	0	0	0	0	0	0	0	0	0	0	0	0	0	1	1	1	1	0	0	0	0
10808701	1	5	1	119072	3	0	52	3	0	1	0	2	4	5	0	0	0	0	0	0	0	0	0	0	0	0	0	0	0	0	0	1	1	1	1	0	0	0	0
10808702	1	4	2	128013	0	0	48	1	1	0	0	2	4	0	0	0	0	0	0	0	0	0	0	0	0	0	0	0	0	0	0	1	1	1	1	0	0	0	0
10808902	1	4	2	124660	0	0	42	1	1	0	0	2	4	0	8	0				0	0	0	1	0	1	8	0	0	0	0	0	1	1		1
10809001	1	6	1	206808	3	0	63	2	0	1	0	2	5	2	0	0	0	0	0	0	0	0	0	0	0	0	0	0	0	0	0	1	1	1	1	0	0	0	0
10809002	1	6	2	189484	3	0	60	1	1	1	0	2	5	3	0	0	0	0	0	0	0	0	0	0	0	0	0	0	0	0	0	1	1	1	1	0	0	0	0
10809201	1	7	1	201161	3		70	4	0	1	0	1	5	5	0	0	0	0	0	0	0	0	0	0	0	0	0	0	0	0	0	1	1	1	1	0	0	0	0
10809202	1	6	2	178308	3	0	69	1	1	1	0	1	5	3	1	1	1	1	0	0	1	0	1	0	0	1	0	0	1	1	0	3	2	7	3
10900101	1	4	1	66110.2	3	0	41	2	0	1	3	2	2	4	0	0	0	0	0	0	0	0	0	0	0	0	0	0	0	0	0	1	1	1	1	0	0	0	0
10900102	1	4	2	104542	3	0	41	1	1	1	0	2	3	5	0	0	0	0	0	0	0	0	0	0	0	0	0	0	0	0	0	1	1	1	1	0	0	0	0
10900301	1	5	2	123542	3	0	50	1	1	1	0	2	4	5	0	0	0	0	0	0	0	0	0	0	0	0	0	0	0	0	0	1	1	1	1	0	0	0	0
10900501	1	7	1	201779	3	0	72	2	1	1	0	2	5	5	1	0	0	1	1	0	0	0	1	0	0	0	0	0	0	1	1	3	3	4	1
10900502	1	6	2	186690	0	0	60	1	1	0	0	2	5	0	0	0	0	0	0	0	0	0	0	0	0	0	0	0	0	0	0	3	1	1	1	0	0	0	0
10900601	1	4	1	116836	3	0	40	2	0	1	2	2	4	4	0	0	0	0	0	0	0	0	0	0	0	0	0	0	0	0	0	1	1	1	1	0	0	0	0
10900701	1	4	1	148131	0	0	48	2	0	0	3	2	5	0	0	0	0	0	0	0	0	0	0	0	0	0	0	0	0	0	0	1	1	1	1	0	0	0	0
10900702	1	4	2	114601	0	0	44	1	1	0	1	2	4	0	0	0	0	0	0	0	0	0	0	0	0	0	0	0	0	0	0	1	1	1	1	0	0	0	0
10900901	1	6	2	158190	3	0	63	1	1	1	0	1	5	4	0	0	0	0	0	0	0	0	0	0	0	0	0	0	0	0	0	3	2	1	1	0	0	0	0
10901002	1	4	2	69894.2	1	0	40	1	1	1	1	2	2	1	0	0	0	0	0	0	0	0	0	0	0	0	0	0	0	0	0	2	2	1	1	0	0	0	0
10901101	1	6	2	157072	3	0	62	1	1	1	0	2	5	4	8	8							1	1	0	8	8	1				2	1
10901102	1	4	1	82995.8	3	0	49	1	0	1	3	2	2	4	0	0	0	0	0	0	0	0	0	0	0	0	0	0	0	0	0	1	1	1	1	0	0	0	0
10901201	1	6	2	178308	0	0	64	1	1	0	0	2	5	0	1	0	0	1	0	0	0	0	1	0	0	0	0	0	0	1	0	1	1	3	1		1		2
10901302	1	4	2	101189	0	0	40	1	1	0	0	2	3	0	0	0	0	0	0	0	0	0	0	0	0	0	0	0	0	0	0	1	1	1	1	0	0	0	0
10901501	1	5	2	96718.2	0	0	58	1	1	0	3	2	3	0	0	0	0	0	0	0	0	0	0	0	0	0	0	0	0	0	0	1	1	1	1	0	0	0	0
10901601	1	6	2	141425	2	0	60	2	1	1	0	2	5	2	0	0	0	0	0	0	0	0	0	0	0	0	0	0	0	0	0	3	1	1	1	0	0	0	0
10901701	1	7	2	263809	0		92	4	1	0	0	1	5	0	2	2							1	0	0	3	3	1				5	5
10901801	1	7	1	192837	3	0	76	4	0	1	0	2	5	5	8	8							1	1	0	8	8	1				1	1
10901802	1	5	2	131366	0	0	52	1	1	0	0	1	4	0	0	0	0	0	0	0	0	0	0	0	0	0	0	0	0	0	0	2	1	1	1	0	0	0	0
10901901	1	4	1	87776.9	1	0	48	4	1	1	3	2	3	1	0	0	0	0	0	0	0	0	0	0	0	0	0	0	0	0	0	1	1	1	1	0	0	0	0
10902201	1	7	2	194514	0	0	82	4	1	0	0	1	5	0	1	8	0	1	1				1	0	1	0	8	0	0	1	1	3	3	4
10902202	1	4	2	99512.4	3	0	45	1	1	1	0	2	3	4	0	0	0	0	0	0	0	0	0	0	0	0	0	0	0	0	0	1	1	1	1	0	0	0	0
10902501	1	6	1	119974	3	0	61	2	1	1	1	2	4	5	1	1	0	1	0	0	1	0	1	0	0	0	0	0	0	1	0	3	1	3	3		1		2
10902502	1	5	2	138631	2	0	59	1	1	1	0	2	4	2	0	0	0	0	0	0	0	0	0	0	0	0	0	0	0	0	0	3	1	1	1	0	0	0	0
10902701	1	7	2	174955	0	0	76	4	1	0	0	2	5	0	8	8							1	1	0	8	8	1				2	1
10902901	1	6	2	154837	0	0	62	1	1	0	0	2	5	0	1	1	0	1	0	0	1	0	1	0	0	0	0	0	0	1	0	3	1	3	3		1		2
10903001	1	5	2	139189	0	0	52	1	1	0	0	2	4	0	1	1	0	1	0	0	1	0	1	0	0	0	0	0	0	1	0	3	1	3	3		1		2
10903101	1	5	1	159866	0	0	51	2	0	0	3	2	5	0	0	0	0	0	0	0	0	0	0	0	0	0	0	0	0	0	0	1	1	1	1	0	0	0	0
10903102	1	4	2	131366	2	0	49	1	1	1	0	2	4	1	8	8							1	1	0	8	8	1				1	1
10903601	1	4	1	39542	0	0	42	3	1	0	4	2	1	0	0	0	0	0	0	0	0	0	0	0	0	0	0	0	0	0	0	1	1	1	1	0	0	0	0
10903802	1	4	2	85541.5	0	0	40	1	1	0	1	2	3	0	0	0	0	0	0	0	0	0	0	0	0	0	0	0	0	0	0	1	1	1	1	0	0	0	0
10903901	1	6	2	161543	3	0	60	1	1	1	0	2	5	3	1	0	0	1	0	0	0	0	1	0	0	0	0	0	0	1	0	3	2	3	1		1		2
10903902	1	5	1	136950	2	0	55	3	1	1	0	2	4	2	0	0	0	0	0	0	0	0	0	0	0	0	0	0	0	0	0	1	1	1	1	0	0	0	0
10904001	1	4	2	128013	0	0	48	3	1	0	0	2	4	0	0	0	0	0	0	0	0	0	0	0	0	0	0	0	0	0	0	1	1	1	1	0	0	0	0
10904102	1	4	2	96718.2	2	0	44	1	1	1	0	2	3	1	0	0	0	0	0	0	0	0	0	0	0	0	0	0	0	0	0	1	1	1	1	0	0	0	0
10904302	1	4	2	129689	2	0	45	1	1	1	0	2	4	1	0	0	0	0	0	0	0	0	0	0	0	0	0	0	0	0	0	1	1	1	1	0	0	0	0
10904501	1	4	1	136395	2	0	45	2	0	1	1	2	4	2	0	0	0	0	0	0	0	0	0	0	0	0	0	0	0	0	0	1	1	1	1	0	0	0	0
10904502	1	4	2	104542	0	0	41	1	1	0	0	2	3	0	0	0	0	0	0	0	0	0	0	0	0	0	0	0	0	0	0	1	1	1	1	0	0	0	0
10904701	1	5	1	137743	3	0	57	4	1	1	0	2	4	3	1	8	0	1	0				1	0	1	0	8	0	0	1	0	3	1	3			1		2
10904702	1	5	2	144778	2	0	53	1	1	1	0	2	5	2	0	0	0	0	0	0	0	0	0	0	0	0	0	0	0	0	0	1	1	1	1	0	0	0	0
10904801	1	4	1	114352	2	0	46	2	0	1	1	2	4	2	0	0	0	0	0	0	0	0	0	0	0	0	0	0	0	0	0	1	1	1	1	0	0	0	0
10904802	1	4	2	91129.9	0	0	42	1	1	0	0	2	3	0	1	1	0	0	1	0	0	0	1	0	0	0	0	0	0	0	1	1	1	2	1			1	3
10905201	1	6	1	149665	2	0	63	4	1	1	0	2	5	2	0	0	0	0	0	0	0	0	0	0	0	0	0	0	0	0	0	1	1	1	1	0	0	0	0
10905202	1	5	2	105380	2	0	51	4	1	1	0	1	3	2	9	9																5	5
10905301	1	6	2	154837	0	0	66	1	1	0	0	1	5	0	8	2							1	0	1	8	3	1				1	1
10905401	1	6	1	183538	3		62	2	0	1	0	2	5	3	0	0	0	0	0	0	0	0	0	0	0	0	0	0	0	0	0	3	3	1	1	0	0	0	0
10905402	1	5	2	162660	3	0	54	1	1	1	0	2	5	4	0	0	0	0	0	0	0	0	0	0	0	0	0	0	0	0	0	1	1	1	1	0	0	0	0
10905801	1	5	1	157072	3	0	58	2	1	1	0	2	5	5	0	0	0	0	0	0	0	0	0	0	0	0	0	0	0	0	0	1	1	1	1	0	0	0	0
10905802	1	5	2	134719	3	0	53	1	1	1	0	2	4	4	0	0	0	0	0	0	0	0	0	0	0	0	0	0	0	0	0	1	1	1	1	0	0	0	0
10906201	1	4	2	115718	0	0	42	1	1	0	2	2	4	0	0	0	0	0	0	0	0	0	0	0	0	0	0	0	0	0	0	1	1	1	1	0	0	0	0
10906301	1	4	1	53421.5	0	0	44	2	1	0	2	2	1	0	0	0	0	0	0	0	0	0	0	0	0	0	0	0	0	0	0	1	1	1	1	0	0	0	0
10906302	1	4	2	85541.5	0	0	40	1	1	0	1	2	3	0	0	0	0	0	0	0	0	0	0	0	0	0	0	0	0	0	0	1	1	1	1	0	0	0	0
10906401	1	4	1	97835.9	3	0	49	2	0	1	2	2	3	5	0	0	0	0	0	0	0	0	0	0	0	0	0	0	0	0	0	3	1	1	1	0	0	0	0
10906402	1	4	2	91319.8	3	0	40	1	1	1	0	2	3	3	0	0	0	0	0	0	0	0	0	0	0	0	0	0	0	0	0	1	1	1	1	0	0	0	0
10907101	1	4	2	110689	3	0	49	1	1	1	0	2	4	4	0	0	0	0	0	0	0	0	0	0	0	0	0	0	0	0	0	1	1	1	1	0	0	0	0
10907201	1	7	2	233073	3	0	96	4	1	1	0	1	5	5	2	2							1	0	0	3	3	1				5	5
10907202	1	5	1	145355	3	0	56	3	0	1	1	2	5	5	0	0	0	0	0	0	0	0	0	0	0	0	0	0	0	0	0	1	1	1	1	0	0	0	0
10907203	1	4	2	108450	2	0	48	1	1	1	0	2	4	2	8	1				0	1	1	1	0	1	8	0	0	0	1	1	1	1		4
10907702	1	4	2	43070.3	0	0	44	2	1	0	0	2	1	0	0	0	0	0	0	0	0	0	0	0	0	0	0	0	0	0	0	1	1	1	1	0	0	0	0
10907901	1	6	1	189729	3	0	69	2	1	1	0	2	5	5	0	0	0	0	0	0	0	0	0	0	0	0	0	0	0	0	0	1	1	1	1	0	0	0	0
10908101	1	6	2	208485	3	0	66	1	1	1	0	2	5	4	0	0	0	0	0	0	0	0	0	0	0	0	0	0	0	0	0	1	1	1	1	0	0	0	0
10908301	1	4	1	37986	2	0	40	3	0	1	1	2	1	2	0	0	0	0	0	0	0	0	0	0	0	0	0	0	0	0	0	1	1	1	1	0	0	0	0
10908401	1	6	1	159085	3	0	68	4	1	1	0	2	5	5	0	0	0	0	0	0	0	0	0	0	0	0	0	0	0	0	0	2	1	1	1	0	0	0	0
10908402	1	6	2	193396	3	0	63	1	1	1	0	2	5	4	0	8	0	0	0				1	0	1	0	8	0	0	0	0	1	1	1
10908601	1	5	1	187249	3	0	58	2	0	1	0	2	5	4	0	0	0	0	0	0	0	0	0	0	0	0	0	0	0	0	0	1	1	1	1	0	0	0	0
10908602	1	4	2	85541.5	3	0	47	1	1	1	0	2	3	3	0	0	0	0	0	0	0	0	0	0	0	0	0	0	0	0	0	1	1	1	1	0	0	0	0
10908801	1	4	1	95724.7	3	0	46	2	1	1	0	2	3	5	0	0	0	0	0	0	0	0	0	0	0	0	0	0	0	0	0	1	1	1	1	0	0	0	0
10908802	1	4	2	104542	0	0	41	1	1	0	0	2	3	0	0	0	0	0	0	0	0	0	0	0	0	0	0	0	0	0	0	1	1	1	1	0	0	0	0
10908901	1	4	1	136395	0	0	45	2	0	0	1	2	4	0	0	0	0	0	0	0	0	0	0	0	0	0	0	0	0	0	0	1	1	1	1	0	0	0	0
10909001	1	7	2	143660	2	0	71	4	1	1	0	2	5	1	8	1				0	1	1	1	0	1	8	0	0	0	1	1	3	2		4
10909201	1	6	1	153021	3	0	67	2	0	1	3	2	5	5	8	8							1	1	0	8	8	1				1	1
10909202	1	5	2	160984	3	0	57	1	1	1	0	2	5	4	0	0	0	0	0	0	0	0	0	0	0	0	0	0	0	0	0	1	1	1	1	0	0	0	0
10909401	1	6	1	162116	3	0	61	2	0	1	2	2	5	5	0	0	0	0	0	0	0	0	0	0	0	0	0	0	0	0	0	2	1	1	1	0	0	0	0
10909402	1	5	2	138072	1	0	51	1	1	1	0	2	4	1	1	1	0	1	1	0	1	1	1	0	0	0	0	0	0	1	1	1	1	4	4
10909501	1	4	1	152043	3	0	49	2	0	1	1	2	5	4	0	0	0	0	0	0	0	0	0	0	0	0	0	0	0	0	0	1	1	1	1	0	0	0	0
10909502	1	4	2	96718.2	3	0	44	1	1	1	0	2	3	4	0	0	0	0	0	0	0	0	0	0	0	0	0	0	0	0	0	1	1	1	1	0	0	0	0
10909801	1	4	2	126336	1	0	48	1	1	1	0	2	4	1	0	0	0	0	0	0	0	0	0	0	0	0	0	0	0	0	0	1	1	1	1	0	0	0	0
10910101	1	5	1	76041.4	3	0	51	4	0	1	3	2	2	5	0	0	0	0	0	0	0	0	0	0	0	0	0	0	0	0	0	1	1	1	1	0	0	0	0
10910102	1	5	2	133601	3	0	50	2	1	1	0	2	4	5	0	0	0	0	0	0	0	0	0	0	0	0	0	0	0	0	0	2	1	1	1	0	0	0	0
10910201	1	4	1	120748	2	0	41	2	0	1	3	2	4	2	0	0	0	0	0	0	0	0	0	0	0	0	0	0	0	0	0	1	1	1	1	0	0	0	0
10910501	1	4	2	102307	0	0	45	1	1	0	0	2	3	0	0	0	0	0	0	0	0	0	0	0	0	0	0	0	0	0	0	3	1	1	1	0	0	0	0
10910801	1	5	2	149248	0	0	54	1	1	0	0	2	5	0	1	1	0	1	0	0	1	0	1	0	0	0	0	0	0	1	0	3	1	3	3		1		2
10911101	1	5	2	141242	0	0	50	2	1	0	0	2	5	0	0	0	0	0	0	0	0	0	0	0	0	0	0	0	0	0	0	1	1	1	1	0	0	0	0
10911201	1	5	1	128013	2	0	51	3	0	1	0	2	4	2	0	0	0	0	0	0	0	0	0	0	0	0	0	0	0	0	0	1	1	1	1	0	0	0	0
10911202	1	4	2	105101	0	0	47	1	1	0	0	2	3	0	0	0	0	0	0	0	0	0	0	0	0	0	0	0	0	0	0	3	1	1	1	0	0	0	0
10911301	1	5	1	155954	3	0	50	3	0	1	0	2	5	5	0	0	0	0	0	0	0	0	0	0	0	0	0	0	0	0	0	1	1	1	1	0	0	0	0
10911302	1	4	2	130807	2	0	47	1	1	1	0	2	4	1	0	0	0	0	0	0	0	0	0	0	0	0	0	0	0	0	0	1	1	1	1	0	0	0	0
10911501	1	7	1	161148	3	0	80	4	0	1	1	1	5	5	2	2							1	0	0	3	3	1				5	3
10911502	1	7	2	186131	3	0	80	1	1	1	0	2	5	5	8	1				0	1	1	1	0	1	8	0	0	0	1	1	3	3		4
10911601	1	4	1	73050	3	0	42	2	0	1	2	2	2	4	0	0	0	0	0	0	0	0	0	0	0	0	0	0	0	0	0	1	1	1	1	0	0	0	0
10911701	1	6	2	147572	0	0	67	1	1	0	0	2	5	0	0	0	0	0	0	0	0	0	0	0	0	0	0	0	0	0	0	1	1	1	1	0	0	0	0
10911702	1	6	1	200102	3	0	62	3	0	1	1	2	5	5	0	0	0	0	0	0	0	0	0	0	0	0	0	0	0	0	0	1	1	1	1	0	0	0	0
10912101	1	5	1	114316	2	0	50	3	0	1	3	2	4	2	8	2							1	0	1	8	3	1				1	1
10912102	1	4	2	128013	0	0	48	1	1	0	0	2	4	0	0	0	0	0	0	0	0	0	0	0	0	0	0	0	0	0	0	2	1	1	1	0	0	0	0
10912402	1	5	2	130248	1	0	58	1	1	1	0	1	4	1	0	0	0	0	0	0	0	0	0	0	0	0	0	0	0	0	0	1	1	1	1	0	0	0	0
10912501	1	7	2	214632	1	0	70	1	1	1	0	1	5	1	0	0	0	0	0	0	0	0	0	0	0	0	0	0	0	0	0	3	1	1	1	0	0	0	0
10912601	1	7	1	186438	3	0	73	4	0	1	0	2	5	5	0	0	0	0	0	0	0	0	0	0	0	0	0	0	0	0	0	1	1	1	1	0	0	0	0
11000101	1	4	2	93924	0	0	45	1	1	0	2	2	3	0	0	0	0	0	0	0	0	0	0	0	0	0	0	0	0	0	0	1	1	1	1	0	0	0	0
11000302	1	5	1	123367	0	0	50	2	0	0	1	2	4	0	0	0	0	0	0	0	0	0	0	0	0	0	0	0	0	0	0	1	1	1	1	0	0	0	0
11000303	1	4	2	107895	0	0	48	1	1	0	2	2	4	0	1	1	0	1	0	0	1	0	1	0	0	0	0	0	0	1	0	3	3	3	3		1		2
11000401	1	6	1	219647	0	0	69	2	0	0	0	1	5	0	1	1	1	1	1	1	1	1	1	0	0	1	1	0	1	1	1	4	3	8	8
11000402	1	6	2	166013	2	0	62	1	1	1	0	2	5	2	0	0	0	0	0	0	0	0	0	0	0	0	0	0	0	0	0	1	1	1	1	0	0	0	0
11000501	1	5	1	127454	3	0	55	2	1	1	2	2	4	4	8	8							1	1	0	8	8	1				1	1
11000502	1	5	2	141425	0	0	52	1	1	0	0	2	5	0	0	0	0	0	0	0	0	0	0	0	0	0	0	0	0	0	0	3	1	1	1	0	0	0	0
11000601	1	6	1	170006	0	0	62	2	0	0	3	2	5	0	0	0	0	0	0	0	0	0	0	0	0	0	0	0	0	0	0	1	1	1	1	0	0	0	0
11000602	1	5	2	147572	0	0	58	1	1	0	1	2	5	0	0	0	0	0	0	0	0	0	0	0	0	0	0	0	0	0	0	1	1	1	1	0	0	0	0
11000801	1	5	2	117954	1	0	50	1	1	1	1	2	4	1	1	1	1	1	0	1	1	0	1	0	0	1	1	0	1	1	0	3	1	7	7
11000901	1	6	1	188367	3	0	66	4	0	1	0	2	5	5	0	0	0	0	0	0	0	0	0	0	0	0	0	0	0	0	0	3	1	1	1	0	0	0	0
11000902	1	6	2	169184	0	0	60	4	1	0	0	2	5	0	0	0	0	0	0	0	0	0	0	0	0	0	0	0	0	0	0	3	2	1	1	0	0	0	0
11001102	1	4	2	102087	2	0	42	2	1	1	0	2	3	1	0	0	0	0	0	0	0	0	0	0	0	0	0	0	0	0	0	1	1	1	1	0	0	0	0
11001201	1	6	2	181661	2	0	66	1	1	1	0	2	5	1	8	1				1	1	1	1	0	1	8	1	0	1	1	1	5	5		8
11001202	1	4	2	144219	0	0	47	2	1	0	0	2	5	0	1	1	1	1	0	1	1	0	1	0	0	1	1	0	1	1	0	3	1	7	7
11001301	1	4	1	132483	2	0	44	2	0	1	0	2	4	1	0	0	0	0	0	0	0	0	0	0	0	0	0	0	0	0	0	1	1	1	1	0	0	0	0
11001302	1	4	2	124660	0	0	40	1	1	0	1	2	4	0	0	0	0	0	0	0	0	0	0	0	0	0	0	0	0	0	0	1	1	1	1	0	0	0	0
11001601	1	4	1	99512.4	2	0	45	2	0	1	1	2	3	2	0	0	0	0	0	0	0	0	0	0	0	0	0	0	0	0	0	2	1	1	1	0	0	0	0
11001602	1	4	2	107895	0	0	42	1	1	0	0	2	4	0	0	0	0	0	0	0	0	0	0	0	0	0	0	0	0	0	0	1	1	1	1	0	0	0	0
11001701	1	5	1	150925	1	0	53	2	1	1	3	2	5	1	0	0	0	0	0	0	0	0	0	0	0	0	0	0	0	0	0	1	1	1	1	0	0	0	0
11001801	1	5	2	95600.5	0	0	53	1	1	0	0	2	3	0	0	0	0	0	0	0	0	0	0	0	0	0	0	0	0	0	0	1	1	1	1	0	0	0	0
11002002	1	4	2	128013	0	0	48	1	1	0	0	2	4	0	0	0	0	0	0	0	0	0	0	0	0	0	0	0	0	0	0	1	1	1	1	0	0	0	0
11002101	1	4	1	110842	1	0	45	2	0	1	0	2	4	1	0	0	0	0	0	0	0	0	0	0	0	0	0	0	0	0	0	1	1	1	1	0	0	0	0
11002102	1	4	2	124660	0	0	42	1	1	0	0	2	4	0	0	0	0	0	0	0	0	0	0	0	0	0	0	0	0	0	0	1	1	1	1	0	0	0	0
11002201	1	5	1	129810	2	0	56	2	1	1	1	1	4	2	0	0	0	0	0	0	0	0	0	0	0	0	0	0	0	0	0	1	1	1	1	0	0	0	0
11002202	1	5	2	163778	3	0	52	1	1	1	0	2	5	4	0	0	0	0	0	0	0	0	0	0	0	0	0	0	0	0	0	1	1	1	1	0	0	0	0
11002303	1	4	1	114725	2	0	46	2	0	1	1	2	4	1	0	0	0	0	0	0	0	0	0	0	0	0	0	0	0	0	0	1	1	1	1	0	0	0	0
11002304	1	4	2	128572	0	0	43	1	1	0	0	2	4	0	0	0	0	0	0	0	0	0	0	0	0	0	0	0	0	0	0	1	1	1	1	0	0	0	0
11002401	1	5	1	122972	2	0	51	3	0	1	0	2	4	2	0	0	0	0	0	0	0	0	0	0	0	0	0	0	0	0	0	1	1	1	1	0	0	0	0
11002402	1	4	2	124660	0	0	47	1	1	0	0	2	4	0	0	0	0	0	0	0	0	0	0	0	0	0	0	0	0	0	0	1	1	1	1	0	0	0	0
11002501	1	4	1	29220	2	0	42	2	1	1	0	2	1	2	0	0	0	0	0	0	0	0	0	0	0	0	0	0	0	0	0	1	1	1	1	0	0	0	0
11002502	1	4	2	74364.9	0	0	42	1	1	0	0	2	2	0	0	0	0	0	0	0	0	0	0	0	0	0	0	0	0	0	0	1	1	1	1	0	0	0	0
11002701	1	6	1	206808	1	0	63	2	1	1	1	2	5	1	0	0	0	0	0	0	0	0	0	0	0	0	0	0	0	0	0	1	1	1	1	0	0	0	0
11002702	1	5	2	135836	0	0	58	1	1	0	0	2	4	0	1	1	1	1	0	0	1	0	1	0	0	1	0	0	1	1	0	2	1	7	3
11002901	1	4	1	77159.1	3	0	46	2	1	1	0	2	2	3	0	0	0	0	0	0	0	0	0	0	0	0	0	0	0	0	0	1	1	1	1	0	0	0	0
11002902	1	4	2	124660	0	0	42	1	1	0	0	2	4	0	0	0	0	0	0	0	0	0	0	0	0	0	0	0	0	0	0	1	1	1	1	0	0	0	0
11003001	1	7	2	187249	2	0	75	4	1	1	0	2	5	2	9	1				0	1	0	1	0	0	9	0	0	0	1	0	3	3		3
11003101	1	7	1	171083	2	0	72	4	1	1	0	2	5	1	1	8	1	1	1				1	0	1	1	8	0	1	1	1	3	3	8
11003201	1	7	1	185014	0	0	70	4	0	0	0	1	5	0	1	1	1	1	1	1	1	1	1	0	0	1	1	0	1	1	1	3	3	8	8
11003202	1	6	2	186690	0	1	68	1	1	0	0	2	5	0	0	0	0	0	0	0	0	0	0	0	0	0	0	0	0	0	0	1	1	1	1	0	0	0	0
11003602	1	6	2	151484	0	0	60	1	1	0	0	2	5	0	0	0	0	0	0	0	0	0	0	0	0	0	0	0	0	0	0	1	1	1	1	0	0	0	0
11003901	1	7	2	191720	0	0	72	4	1	0	0	1	5	0	1	1	1	1	1	1	1	1	1	0	0	1	1	0	1	1	1	3	3	8	8
11004101	1	6	1	203455	3	0	63	4	0	1	0	2	5	3	0	0	0	0	0	0	0	0	0	0	0	0	0	0	0	0	0	1	1	1	1	0	0	0	0
11004401	1	5	1	136392	3	0	50	2	0	1	0	2	4	5	0	0	0	0	0	0	0	0	0	0	0	0	0	0	0	0	0	3	1	1	1	0	0	0	0
11004402	1	4	2	107895	0	0	48	1	1	0	0	2	4	0	0	0	0	0	0	0	0	0	0	0	0	0	0	0	0	0	0	1	1	1	1	0	0	0	0
11004501	1	4	1	110689	3	0	49	2	0	1	0	2	4	3	0	0	0	0	0	0	0	0	0	0	0	0	0	0	0	0	0	3	1	1	1	0	0	0	0
11004502	1	4	2	117954	0	0	45	1	1	0	0	2	4	0	1	0	1	1	0	0	0	0	1	0	0	1	0	0	1	1	0	1	1	7	1
11004601	1	5	1	28540.6	2	0	50	2	0	1	0	2	1	2	0	0	0	0	0	0	0	0	0	0	0	0	0	0	0	0	0	1	1	1	1	0	0	0	0
11004602	1	4	2	107895	0	0	42	1	1	0	0	2	4	0	0	0	0	0	0	0	0	0	0	0	0	0	0	0	0	0	0	1	1	1	1	0	0	0	0
11005002	1	4	2	152043	0	0	49	1	1	0	0	2	5	0	0	0	0	0	0	0	0	0	0	0	0	0	0	0	0	0	0	2	1	1	1	0	0	0	0
11005301	1	4	1	114601	3	0	44	3	0	1	0	2	4	3	0	0	0	0	0	0	0	0	0	0	0	0	0	0	0	0	0	1	1	1	1	0	0	0	0
11005302	1	4	2	85541.5	1	0	40	1	1	1	0	2	3	1	0	0	0	0	0	0	0	0	0	0	0	0	0	0	0	0	0	1	1	1	1	0	0	0	0
11005402	1	5	2	141425	0	0	52	1	1	0	0	2	5	0	0	0	0	0	0	0	0	0	0	0	0	0	0	0	0	0	0	1	1	1	1	0	0	0	0
11005801	1	5	1	92773.5	3	0	51	2	0	1	3	2	3	3	0	0	0	0	0	0	0	0	0	0	0	0	0	0	0	0	0	1	1	1	1	0	0	0	0
11005901	1	7	1	257870	0	0	93	4	0	0	1	1	5	0	1	1	0	1	1	0	1	1	1	0	0	0	0	0	0	1	1	5	5	4	4
11005902	1	6	1	130248	0	0	67	2	1	0	4	2	4	0	0	0	0	0	0	0	0	0	0	0	0	0	0	0	0	0	0	1	1	1	1	0	0	0	0
11006101	1	6	1	123454	3	0	65	2	1	1	3	2	4	3	1	1	1	1	0	1	1	0	1	0	0	1	1	0	1	1	0	1	1	7	7
11006102	1	6	2	166013	0	0	62	1	1	0	0	2	5	0	0	0	0	0	0	0	0	0	0	0	0	0	0	0	0	0	0	1	1	1	1	0	0	0	0
11006502	1	5	2	129207	0	0	50	1	1	0	0	2	4	0	0	0	0	0	0	0	0	0	0	0	0	0	0	0	0	0	0	1	1	1	1	0	0	0	0
11006701	1	5	1	97156.5	0	0	53	4	1	0	3	2	3	0	0	0	0	0	0	0	0	0	0	0	0	0	0	0	0	0	0	1	1	1	1	0	0	0	0
11006702	1	4	2	105101	1	0	47	1	1	1	0	2	3	1	0	0	0	0	0	0	0	0	0	0	0	0	0	0	0	0	0	1	1	1	1	0	0	0	0
11006801	1	4	1	152043	3	0	49	4	0	1	0	2	5	3	0	0	0	0	0	0	0	0	0	0	0	0	0	0	0	0	0	1	1	1	1	0	0	0	0
11007001	1	4	2	54246.9	0	0	40	1	1	0	2	2	1	0	0	0	0	0	0	0	0	0	0	0	0	0	0	0	0	0	0	1	1	1	1	0	0	0	0
11007101	1	7	1	173278	3	0	77	1	0	1	2	2	5	5	0	0	0	0	0	0	0	0	0	0	0	0	0	0	0	0	0	1	1	1	1	0	0	0	0
11007202	1	4	2	7305	1	0	45	1	1	1	1	1	1	1	0	0	0	0	0	0	0	0	0	0	0	0	0	0	0	0	0	1	1	1	1	0	0	0	0
11007301	1	5	1	143908	0	0	56	2	0	0	2	2	5	0	0	0	0	0	0	0	0	0	0	0	0	0	0	0	0	0	0	1	1	1	1	0	0	0	0
11007302	1	5	2	69894.2	0	1	55	1	1	0	0	2	2	0	0	0	0	0	0	0	0	0	0	0	0	0	0	0	0	0	0	1	1	1	1	0	0	0	0
11007401	1	6	1	173958	2	0	69	2	0	1	1	2	5	2	0	0	0	0	0	0	0	0	0	0	0	0	0	0	0	0	0	1	1	1	1	0	0	0	0
11007402	1	6	2	136695	0	0	62	1	1	0	1	2	4	0	0	0	0	0	0	0	0	0	0	0	0	0	0	0	0	0	0	3	1	1	1	0	0	0	0
11007501	1	5	1	46021.5	2	0	50	2	1	1	2	2	1	1	0	0	0	0	0	0	0	0	0	0	0	0	0	0	0	0	0	1	1	1	1	0	0	0	0
11007502	1	4	2	85541.5	0	0	40	1	1	0	0	2	3	0	0	0	0	0	0	0	0	0	0	0	0	0	0	0	0	0	0	1	1	1	1	0	0	0	0
11007601	1	7	2	156400	0	0	79	4	1	0	0	2	5	0	8	2							1	0	1	8	3	1				3	3
11007602	1	5	2	134719	0	0	50	2	1	0	2	2	4	0	1	1	0	1	1	0	1	1	1	0	0	0	0	0	0	1	1	3	3	4	4
11007701	1	7	2	207367	3	0	75	1	1	1	0	2	5	5	8	1				1	1	0	1	0	1	8	1	0	1	1	0	2	1		7
11007702	1	4	2	136395	1	0	45	1	1	1	0	2	4	1	0	0	0	0	0	0	0	0	0	0	0	0	0	0	0	0	0	1	1	1	1	0	0	0	0
11007801	1	7	2	151944	0	0	77	1	1	0	0	2	5	0	8	2							1	0	1	8	3	1				3	1
11007802	1	6	1	171116	3	0	69	2	0	1	3	2	5	4	1	1	1	1	0	1	1	0	1	0	0	1	1	0	1	1	0	3	2	7	7
11007803	1	5	1	73707.5	2	0	52	2	0	1	3	2	2	1	0	0	0	0	0	0	0	0	0	0	0	0	0	0	0	0	0	2	1	1	1	0	0	0	0
11007804	1	4	2	107895	0	0	48	1	1	0	1	2	4	0	2	8							1	0	1	3	8	1				1	1
11007805	1	4	2	78835.6	0	0	44	1	1	0	1	2	2	0	0	0	0	0	0	0	0	0	0	0	0	0	0	0	0	0	0	1	1	1	1	0	0	0	0
11007901	1	7	2	180667	1	0	77	1	1	1	0	2	5	1	0	0	0	0	0	0	0	0	0	0	0	0	0	0	0	0	0	1	1	1	1	0	0	0	0
11007902	1	4	1	91129.9	0	0	42	2	0	0	3	2	3	0	0	0	0	0	0	0	0	0	0	0	0	0	0	0	0	0	0	1	1	1	1	0	0	0	0
11008101	1	4	1	102307	3	0	46	2	1	1	3	2	3	2	0	0	0	0	0	0	0	0	0	0	0	0	0	0	0	0	0	1	1	1	1	0	0	0	0
11008201	1	7	2	163632	0	0	79	1	1	0	0	2	5	0	1	1	0	1	1	0	1	0	1	0	0	0	0	0	0	1	1	1	1	4	3
11008202	1	4	1	78835.6	2	0	44	2	0	1	3	2	2	1	0	0	0	0	0	0	0	0	0	0	0	0	0	0	0	0	0	1	1	1	1	0	0	0	0
11008301	1	5	1	139189	0	0	53	3	0	0	3	2	4	0	0	0	0	0	0	0	0	0	0	0	0	0	0	0	0	0	0	1	1	1	1	0	0	0	0
11008302	1	5	2	94482.9	0	0	51	1	1	0	0	2	3	0	0	0	0	0	0	0	0	0	0	0	0	0	0	0	0	0	0	1	1	1	1	0	0	0	0
11008401	1	7	1	203656	3	0	79	4	0	1	0	2	5	5	8	8							1	1	0	8	8	1				1	1
11008402	1	7	2	195632	3	0	74	4	1	1	0	2	5	5	8	8							1	1	0	8	8	1				1	1
11008404	1	4	2	41952.6	0	0	43	1	1	0	2	2	1	0	0	0	0	0	0	0	0	0	0	0	0	0	0	0	0	0	0	1	1	1	1	0	0	0	0
11008501	1	6	2	138072	0	0	66	1	1	0	0	2	4	0	0	0	0	0	0	0	0	0	0	0	0	0	0	0	0	0	0	1	1	1	1	0	0	0	0
11008601	1	5	1	119802	2	0	56	2	0	1	0	2	4	2	0	0	0	0	0	0	0	0	0	0	0	0	0	0	0	0	0	1	1	1	1	0	0	0	0
11008602	1	5	2	101189	2	0	54	1	1	1	0	2	3	1	0	0	0	0	0	0	0	0	0	0	0	0	0	0	0	0	0	1	1	1	1	0	0	0	0
11008701	1	5	1	155341	2	0	55	2	0	1	2	2	5	2	0	0	0	0	0	0	0	0	0	0	0	0	0	0	0	0	0	3	1	1	1	0	0	0	0
11008702	1	5	2	98953.5	0	0	53	1	1	0	3	2	3	0	0	0	0	0	0	0	0	0	0	0	0	0	0	0	0	0	0	1	1	1	1	0	0	0	0
11009001	1	5	1	136954	3	1	58	2	0	1	2	2	4	5	0	0	0	0	0	0	0	0	0	0	0	0	0	0	0	0	0	1	1	1	1	0	0	0	0
11009002	1	4	2	47540.9	0	0	48	1	1	0	2	2	1	0	0	0	0	0	0	0	0	0	0	0	0	0	0	0	0	0	0	1	1	1	1	0	0	0	0
11100101	1	4	1	95417.9	3	0	49	3	0	1	2	2	3	4	0	0	0	0	0	0	0	0	0	0	0	0	0	0	0	0	0	1	1	1	1	0	0	0	0
11100102	1	4	2	85541.5	0	0	47	1	1	0	0	2	3	0	0	0	0	0	0	0	0	0	0	0	0	0	0	0	0	0	0	1	1	1	1	0	0	0	0
11100401	1	7	2	133733	2	0	75	4	1	1	0	2	4	2	0	0	0	0	0	0	0	0	0	0	0	0	0	0	0	0	0	1	1	1	1	0	0	0	0
11100501	1	4	1	140307	2	0	46	2	0	1	0	2	5	2	7	8							1	0	1	7	8	1				2	1
11100502	1	4	1	128572	0	0	43	2	0	0	3	2	4	0	0	0	0	0	0	0	0	0	0	0	0	0	0	0	0	0	0	1	1	1	1	0	0	0	0
11100601	1	6	1	100078	3	0	60	2	0	1	0	2	3	5	1	8	1	1	1				1	0	1	1	8	0	1	1	1	1	1	8
11100602	1	5	2	115200	0	1	52	1	1	0	0	2	4	0	0	0	0	0	0	0	0	0	0	0	0	0	0	0	0	0	0	1	1	1	1	0	0	0	0
11100901	1	7	1	254309	3	0	78	4	0	1	0	2	5	5	8	8							1	1	0	8	8	1				1	1
11101301	1	7	1	226367	3	0	73	4	0	1	1	1	5	5	1	1	1	1	1	1	1	1	1	0	0	1	1	0	1	1	1	3	3	8	8
11101303	1	4	1	56613.8	3	0	41	3	0	1	3	2	1	4	0	0	0	0	0	0	0	0	0	0	0	0	0	0	0	0	0	1	1	1	1	0	0	0	0
11101304	1	4	2	50893.9	0	0	40	1	1	0	0	2	1	0	0	0	0	0	0	0	0	0	0	0	0	0	0	0	0	0	0	1	1	1	1	0	0	0	0
11101401	1	4	1	79624.5	2	0	45	2	0	1	3	2	2	2	0	0	0	0	0	0	0	0	0	0	0	0	0	0	0	0	0	1	1	1	1	0	0	0	0
11101402	1	4	2	74364.9	0	0	42	1	1	0	1	2	2	0	0	0	0	0	0	0	0	0	0	0	0	0	0	0	0	0	0	1	1	1	1	0	0	0	0
11101601	1	4	1	99512.4	2	0	48	4	0	1	0	1	3	2	0	0	0	0	0	0	0	0	0	0	0	0	0	0	0	0	0	2	1	1	1	0	0	0	0
11101602	1	4	2	81070.9	0	0	45	2	1	0	0	2	2	0	0	0	0	0	0	0	0	0	0	0	0	0	0	0	0	0	0	1	1	1	1	0	0	0	0
11101702	1	5	2	119072	0	0	52	1	1	0	0	2	4	0	0	0	0	0	0	0	0	0	0	0	0	0	0	0	0	0	0	1	1	1	1	0	0	0	0
11101703	1	4	1	18481.6	3	0	40	2	1	1	3	2	1	4	0	0	0	0	0	0	0	0	0	0	0	0	0	0	0	0	0	1	1	1	1	0	0	0	0
11101802	1	6	1	139533	2	0	62	2	0	1	1	2	4	2	0	0	0	0	0	0	0	0	0	0	0	0	0	0	0	0	0	3	1	1	1	0	0	0	0
11101901	1	7	1	203736	3	0	94	4	0	1	0	1	5	5	1	8	1	1	1				1	0	1	1	8	0	1	1	1	3	1	8
11101902	1	6	1	157532	3	0	60	3	1	1	3	2	5	3	0	0	0	0	0	0	0	0	0	0	0	0	0	0	0	0	0	3	2	1	1	0	0	0	0
11101903	1	5	2	163778	0	0	52	1	1	0	0	2	5	0	0	0	0	0	0	0	0	0	0	0	0	0	0	0	0	0	0	2	1	1	1	0	0	0	0
11102001	1	4	1	121044	2	0	48	2	0	1	2	2	4	2	0	0	0	0	0	0	0	0	0	0	0	0	0	0	0	0	0	1	1	1	1	0	0	0	0
11102002	1	4	2	93924	1	0	43	1	1	1	0	2	3	1	0	0	0	0	0	0	0	0	0	0	0	0	0	0	0	0	0	1	1	1	1	0	0	0	0
11102101	1	4	1	49330.7	2	0	40	3	1	1	1	2	1	2	0	0	0	0	0	0	0	0	0	0	0	0	0	0	0	0	0	1	1	1	1	0	0	0	0
11102201	1	6	1	105996	3	0	60	2	0	1	3	2	3	5	0	0	0	0	0	0	0	0	0	0	0	0	0	0	0	0	0	1	1	1	1	0	0	0	0
11102401	1	5	1	113089	3	1	50	4	0	1	3	2	4	3	0	0	0	0	0	0	0	0	0	0	0	0	0	0	0	0	0	1	1	1	1	0	0	0	0
11102402	1	4	2	136395	3	0	45	1	1	1	0	2	4	4	0	0	0	0	0	0	0	0	0	0	0	0	0	0	0	0	0	1	1	1	1	0	0	0	0
11102701	1	4	1	148131	2	0	48	3	0	1	1	2	5	2	0	0	0	0	0	0	0	0	0	0	0	0	0	0	0	0	0	1	1	1	1	0	0	0	0
11102702	1	4	2	122424	3	0	45	1	1	1	0	2	4	3	0	0	0	0	0	0	0	0	0	0	0	0	0	0	0	0	0	1	1	1	1	0	0	0	0
11102902	1	4	2	105101	2	0	47	1	1	1	1	2	3	1	0	0	0	0	0	0	0	0	0	0	0	0	0	0	0	0	0	1	1	1	1	0	0	0	0
11103001	1	6	1	191720	3	0	67	2	0	1	0	2	5	5	0	0	0	0	0	0	0	0	0	0	0	0	0	0	0	0	0	1	1	1	1	0	0	0	0
11103002	1	6	2	191720	2	0	62	1	1	1	0	2	5	2	2	8							1	0	1	3	8	1				1	1
11103202	1	5	2	141425	3	0	55	1	1	1	0	1	5	3	8	1				1	1	1	1	0	1	8	1	0	1	1	1	1	1		8
11103401	1	7	1	225250	3	0	72	4	0	1	0	2	5	5	1	1	1	1	1	1	1	1	1	0	0	1	1	0	1	1	1	1	1	8	8
11103502	1	4	2	90348.2	0	0	40	1	1	0	1	2	3	0	0	0	0	0	0	0	0	0	0	0	0	0	0	0	0	0	0	1	1	1	1	0	0	0	0
11103602	1	4	2	101189	2	0	40	1	1	1	0	2	3	2	0	0	0	0	0	0	0	0	0	0	0	0	0	0	0	0	0	1	1	1	1	0	0	0	0
11103801	1	5	1	161543	3	0	58	3	1	1	0	2	5	5	0	0	0	0	0	0	0	0	0	0	0	0	0	0	0	0	0	1	1	1	1	0	0	0	0
11103802	1	5	2	175514	0	0	55	1	1	0	0	2	5	0	0	0	0	0	0	0	0	0	0	0	0	0	0	0	0	0	0	1	1	1	1	0	0	0	0
11103901	1	6	1	174955	3	0	62	4	0	1	2	2	5	2	1	1	1	1	0	1	1	0	1	0	0	1	1	0	1	1	0	3	2	7	7
11103902	1	6	2	186690	0	0	60	1	1	0	0	2	5	0	0	0	0	0	0	0	0	0	0	0	0	0	0	0	0	0	0	3	1	1	1	0	0	0	0
11104101	1	6	1	169925	3	0	68	4	0	1	0	2	5	4	1	1	0	1	1	0	1	1	1	0	0	0	0	0	0	1	1	3	1	4	4
11104102	1	5	2	135836	3	0	58	1	1	1	0	2	4	2	0	0	0	0	0	0	0	0	0	0	0	0	0	0	0	0	0	3	1	1	1	0	0	0	0
11104103	1	4	1	73050	2	0	42	2	0	1	2	2	2	1	0	0	0	0	0	0	0	0	0	0	0	0	0	0	0	0	0	1	1	1	1	0	0	0	0
11104104	1	4	2	101189	0	0	40	1	1	0	1	2	3	0	0	0	0	0	0	0	0	0	0	0	0	0	0	0	0	0	0	1	1	1	1	0	0	0	0
11104201	1	4	1	60266.2	3	0	41	2	1	1	1	2	1	5	0	0	0	0	0	0	0	0	0	0	0	0	0	0	0	0	0	2	1	1	1	0	0	0	0
11104301	1	5	1	135358	3	0	53	2	1	1	0	2	4	5	2	1				1	1	1	1	0	0	3	1	0	1	1	1	1	1		8
11104302	1	4	2	96718.2	0	0	44	1	1	0	0	2	3	0	0	0	0	0	0	0	0	0	0	0	0	0	0	0	0	0	0	1	1	1	1	0	0	0	0
11104401	1	7	1	259338	3	0	80	4	0	1	0	2	5	5	8	8							1	1	0	8	8	1				3	2
11104501	1	6	1	100904	3	0	66	4	0	1	1	1	3	3	8	0				0	0	0	1	0	1	8	0	0	0	0	0	1	1		1
11104502	1	6	2	161543	1	0	60	1	1	1	0	2	5	1	0	0	0	0	0	0	0	0	0	0	0	0	0	0	0	0	0	3	1	1	1	0	0	0	0
11104601	1	4	1	67571.2	3	0	45	2	0	1	2	2	2	3	0	0	0	0	0	0	0	0	0	0	0	0	0	0	0	0	0	1	1	1	1	0	0	0	0
11104701	1	7	1	190036	3	0	75	4	0	1	0	2	5	5	1	1	1	1	0	1	1	0	1	0	0	1	1	0	1	1	0	3	3	7	7
11104702	1	6	2	198985	0	0	65	4	1	0	0	2	5	0	2	0				0	0	0	1	0	0	3	0	0	0	0	0	1	1		1
11104801	1	7	2	220154	3	1	79	4	1	1	0	2	5	4	2	8							1	0	1	3	8	1				3	3
11104802	1	4	1	117954	2	0	45	2	0	1	2	2	4	2	0	0	0	0	0	0	0	0	0	0	0	0	0	0	0	0	0	1	1	1	1	0	0	0	0
11104803	1	4	2	101189	2	0	40	1	1	1	2	2	3	1	0	0	0	0	0	0	0	0	0	0	0	0	0	0	0	0	0	1	1	1	1	0	0	0	0
11105001	1	5	1	92773.5	3	0	51	3	0	1	1	2	3	3	0	0	0	0	0	0	0	0	0	0	0	0	0	0	0	0	0	1	1	1	1	0	0	0	0
11105002	1	4	2	117954	1	0	45	1	1	1	1	2	4	1	0	0	0	0	0	0	0	0	0	0	0	0	0	0	0	0	0	1	1	1	1	0	0	0	0
11105101	1	6	2	199543	3	0	68	1	1	1	0	2	5	4	0	0	0	0	0	0	0	0	0	0	0	0	0	0	0	0	0	2	1	1	1	0	0	0	0
11105102	1	4	1	148131	3	0	48	2	0	1	2	2	5	4	0	0	0	0	0	0	0	0	0	0	0	0	0	0	0	0	0	1	1	1	1	0	0	0	0
11105103	1	4	2	121307	0	0	46	1	1	0	0	2	4	0	0	0	0	0	0	0	0	0	0	0	0	0	0	0	0	0	0	1	1	1	1	0	0	0	0
11105201	1	4	2	128013	3	0	48	1	1	1	0	2	4	4	0	0	0	0	0	0	0	0	0	0	0	0	0	0	0	0	0	1	1	1	1	0	0	0	0
11105301	1	7	1	170280	3	0	75	4	0	1	1	1	5	5	8	8							1	1	0	8	8	1				3	1
11105302	1	4	1	101189	3	0	40	2	0	1	3	2	3	4	0	0	0	0	0	0	0	0	0	0	0	0	0	0	0	0	0	1	1	1	1	0	0	0	0
11105402	1	5	2	113483	0	0	50	1	1	0	0	2	4	0	0	0	0	0	0	0	0	0	0	0	0	0	0	0	0	0	0	3	1	1	1	0	0	0	0
11105501	1	6	1	132586	3	0	61	2	0	1	2	2	4	4	0	0	0	0	0	0	0	0	0	0	0	0	0	0	0	0	0	1	1	1	1	0	0	0	0
11105502	1	4	2	124660	3	0	47	1	1	1	0	2	4	5	0	0	0	0	0	0	0	0	0	0	0	0	0	0	0	0	0	1	1	1	1	0	0	0	0
11105601	1	6	1	171876	3	0	66	2	0	1	1	2	5	4	1	1	1	1	1	1	1	1	1	0	0	1	1	0	1	1	1	3	3	8	8
11105602	1	6	2	148401	3		62	1	1	1	0	2	5	4	0	0	0	0	0	0	0	0	0	0	0	0	0	0	0	0	0	1	1	1	1	0	0	0	0
11105801	1	7	2	174432	3	0	71	1	1	1	0	2	5	3	8	8							1	1	0	8	8	1				2	2
11105901	1	4	1	90472.4	3	0	48	2	0	1	3	2	3	3	0	0	0	0	0	0	0	0	0	0	0	0	0	0	0	0	0	3	1	1	1	0	0	0	0
11105902	1	4	2	93924	0	0	43	1	1	0	0	2	3	0	0	0	0	0	0	0	0	0	0	0	0	0	0	0	0	0	0	1	1	1	1	0	0	0	0
11106002	1	4	2	105660	0	0	42	1	1	0	0	2	3	0	0	0	0	0	0	0	0	0	0	0	0	0	0	0	0	0	0	1	1	1	1	0	0	0	0
11106101	1	4	1	128013	0	0	48	2	0	0	1	2	4	0	0	0	0	0	0	0	0	0	0	0	0	0	0	0	0	0	0	1	1	1	1	0	0	0	0
11106102	1	4	2	144219	3	0	47	1	1	1	1	2	5	5	0	0	0	0	0	0	0	0	0	0	0	0	0	0	0	0	0	1	1	1	1	0	0	0	0
11106401	1	6	1	186131	3	0	62	2	1	1	0	2	5	5	0	0	0	0	0	0	0	0	0	0	0	0	0	0	0	0	0	1	1	1	1	0	0	0	0
11106402	1	6	2	179166	3	0	60	1	1	1	0	2	5	3	1	8	0	1	1				1	0	1	0	8	0	0	1	1	3	3	4
11106501	1	6	1	139189	2	0	60	4	0	1	1	2	4	2	0	0	0	0	0	0	0	0	0	0	0	0	0	0	0	0	0	1	1	1	1	0	0	0	0
11106502	1	5	2	93449.2	2	0	55	1	1	1	0	2	3	2	0	2	0	0	0				1	0	0	0	3	0	0	0	0	3	3	1
11106601	1	4	1	85925.1	3	0	45	2	0	1	2	2	3	5	0	0	0	0	0	0	0	0	0	0	0	0	0	0	0	0	0	1	1	1	1	0	0	0	0
11106602	1	4	2	105177	0	0	45	1	1	0	1	2	3	0	0	0	0	0	0	0	0	0	0	0	0	0	0	0	0	0	0	1	1	1	1	0	0	0	0
11106701	1	7	2	197867	3	0	73	1	1	1	0	2	5	5	8	1				1	1	1	1	0	1	8	1	0	1	1	1	2	1		8
11106702	1	5	1	113191	3	0	51	2	0	1	3	2	4	4	0	0	0	0	0	0	0	0	0	0	0	0	0	0	0	0	0	1	1	1	1	0	0	0	0
11106703	1	4	2	110689	0	0	49	1	1	0	1	2	4	0	0	0	0	0	0	0	0	0	0	0	0	0	0	0	0	0	0	1	1	1	1	0	0	0	0
11106801	1	5	2	114601	2	0	51	1	1	1	0	2	4	2	0	0	0	0	0	0	0	0	0	0	0	0	0	0	0	0	0	1	1	1	1	0	0	0	0
11106802	1	4	1	78894	3	1	48	3	1	1	3	2	2	3	0	0	0	0	0	0	0	0	0	0	0	0	0	0	0	0	0	1	1	1	1	0	0	0	0
11106901	1	5	1	141425	3	0	52	2	0	1	2	2	5	5	0	0	0	0	0	0	0	0	0	0	0	0	0	0	0	0	0	1	1	1	1	0	0	0	0
11106902	1	5	2	134719	0	0	50	1	1	0	0	2	4	0	0	0	0	0	0	0	0	0	0	0	0	0	0	0	0	0	0	1	1	1	1	0	0	0	0
11107001	1	7	1	143908	3	0	74	4	0	1	2	2	5	5	1	1	0	1	0	0	1	0	1	0	0	0	0	0	0	1	0	3	2	3	3		1		2
11107002	1	6	2	210720	0	0	68	1	1	0	0	1	5	0	9	1				0	1	0	1	0	0	9	0	0	0	1	0	5	5		3
11107003	1	5	1	94965	3	0	52	2	0	1	2	2	3	5	0	0	0	0	0	0	0	0	0	0	0	0	0	0	0	0	0	1	1	1	1	0	0	0	0
11107004	1	4	2	128013	3	0	48	1	1	1	0	2	4	3	0	0	0	0	0	0	0	0	0	0	0	0	0	0	0	0	0	1	1	1	1	0	0	0	0
11107201	1	5	1	133601	3	1	50	3	0	1	3	2	4	5	0	0	0	0	0	0	0	0	0	0	0	0	0	0	0	0	0	1	1	1	1	0	0	0	0
11107202	1	4	2	133042	3	0	45	1	1	1	3	2	4	4	0	0	0	0	0	0	0	0	0	0	0	0	0	0	0	0	0	1	1	1	1	0	0	0	0
11107301	1	7	1	236985	3	0	75	4	0	1	1	2	5	5	8	8							1	1	0	8	8	1				1	1
11200101	1	6	2	151484	1	0	60	1	1	1	0	1	5	1	8	8							1	1	0	8	8	1				1	1
11200202	1	4	2	83306.2	0	0	46	1	1	0	1	2	2	0	0	0	0	0	0	0	0	0	0	0	0	0	0	0	0	0	0	1	1	1	1	0	0	0	0
11200402	1	5	2	154837	3	0	56	1	1	1	0	2	5	5	0	0	0	0	0	0	0	0	0	0	0	0	0	0	0	0	0	1	1	1	1	0	0	0	0
11200501	1	4	1	88711.9	2	0	43	3	0	1	2	2	3	1	0	0	0	0	0	0	0	0	0	0	0	0	0	0	0	0	0	1	1	1	1	0	0	0	0
11200502	1	4	2	38599.6	0	0	40	1	1	0	0	2	1	0	0	0	0	0	0	0	0	0	0	0	0	0	0	0	0	0	0	1	1	1	1	0	0	0	0
11200601	1	4	1	74876.2	0	0	47	2	0	0	0	2	2	0	0	0	0	0	0	0	0	0	0	0	0	0	0	0	0	0	0	1	1	1	1	0	0	0	0
11201001	1	7	1	148898	3		75	4	0	1	1	2	5	5	8	1				1	1	1	1	0	1	8	1	0	1	1	1	4	3		8
11201002	1	6	2	150750	3	0	60	1	1	1	0	2	5	3	0	0	0	0	0	0	0	0	0	0	0	0	0	0	0	0	0	1	1	1	1	0	0	0	0
11201102	1	4	2	107895	0	0	42	1	1	0	0	2	4	0	0	0	0	0	0	0	0	0	0	0	0	0	0	0	0	0	0	1	1	1	1	0	0	0	0
11201301	1	7	2	192103	0	0	99	4	1	0	0	1	5	0	8	2							1	0	1	8	3	1				5	5
11201302	1	5	1	110452	0	0	52	2	0	0	2	2	4	0	0	0	0	0	0	0	0	0	0	0	0	0	0	0	0	0	0	1	1	1	1	0	0	0	0
11201303	1	4	2	112950	0	0	46	1	1	0	0	2	4	0	0	0	0	0	0	0	0	0	0	0	0	0	0	0	0	0	0	1	1	1	1	0	0	0	0
11201403	1	4	2	93924	3	0	42	1	1	1	0	2	3	4	0	0	0	0	0	0	0	0	0	0	0	0	0	0	0	0	0	1	1	1	1	0	0	0	0
11201501	1	4	1	70858.5	3	0	43	2	0	1	3	1	2	4	0	0	0	0	0	0	0	0	0	0	0	0	0	0	0	0	0	1	1	1	1	0	0	0	0
11201601	1	5	1	84244.9	1	0	50	1	0	1	2	2	3	1	0	0	0	0	0	0	0	0	0	0	0	0	0	0	0	0	0	1	1	1	1	0	0	0	0
11201602	1	4	2	102307	0	1	46	1	1	0	0	2	3	0	0	0	0	0	0	0	0	0	0	0	0	0	0	0	0	0	0	1	1	1	1	0	0	0	0
11201701	1	5	1	104918	3	0	56	4	1	1	2	2	3	5	8	8							1	1	0	8	8	1				1	1
11201702	1	5	2	132483	3	0	50	1	1	1	0	1	4	5	0	0	0	0	0	0	0	0	0	0	0	0	0	0	0	0	0	1	1	1	1	0	0	0	0
11201801	1	7	1	212583	3	0	99	4	0	1	1	2	5	5	8	1				1	1	1	1	0	1	8	1	0	1	1	1	1	1		8
11201802	1	7	2	195073	0	0	80	4	1	0	0	1	5	0	8	2							1	0	1	8	3	1				1	1
11201803	1	6	1	150702	3	0	60	2	0	1	0	2	5	5	0	0	0	0	0	0	0	0	0	0	0	0	0	0	0	0	0	1	1	1	1	0	0	0	0
11201804	1	5	1	164896	3	0	58	2	0	1	0	2	5	3	0	0	0	0	0	0	0	0	0	0	0	0	0	0	0	0	0	3	1	1	1	0	0	0	0
11201805	1	5	2	130248	1	0	52	1	1	1	0	2	4	1	1	1	0	1	0	0	1	0	1	0	0	0	0	0	0	1	0	4	3	3	3		1		2
11201806	1	4	2	99512.4	3	0	45	1	1	1	2	2	3	4	8	1				0	1	1	1	0	1	8	0	0	0	1	1	1	1		4
11201902	1	4	1	60266.2	3	0	41	2	0	1	3	2	1	3	0	0	0	0	0	0	0	0	0	0	0	0	0	0	0	0	0	1	1	1	1	0	0	0	0
11202003	1	6	2	171602	2	0	61	1	1	1	0	2	5	1	0	0	0	0	0	0	0	0	0	0	0	0	0	0	0	0	0	1	1	1	1	0	0	0	0
11202301	1	6	2	206808	1	0	66	4	1	1	0	1	5	1	8	8							1	1	0	8	8	1				1	1
11202501	1	4	1	101978	0	0	47	3	0	0	2	2	3	0	0	0	0	0	0	0	0	0	0	0	0	0	0	0	0	0	0	1	1	1	1	0	0	0	0
11202502	1	4	2	102307	0	0	46	1	1	0	0	2	3	0	0	0	0	0	0	0	0	0	0	0	0	0	0	0	0	0	0	1	1	1	1	0	0	0	0
11202701	1	4	1	51135	2	0	42	2	0	1	2	2	1	2	0	0	0	0	0	0	0	0	0	0	0	0	0	0	0	0	0	1	1	1	1	0	0	0	0
11202901	1	5	2	143101	1	0	55	3	1	1	1	2	5	1	1	1	1	1	0	1	1	0	1	0	0	1	1	0	1	1	0	2	1	7	7
11203001	1	4	1	77433	0	0	44	3	1	0	3	2	2	0	0	0	0	0	0	0	0	0	0	0	0	0	0	0	0	0	0	1	1	1	1	0	0	0	0
11203002	1	4	2	101189	0	0	40	1	1	0	1	2	3	0	0	0	0	0	0	0	0	0	0	0	0	0	0	0	0	0	0	1	1	1	1	0	0	0	0
11203201	1	5	2	98953.5	3	0	53	1	1	1	0	2	3	4	0	0	0	0	0	0	0	0	0	0	0	0	0	0	0	0	0	1	1	1	1	0	0	0	0
11203301	1	6	1	112497	3	0	60	2	0	1	2	2	4	4	0	0	0	0	0	0	0	0	0	0	0	0	0	0	0	0	0	1	1	1	1	0	0	0	0
11203302	1	5	2	127454	1	0	55	1	1	1	0	2	4	1	0	0	0	0	0	0	0	0	0	0	0	0	0	0	0	0	0	3	1	1	1	0	0	0	0
11203401	1	7	2	187804	3	0	72	1	1	1	0	1	5	4	1	1	1	1	1	1	1	1	1	0	0	1	1	0	1	1	1	3	1	8	8
11203601	1	4	1	77107.9	0	1	41	2	0	0	0	2	2	0	0	0	0	0	0	0	0	0	0	0	0	0	0	0	0	0	0	1	1	1	1	0	0	0	0
11203702	1	5	2	141425	3	0	52	2	1	1	0	2	5	3	0	0	0	0	0	0	0	0	0	0	0	0	0	0	0	0	0	1	1	1	1	0	0	0	0
11203901	1	7	1	203620	3	0	79	4	0	1	1	1	5	5	8	8							1	1	0	8	8	1				5	3
11203902	1	7	2	201779	3	0	75	4	1	1	0	1	5	5	8	8							1	1	0	8	8	1				3	1
11204501	1	5	1	150541	3	0	55	3	0	1	0	2	5	4	0	0	0	0	0	0	0	0	0	0	0	0	0	0	0	0	0	1	1	1	1	0	0	0	0
11204502	1	5	2	49776.3	3	0	50	1	1	1	0	2	1	4	0	0	0	0	0	0	0	0	0	0	0	0	0	0	0	0	0	2	1	1	1	0	0	0	0
11204601	1	4	1	96718.2	3	0	42	3	0	1	0	2	3	3	0	0	0	0	0	0	0	0	0	0	0	0	0	0	0	0	0	1	1	1	1	0	0	0	0
11204602	1	4	2	85541.5	1	0	40	1	1	1	0	2	3	1	0	0	0	0	0	0	0	0	0	0	0	0	0	0	0	0	0	1	1	1	1	0	0	0	0
11204701	1	7	1	190014	3	0	75	1	0	1	0	2	5	5	8	8							1	1	0	8	8	1				1	1
11204702	1	6	2	206808	3	0	65	1	1	1	0	2	5	4	8	1				0	1	1	1	0	1	8	0	0	0	1	1	3	2		4
11204801	1	4	1	107895	0	0	42	2	0	0	2	2	4	0	0	0	0	0	0	0	0	0	0	0	0	0	0	0	0	0	0	1	1	1	1	0	0	0	0
11204902	1	4	1	61457	2	0	40	2	1	1	1	2	2	2	0	0	0	0	0	0	0	0	0	0	0	0	0	0	0	0	0	1	1	1	1	0	0	0	0
11205301	1	7	1	134759	3	0	82	2	0	1	0	2	4	5	8	8							1	1	0	8	8	1				5	5
11205302	1	4	1	140307	2	0	46	1	0	1	1	2	5	2	0	0	0	0	0	0	0	0	0	0	0	0	0	0	0	0	0	2	1	1	1	0	0	0	0
11205303	1	4	2	69894.2	0	0	40	2	1	0	0	2	2	0	0	0	0	0	0	0	0	0	0	0	0	0	0	0	0	0	0	1	1	1	1	0	0	0	0
11205501	1	6	1	163603	1	0	68	4	0	1	3	2	5	1	1	1	0	1	0	1	1	0	1	0	0	0	1	0	1	1	0	3	2	3	7
11205502	1	6	2	178308	0	0	65	1	1	0	0	1	5	0	2	8							1	0	1	3	8	1				1	1
11205601	1	4	1	87294.8	0	0	45	2	1	0	3	2	3	0	0	0	0	0	0	0	0	0	0	0	0	0	0	0	0	0	0	1	1	1	1	0	0	0	0
11205602	1	4	2	98953.5	2	0	42	1	1	1	0	2	3	2	0	0	0	0	0	0	0	0	0	0	0	0	0	0	0	0	0	1	1	1	1	0	0	0	0
11205702	1	4	1	47624.9	0	0	40	2	0	0	3	2	1	0	0	0	0	0	0	0	0	0	0	0	0	0	0	0	0	0	0	1	1	1	1	0	0	0	0
11205801	1	5	1	90582	3	0	50	2	0	1	2	2	3	5	0	0	0	0	0	0	0	0	0	0	0	0	0	0	0	0	0	1	1	1	1	0	0	0	0
11205802	1	4	2	102307	2	0	46	1	1	1	0	2	3	1	0	0	0	0	0	0	0	0	0	0	0	0	0	0	0	0	0	1	1	1	1	0	0	0	0
11206101	1	7	1	239779	3	0	75	4	0	1	0	2	5	5	1	1	0	1	0	0	1	0	1	0	0	0	0	0	0	1	0	3	2	3	3		1		2
11206102	1	7	2	192552	2	0	70	1	1	1	0	1	5	2	0	0	0	0	0	0	0	0	0	0	0	0	0	0	0	0	0	1	1	1	1	0	0	0	0
11206301	1	4	1	56321.6	2	0	45	2	0	1	3	2	1	2	0	0	0	0	0	0	0	0	0	0	0	0	0	0	0	0	0	1	1	1	1	0	0	0	0
11206601	1	6	2	162660	3	0	65	1	1	1	0	2	5	5	0	1	0	0	0	1	1	0	1	0	0	0	1	0	1	1	0	1	1	1	7
11206602	1	4	1	107632	3	0	43	2	0	1	3	2	3	4	0	0	0	0	0	0	0	0	0	0	0	0	0	0	0	0	0	1	1	1	1	0	0	0	0
11206603	1	4	2	69894.2	0	0	40	1	1	0	1	2	2	0	0	0	0	0	0	0	0	0	0	0	0	0	0	0	0	0	0	1	1	1	1	0	0	0	0
11206802	1	4	2	62070.6	3	0	45	1	1	1	0	2	2	3	0	0	0	0	0	0	0	0	0	0	0	0	0	0	0	0	0	3	1	1	1	0	0	0	0
11207202	1	4	2	99640.2	0	0	48	1	1	0	0	2	3	0	0	0	0	0	0	0	0	0	0	0	0	0	0	0	0	0	0	1	1	1	1	0	0	0	0
11207401	1	7	1	214383	3	0	79	4	1	1	0	1	5	4	1	1	1	1	0	1	1	0	1	0	0	1	1	0	1	1	0	2	1	7	7
11207601	1	6	1	186263	3	1	64	1	0	1	0	2	5	5	0	0	0	0	0	0	0	0	0	0	0	0	0	0	0	0	0	2	1	1	1	0	0	0	0
11207602	1	5	2	102865	3	0	55	1	1	1	0	2	3	5	0	0	0	0	0	0	0	0	0	0	0	0	0	0	0	0	0	1	1	1	1	0	0	0	0
11207801	1	4	1	112924	0	0	47	2	0	0	1	2	4	0	0	0	0	0	0	0	0	0	0	0	0	0	0	0	0	0	0	1	1	1	1	0	0	0	0
11207802	1	4	2	90012.2	3	0	44	1	1	1	0	2	3	4	0	0	0	0	0	0	0	0	0	0	0	0	0	0	0	0	0	1	1	1	1	0	0	0	0
11207901	1	5	1	80355	2	0	50	4	0	1	0	2	2	2	0	0	0	0	0	0	0	0	0	0	0	0	0	0	0	0	0	1	1	1	1	0	0	0	0
11208101	1	4	1	99245.7	0	0	43	3	0	0	2	2	3	0	0	0	0	0	0	0	0	0	0	0	0	0	0	0	0	0	0	1	1	1	1	0	0	0	0
11208201	1	7	1	168380	3	0	85	2	0	1	0	1	5	5	2	8							1	0	1	3	8	1
11208202	1	4	2	113439	0	0	46	1	1	0	0	2	4	0	0	0	0	0	0	0	0	0	0	0	0	0	0	0	0	0	0	4	3	1	1	0	0	0	0
11208301	1	5	1	116836	3	0	56	4	0	1	1	2	4	3	0	0	0	0	0	0	0	0	0	0	0	0	0	0	0	0	0	3	1	1	1	0	0	0	0
11208602	1	4	2	69894.2	0	0	40	1	1	0	0	2	2	0	0	0	0	0	0	0	0	0	0	0	0	0	0	0	0	0	0	1	1	1	1	0	0	0	0
11208901	1	5	1	53326.5	0	0	54	2	0	0	3	2	1	0	0	0	0	0	0	0	0	0	0	0	0	0	0	0	0	0	0	2	1	1	1	0	0	0	0
11208902	1	4	2	25746.5	0	0	45	1	1	0	3	2	1	0	0	0	0	0	0	0	0	0	0	0	0	0	0	0	0	0	0	1	1	1	1	0	0	0	0
11209001	1	5	2	143660	1	0	56	1	1	1	0	2	5	1	0	0	0	0	0	0	0	0	0	0	0	0	0	0	0	0	0	1	1	1	1	0	0	0	0
11209101	1	4	1	81085.5	2	0	48	3	0	1	1	2	2	1	0	0	0	0	0	0	0	0	0	0	0	0	0	0	0	0	0	1	1	1	1	0	0	0	0
11209102	1	4	2	104542	2	0	43	1	1	1	0	2	3	2	0	0	0	0	0	0	0	0	0	0	0	0	0	0	0	0	0	1	1	1	1	0	0	0	0
11209201	1	4	1	80369.6	0	0	46	3	0	0	2	2	2	0	0	0	0	0	0	0	0	0	0	0	0	0	0	0	0	0	0	1	1	1	1	0	0	0	0
11209202	1	4	2	91122.6	0	0	42	1	1	0	1	2	3	0	0	0	0	0	0	0	0	0	0	0	0	0	0	0	0	0	0	1	1	1	1	0	0	0	0
11209301	1	6	1	214632	3	0	65	3	0	1	2	2	5	5	0	0	0	0	0	0	0	0	0	0	0	0	0	0	0	0	0	1	1	1	1	0	0	0	0
11209601	1	6	1	156827	3	0	65	2	1	1	2	2	5	4	0	0	0	0	0	0	0	0	0	0	0	0	0	0	0	0	0	1	1	1	1	0	0	0	0
11209602	1	4	2	69894.2	2	0	40	1	1	1	0	2	2	2	0	0	0	0	0	0	0	0	0	0	0	0	0	0	0	0	0	2	1	1	1	0	0	0	0
11209701	1	7	2	214073	3	0	72	4	1	1	0	2	5	4	1	1	1	1	0	1	1	0	1	0	0	1	1	0	1	1	0	3	1	7	7
11209702	1	4	2	99512.4	1	0	45	1	1	1	0	2	3	1	8	2							1	0	1	8	3	1				1	1
11209801	1	6	2	154837	0	0	66	4	1	0	0	2	5	0	8	8							1	1	0	8	8	1				1	1
11300101	1	7	1	149807	3	0	73	3	0	1	3	1	5	5	8	8							1	1	0	8	8	1				5	4
11300102	1	7	2	121581	2	0	70	1	1	1	3	1	4	2	8	1				0	1	1	1	0	1	8	0	0	0	1	1	1	1		4
11300202	1	4	2	24070	0	0	42	1	1	0	2	2	1	0	0	0	0	0	0	0	0	0	0	0	0	0	0	0	0	0	0	1	1	1	1	0	0	0	0
11300301	1	4	1	81070.9	2	0	45	4	0	1	3	2	2	2	0	0	0	0	0	0	0	0	0	0	0	0	0	0	0	0	0	1	1	1	1	0	0	0	0
11300401	1	7	1	133316	3	0	75	4	0	1	1	1	4	5	8	8							1	1	0	8	8	1				1	1
11300402	1	7	2	142542	0	1	70	4	1	0	0	2	5	0	8	8							1	1	0	8	8	1				3	3
11300502	1	4	2	130248	1	0	47	1	1	1	1	2	4	1	0	0	0	0	0	0	0	0	0	0	0	0	0	0	0	0	0	1	1	1	1	0	0	0	0
11300701	1	6	2	157521	0	0	64	1	1	0	0	2	5	0	7	0				0	0	0	0	0	0	7	0	0	0	0	0	1	1		1
11300802	1	4	2	46423.3	2	0	46	1	1	1	0	2	1	1	0	0	0	0	0	0	0	0	0	0	0	0	0	0	0	0	0	1	1	1	1	0	0	0	0
11301101	1	4	1	37799.7	3	0	45	2	0	1	2	2	1	5	0	0	0	0	0	0	0	0	0	0	0	0	0	0	0	0	0	1	1	1	1	0	0	0	0
11301102	1	4	2	25187.6	0	0	44	1	1	0	0	2	1	0	0	0	0	0	0	0	0	0	0	0	0	0	0	0	0	0	0	1	1	1	1	0	0	0	0
11301301	1	6	1	114323	3	0	67	4	0	1	3	2	4	5	8	8							1	1	0	8	8	1				1	1
11301302	1	6	2	144778	0	0	67	1	1	0	1	1	5	0	0	1	0	0	0	0	1	0	1	0	0	0	0	0	0	1	0	1	1	1	3		1		2
11301303	1	4	1	92094.1	1	0	45	3	0	1	3	2	3	1	0	0	0	0	0	0	0	0	0	0	0	0	0	0	0	0	0	1	1	1	1	0	0	0	0
11301304	1	4	2	41952.6	0	0	43	1	1	0	1	2	1	0	0	0	0	0	0	0	0	0	0	0	0	0	0	0	0	0	0	2	1	1	1	0	0	0	0
11301401	1	6	1	131837	3	0	67	1	0	1	3	2	4	5	8	8							1	1	0	8	8	1				1	1
11301402	1	6	2	97835.9	0	0	60	1	1	0	0	2	3	0	8	8							1	1	0	8	8	1				2	1
11301501	1	6	1	110426	3	0	65	4	0	1	2	2	4	2	1	1	1	1	0	1	1	0	1	0	0	1	1	0	1	1	0	3	3	7	7
11301502	1	6	2	133601	0	0	63	1	1	0	0	2	4	0	0	0	0	0	0	0	0	0	0	0	0	0	0	0	0	0	0	1	1	1	1	0	0	0	0
11301601	1	5	1	94965	2	0	52	3	0	1	2	2	3	2	0	0	0	0	0	0	0	0	0	0	0	0	0	0	0	0	0	1	1	1	1	0	0	0	0
11301602	1	4	2	97835.9	1	0	48	1	1	1	1	2	3	1	0	0	0	0	0	0	0	0	0	0	0	0	0	0	0	0	0	1	1	1	1	0	0	0	0
11302001	1	4	2	43464.8	0	0	45	1	1	0	0	2	1	0	0	0	0	0	0	0	0	0	0	0	0	0	0	0	0	0	0	1	1	1	1	0	0	0	0
11302401	1	4	1	103205	0	0	44	3	0	0	3	2	3	0	0	0	0	0	0	0	0	0	0	0	0	0	0	0	0	0	0	1	1	1	1	0	0	0	0
11302501	1	7	2	216604	3	0	85	1	1	1	0	1	5	3	8	2							1	0	1	8	3	1				5	5
11302701	1	6	2	150257	3	0	68	4	1	1	0	2	5	5	8	8							1	1	0	8	8	1				3	1
11303202	1	4	1	76600.2	0	0	43	2	1	0	3	2	2	0	0	0	0	0	0	0	0	0	0	0	0	0	0	0	0	0	0	1	1	1	1	0	0	0	0
11303203	1	4	1	85541.5	0	0	40	2	1	0	3	2	3	0	0	0	0	0	0	0	0	0	0	0	0	0	0	0	0	0	0	1	1	1	1	0	0	0	0
11303701	1	5	1	31411.5	3	0	52	2	0	1	3	1	1	3	0	0	0	0	0	0	0	0	0	0	0	0	0	0	0	0	0	1	1	1	1	0	0	0	0
11303702	1	4	2	7305	0	0	47	1	1	0	3	2	1	0	0	0	0	0	0	0	0	0	0	0	0	0	0	0	0	0	0	1	1	1	1	0	0	0	0
11304301	1	6	1	151816	3	0	65	4	0	1	2	1	5	4	8	1				0	1	1	1	0	1	8	0	0	0	1	1	1	1		4
11304401	1	6	2	200102	0	0	65	1	1	0	1	1	5	0	1	1	0	1	1	0	1	1	1	0	0	0	0	0	0	1	1	3	2	4	4
11304501	1	6	1	67571.2	2	0	62	4	0	1	2	2	2	2	8	1				0	1	1	1	0	1	8	0	0	0	1	1	3	2		4
11304502	1	5	1	44268.3	0	0	52	3	0	0	4	2	1	0	8	8							1	1	0	8	8	1				1	1
11304503	1	4	2	82747.4	0	0	48	1	1	0	3	2	2	0	0	0	0	0	0	0	0	0	0	0	0	0	0	0	0	0	0	1	1	1	1	0	0	0	0
11304601	1	5	2	97835.9	0	0	52	1	1	0	1	2	3	0	0	0	0	0	0	0	0	0	0	0	0	0	0	0	0	0	0	3	1	1	1	0	0	0	0
11304701	1	7	2	185014	0	0	85	4	1	0	0	1	5	0	8	8							1	1	0	8	8	1				3	3
11304702	1	4	2	105660	0	0	48	3	1	0	0	2	3	0	0	0	0	0	0	0	0	0	0	0	0	0	0	0	0	0	0	1	1	1	1	0	0	0	0
11304801	1	4	2	93924	1	0	40	1	1	1	0	2	3	1	0	0	0	0	0	0	0	0	0	0	0	0	0	0	0	0	0	2	2	1	1	0	0	0	0
11305302	1	4	2	54805.8	0	0	47	1	1	0	2	2	1	0	0	0	0	0	0	0	0	0	0	0	0	0	0	0	0	0	0	1	1	1	1	0	0	0	0
11305401	1	7	1	80282	3	1	70	4	0	1	3	1	2	4	8	8							1	1	0	8	8	1				1	1
11305402	1	6	2	196749	1	0	69	4	1	1	0	2	5	1	8	8							1	1	0	8	8	1				1	1
11306801	1	5	1	112166	3	0	59	4	0	1	3	2	4	3	0	0	0	0	0	0	0	0	0	0	0	0	0	0	0	0	0	1	1	1	1	0	0	0	0
11306802	1	5	2	163778	0	0	57	1	1	0	0	1	5	0	0	0	0	0	0	0	0	0	0	0	0	0	0	0	0	0	0	1	1	1	1	0	0	0	0
11306902	1	4	2	88335.7	0	0	47	1	1	0	0	2	3	0	0	0	0	0	0	0	0	0	0	0	0	0	0	0	0	0	0	1	1	1	1	0	0	0	0
11307001	1	5	2	167690	3	0	55	1	1	1	0	1	5	4	0	0	0	0	0	0	0	0	0	0	0	0	0	0	0	0	0	3	1	1	1	0	0	0	0
11307201	1	7	1	148547	3	0	70	4	0	1	0	2	5	5	1	1	0	1	0	0	1	1	1	0	0	0	0	0	0	1	1	2	1	3	4
11307202	1	6	2	179166	0	0	65	1	1	0	0	2	5	0	1	1	0	1	0	0	1	0	1	0	0	0	0	0	0	1	0	3	3	3	3		1		2
11307301	1	4	2	112366	0	0	45	1	1	0	0	2	4	0	0	0	0	0	0	0	0	0	0	0	0	0	0	0	0	0	0	1	1	1	1	0	0	0	0
11307302	1	4	1	28387.2	0	0	43	4	0	0	3	2	1	0	0	0	0	0	0	0	0	0	0	0	0	0	0	0	0	0	0	1	1	1	1	0	0	0	0
11307401	1	4	1	58713.9	3	0	40	3	0	1	4	2	1	4	0	0	0	0	0	0	0	0	0	0	0	0	0	0	0	0	0	1	1	1	1	0	0	0	0
11307501	1	7	2	219103	0	0	73	4	1	0	1	2	5	0	8	8							1	1	0	8	8	1				1	1
11307502	1	4	1	91129.9	3	0	48	4	0	1	4	1	3	3	0	0	0	0	0	0	0	0	0	0	0	0	0	0	0	0	0	1	1	1	1	0	0	0	0
11307601	1	4	1	84938.9	3	0	48	3	0	1	3	2	3	3	0	0	0	0	0	0	0	0	0	0	0	0	0	0	0	0	0	1	1	1	1	0	0	0	0
11307602	1	4	2	62629.4	0	1	45	1	1	0	2	2	2	0	0	0	0	0	0	0	0	0	0	0	0	0	0	0	0	0	0	1	1	1	1	0	0	0	0
11307801	1	5	1	62823	2	0	50	2	0	1	3	2	2	1	0	0	0	0	0	0	0	0	0	0	0	0	0	0	0	0	0	1	1	1	1	0	0	0	0
11307802	1	4	2	56482.3	0	0	48	1	1	0	2	2	1	0	0	0	0	0	0	0	0	0	0	0	0	0	0	0	0	0	0	1	1	1	1	0	0	0	0
11307901	1	4	2	106259	0	0	48	1	1	0	0	1	3	0	0	0	0	0	0	0	0	0	0	0	0	0	0	0	0	0	0	2	1	1	1	0	0	0	0
11308101	1	7	2	123822	0	0	78	4	1	0	0	2	4	0	1	8	0	1	1				1	0	1	0	8	0	0	1	1	5	3	4
11308501	1	5	1	59152.2	0	0	53	2	1	0	3	2	1	0	0	0	0	0	0	0	0	0	0	0	0	0	0	0	0	0	0	1	1	1	1	0	0	0	0
11308502	1	4	2	78835.6	0	0	44	1	1	0	0	2	2	0	0	0	0	0	0	0	0	0	0	0	0	0	0	0	0	0	0	1	1	1	1	0	0	0	0
11308701	1	7	1	96060.8	3	0	71	4	0	1	3	2	3	5	8	8							1	1	0	8	8	1				1	1
11308702	1	6	2	135836	0	0	67	1	1	0	1	2	4	0	1	1	1	1	1	1	1	1	1	0	0	1	1	0	1	1	1	1	1	8	8
11308703	1	4	1	29950.5	3	0	43	2	0	1	2	2	1	4	0	0	0	0	0	0	0	0	0	0	0	0	0	0	0	0	0	1	1	1	1	0	0	0	0
11308901	1	6	2	121427	2	0	62	1	1	1	0	1	4	2	1	1	1	1	0	1	1	0	1	0	0	1	1	0	1	1	0	1	1	7	7
11308902	1	5	1	112650	3	0	50	4	0	1	2	2	4	5	0	0	0	0	0	0	0	0	0	0	0	0	0	0	0	0	0	2	1	1	1	0	0	0	0
11309002	1	5	2	112924	0	0	56	1	1	0	0	2	4	0	0	0	0	0	0	0	0	0	0	0	0	0	0	0	0	0	0	3	1	1	1	0	0	0	0
11309101	1	5	1	115609	0	0	54	4	0	0	4	2	4	0	0	0	0	0	0	0	0	0	0	0	0	0	0	0	0	0	0	3	1	1	1	0	0	0	0
11309102	1	4	2	90012.2	0	0	49	1	1	0	3	2	3	0	1	1	0	1	1	0	1	1	1	0	0	0	0	0	0	1	1	2	1	4	4
11309202	1	5	2	103424	2	0	55	1	1	1	0	2	3	2	0	0	0	0	0	0	0	0	0	0	0	0	0	0	0	0	0	1	1	1	1	0	0	0	0
11309301	1	5	1	56248.5	0	0	56	3	0	0	3	2	1	0	0	0	0	0	0	0	0	0	0	0	0	0	0	0	0	0	0	1	1	1	1	0	0	0	0
11309302	1	5	2	129130	0	0	52	1	1	0	0	2	4	0	0	0	0	0	0	0	0	0	0	0	0	0	0	0	0	0	0	1	1	1	1	0	0	0	0
11309701	1	4	1	66183.3	2	0	42	3	0	1	0	2	2	2	0	0	0	0	0	0	0	0	0	0	0	0	0	0	0	0	0	1	1	1	1	0	0	0	0
11309901	1	6	1	74364.9	2	0	60	4	0	1	1	2	2	2	1	1	0	1	0	1	1	0	1	0	0	0	1	0	1	1	0	1	1	3	7
11309902	1	5	2	116836	0	0	58	1	1	0	0	2	4	0	0	0	0	0	0	0	0	0	0	0	0	0	0	0	0	0	0	3	1	1	1	0	0	0	0
11310401	1	4	1	71589	2	0	46	3	1	1	2	2	2	1	0	0	0	0	0	0	0	0	0	0	0	0	0	0	0	0	0	1	1	1	1	0	0	0	0
11310402	1	4	2	73974.1	0	0	43	1	1	0	2	1	2	0	0	0	0	0	0	0	0	0	0	0	0	0	0	0	0	0	0	1	1	1	1	0	0	0	0
11310501	1	4	1	75263.4	3	0	45	3	0	1	3	1	2	3	0	0	0	0	0	0	0	0	0	0	0	0	0	0	0	0	0	1	1	1	1	0	0	0	0
11310502	1	4	2	128013	0	0	42	1	1	0	0	1	4	0	0	0	0	0	0	0	0	0	0	0	0	0	0	0	0	0	0	1	1	1	1	0	0	0	0
11310701	1	5	1	99348	3		54	3	0	1	3	2	3	3	0	0	0	0	0	0	0	0	0	0	0	0	0	0	0	0	0	1	1	1	1	0	0	0	0
11311001	1	6	2	88785	0	0	61	1	1	0	0	2	3	0	0	0	0	0	0	0	0	0	0	0	0	0	0	0	0	0	0	1	1	1	1	0	0	0	0
11311101	1	4	1	88390.5	2	0	49	3	0	1	2	2	3	1	0	0	0	0	0	0	0	0	0	0	0	0	0	0	0	0	0	1	1	1	1	0	0	0	0
11311102	1	4	2	19723.5	0	0	46	1	1	0	2	2	1	0	0	0	0	0	0	0	0	0	0	0	0	0	0	0	0	0	0	1	1	1	1	0	0	0	0
11311301	1	7	2	195073	0	0	70	4	1	0	0	1	5	0	0	0	0	0	0	0	0	0	0	0	0	0	0	0	0	0	0	1	1	1	1	0	0	0	0
11311401	1	6	1	121307	0	0	65	4	0	0	1	1	4	0	1	1	0	1	1	0	1	1	1	0	0	0	0	0	0	1	1	3	1	4	4
11311402	1	4	1	37986	0	0	40	2	0	0	3	2	1	0	0	0	0	0	0	0	0	0	0	0	0	0	0	0	0	0	0	1	1	1	1	0	0	0	0
11311501	1	5	1	48139.9	3	0	52	2	1	1	3	2	1	3	0	0	0	0	0	0	0	0	0	0	0	0	0	0	0	0	0	1	1	1	1	0	0	0	0
11311502	1	4	2	44187.9	0	0	45	1	1	0	1	2	1	0	0	0	0	0	0	0	0	0	0	0	0	0	0	0	0	0	0	1	1	1	1	0	0	0	0
11311701	1	4	1	67206	0	0	47	3	0	0	2	1	2	0	0	0	0	0	0	0	0	0	0	0	0	0	0	0	0	0	0	1	1	1	1	0	0	0	0
11311702	1	4	2	39717.3	3	0	41	1	1	1	2	2	1	4	0	0	0	0	0	0	0	0	0	0	0	0	0	0	0	0	0	1	1	1	1	0	0	0	0
11311801	1	4	2	98394.7	0	0	41	1	1	0	3	2	3	0	0	0	0	0	0	0	0	0	0	0	0	0	0	0	0	0	0	1	1	1	1	0	0	0	0
11400101	1	4	2	112924	3	0	45	2	1	1	0	1	4	4	8	2							1	0	1	8	3	1				3	2
11400201	1	4	1	131366	3	0	49	2	0	1	1	2	4	3	0	0	0	0	0	0	0	0	0	0	0	0	0	0	0	0	0	1	1	1	1	0	0	0	0
11400402	1	4	2	15128.7	0	0	40	1	1	0	3	2	1	0	0	0	0	0	0	0	0	0	0	0	0	0	0	0	0	0	0	1	1	1	1	0	0	0	0
11400602	1	5	2	56378.2	0	0	52	1	1	0	0	2	1	0	0	0	0	0	0	0	0	0	0	0	0	0	0	0	0	0	0	3	1	1	1	0	0	0	0
11400701	1	7	1	205782	3	0	84	4	0	1	1	2	5	5	8	8							1	1	0	8	8	1				5	1
11400702	1	5	1	174137	3	0	58	2	0	1	1	2	5	3	0	0	0	0	0	0	0	0	0	0	0	0	0	0	0	0	0	1	1	1	1	0	0	0	0
11400703	1	4	2	148131	0	0	48	2	1	0	0	2	5	0	0	0	0	0	0	0	0	0	0	0	0	0	0	0	0	0	0	1	1	1	1	0	0	0	0
11400801	1	6	1	199607	3	0	61	2	0	1	1	2	5	5	0	0	0	0	0	0	0	0	0	0	0	0	0	0	0	0	0	1	1	1	1	0	0	0	0
11400802	1	4	2	96718.2	2	0	46	1	1	1	0	2	3	2	0	0	0	0	0	0	0	0	0	0	0	0	0	0	0	0	0	1	1	1	1	0	0	0	0
11400901	1	6	1	81520.1	2	0	68	1	1	1	3	2	2	2	8	8							1	1	0	8	8	1				3	1
11400902	1	6	2	158190	3	0	65	1	1	1	0	2	5	3	0	0	0	0	0	0	0	0	0	0	0	0	0	0	0	0	0	1	1	1	1	0	0	0	0
11400903	1	4	1	81816	2	0	46	2	0	1	3	2	2	2	0	0	0	0	0	0	0	0	0	0	0	0	0	0	0	0	0	1	1	1	1	0	0	0	0
11400904	1	4	2	74364.9	0	0	42	1	1	0	2	2	2	0	0	0	0	0	0	0	0	0	0	0	0	0	0	0	0	0	0	1	1	1	1	0	0	0	0
11401101	1	4	1	100758	0	0	43	3	0	0	2	2	3	0	0	0	0	0	0	0	0	0	0	0	0	0	0	0	0	0	0	1	1	1	1	0	0	0	0
11401301	1	7	2	102307	0	0	80	4	1	0	0	2	3	0	8	8							1	1	0	8	8	1				3	1
11401302	1	4	1	83642.2	3	0	41	2	0	1	1	2	2	5	0	0	0	0	0	0	0	0	0	0	0	0	0	0	0	0	0	1	1	1	1	0	0	0	0
11401303	1	4	2	91129.9	0	0	40	1	1	0	1	2	3	0	0	0	0	0	0	0	0	0	0	0	0	0	0	0	0	0	0	1	1	1	1	0	0	0	0
11401701	1	6	1	80008	3	0	66	4	1	1	3	2	2	4	1	1	0	1	0	0	1	0	1	0	0	0	0	0	0	1	0	1	1	3	3		1		2
11401702	1	6	2	84423.9	1	0	65	1	1	1	1	1	3	1	1	8	0	1	0				1	0	1	0	8	0	0	1	0	3	3	3			1		2
11401703	1	4	1	39081.8	3	0	41	2	0	1	3	2	1	4	0	0	0	0	0	0	0	0	0	0	0	0	0	0	0	0	0	1	1	1	1	0	0	0	0
11402101	1	6	1	120912	3	0	67	1	0	1	0	2	4	3	1	1	0	1	0	0	1	0	1	0	0	0	0	0	0	1	0	3	1	3	3		1		2
11402201	1	7	1	186862	3	0	78	4	0	1	0	2	5	5	1	1	0	1	1	0	1	1	1	0	0	0	0	0	0	1	1	3	2	4	4
11402401	1	4	2	62629.4	0	0	45	1	1	0	0	2	2	0	0	0	0	0	0	0	0	0	0	0	0	0	0	0	0	0	0	1	1	1	1	0	0	0	0
11402501	1	4	1	107106	0	0	48	3	0	0	2	2	3	0	0	0	0	0	0	0	0	0	0	0	0	0	0	0	0	0	0	1	1	1	1	0	0	0	0
11402502	1	4	2	114601	1	0	44	1	1	1	2	2	4	1	0	0	0	0	0	0	0	0	0	0	0	0	0	0	0	0	0	1	1	1	1	0	0	0	0
11402701	1	5	1	50817.2	3	0	50	2	1	1	2	2	1	5	1	1	0	0	0	0	0	0	1	0	0	0	0	0	0	0	0	1	1	1	1	0	0	0	0
11402702	1	4	2	101189	0	0	40	1	1	0	0	2	3	0	0	0	0	0	0	0	0	0	0	0	0	0	0	0	0	0	0	1	1	1	1	0	0	0	0
11402801	1	5	1	172909	3	0	57	2	0	1	2	2	5	5	0	0	0	0	0	0	0	0	0	0	0	0	0	0	0	0	0	1	1	1	1	0	0	0	0
11403001	1	5	1	191161	2	0	59	2	0	1	2	2	5	2	1	1	0	1	0	0	1	0	1	0	0	0	0	0	0	1	0	1	1	3	3		1		2
11403002	1	5	2	98953.5	0	0	53	1	1	0	0	2	3	0	0	0	0	0	0	0	0	0	0	0	0	0	0	0	0	0	0	1	1	1	1	0	0	0	0
11403203	1	4	2	107895	0	0	42	1	1	0	0	2	4	0	0	0	0	0	0	0	0	0	0	0	0	0	0	0	0	0	0	1	1	1	1	0	0	0	0
11403301	1	4	1	87243.6	3	0	43	1	0	1	3	2	3	4	0	0	0	0	0	0	0	0	0	0	0	0	0	0	0	0	0	1	1	1	1	0	0	0	0
11403501	1	7	1	177376	3	0	79	4	0	1	2	2	5	5	1	8	0	1	0				1	0	1	0	8	0	0	1	0	1	1	3			1		2
11403502	1	6	2	144778	0	0	66	1	1	0	0	2	5	0	1	2	0	1	0				1	0	0	0	3	0	0	1	0	1	1	3
11403601	1	5	1	187249	3	0	58	1	0	1	1	2	5	5	1	1	0	1	0	0	1	0	1	0	0	0	0	0	0	1	0	1	1	3	3		1		2
11403602	1	4	2	48658.6	0	0	49	1	1	0	0	2	1	0	0	0	0	0	0	0	0	0	0	0	0	0	0	0	0	0	0	1	1	1	1	0	0	0	0
11403701	1	5	1	90582	2	0	50	2	0	1	0	2	3	2	0	0	0	0	0	0	0	0	0	0	0	0	0	0	0	0	0	1	1	1	1	0	0	0	0
11403702	1	4	2	81070.9	2	0	45	2	1	1	0	2	2	2	0	0	0	0	0	0	0	0	0	0	0	0	0	0	0	0	0	1	1	1	1	0	0	0	0
11404001	1	7	1	94088.4	0	0	70	3	0	0	1	1	3	0	1	8	0	1	0				1	0	1	0	8	0	0	1	0	3	2	3			1		2
11404002	1	6	2	151484	2	0	65	1	1	1	0	2	5	2	8	8							1	1	0	8	8	1				3	1
11404101	1	6	1	109575	3	0	68	2	0	1	1	2	4	3	1	1	0	1	0	0	1	0	1	0	0	0	0	0	0	1	0	3	1	3	3		1		2
11404102	1	6	2	164896	3	0	64	1	1	1	0	2	5	3	8	2							1	0	1	8	3	1				3	1
11404201	1	4	1	127224	3	0	48	3	0	1	3	2	4	3	0	0	0	0	0	0	0	0	0	0	0	0	0	0	0	0	0	1	1	1	1	0	0	0	0
11404202	1	4	2	54411.3	0	0	44	1	1	0	0	2	1	0	0	0	0	0	0	0	0	0	0	0	0	0	0	0	0	0	0	3	1	1	1	0	0	0	0
11404401	1	4	1	63553.5	3	0	42	2	1	1	3	2	2	3	0	0	0	0	0	0	0	0	0	0	0	0	0	0	0	0	0	1	1	1	1	0	0	0	0
11404402	1	4	2	50893.9	0	0	40	2	1	0	3	1	1	0	0	0	0	0	0	0	0	0	0	0	0	0	0	0	0	0	0	1	1	1	1	0	0	0	0
11404602	1	6	2	147572	0	0	63	1	1	0	0	2	5	0	1	1	1	1	1	1	1	1	1	0	0	1	1	0	1	1	1	3	3	8	8
11404603	1	4	1	52596	0	0	43	3	0	0	2	2	1	0	0	0	0	0	0	0	0	0	0	0	0	0	0	0	0	0	0	1	1	1	1	0	0	0	0
11404604	1	4	2	38599.6	1	0	40	1	1	1	0	2	1	1	0	0	0	0	0	0	0	0	0	0	0	0	0	0	0	0	0	1	1	1	1	0	0	0	0
11404701	1	6	1	135836	3	0	65	4	0	1	1	1	4	5	8	8							1	1	0	8	8	1				1	1
11404702	1	5	2	112366	0	0	59	3	1	0	0	2	4	0	8	8							1	1	0	8	8	1				3	1
11404801	1	7	2	152881	0	0	99	1	1	0	0	2	5	0	8	8							1	1	0	8	8	1				3	2
11404802	1	4	1	75800.3	3	0	45	2	0	1	1	2	2	4	0	0	0	0	0	0	0	0	0	0	0	0	0	0	0	0	0	1	1	1	1	0	0	0	0
11404803	1	4	2	74364.9	2	0	42	1	1	1	0	2	2	1	1	1	0	1	1	0	1	1	1	0	0	0	0	0	0	1	1	1	1	4	4
11404901	1	4	1	51536.8	1	0	43	2	0	1	3	2	1	1	0	0	0	0	0	0	0	0	0	0	0	0	0	0	0	0	0	1	1	1	1	0	0	0	0
11404902	1	4	2	40834.9	1	0	42	1	1	1	3	2	1	1	0	0	0	0	0	0	0	0	0	0	0	0	0	0	0	0	0	1	1	1	1	0	0	0	0
11405001	1	6	1	166802	0	0	69	2	0	0	1	2	5	0	1	1	0	1	0	0	1	0	1	0	0	0	0	0	0	1	0	1	1	3	3		1		2
11405002	1	6	2	132483	3	0	61	1	1	1	0	2	4	5	1	1	1	1	1	1	1	1	1	0	0	1	1	0	1	1	1	3	1	8	8
11405301	1	4	1	69762.8	2	0	48	2	0	1	3	2	2	2	0	0	0	0	0	0	0	0	0	0	0	0	0	0	0	0	0	1	1	1	1	0	0	0	0
11405302	1	4	2	56482.3	0	0	40	1	1	0	1	2	1	0	0	0	0	0	0	0	0	0	0	0	0	0	0	0	0	0	0	1	1	1	1	0	0	0	0
11405401	1	6	1	123454	3	0	65	3	0	1	3	2	4	4	0	0	0	0	0	0	0	0	0	0	0	0	0	0	0	0	0	1	1	1	1	0	0	0	0
11405402	1	5	2	103424	1	0	58	1	1	1	2	1	3	1	0	0	0	0	0	0	0	0	0	0	0	0	0	0	0	0	0	1	1	1	1	0	0	0	0
11405901	1	7	2	128013	0	0	78	4	1	0	0	1	4	0	1	8	0	1	1				1	0	1	0	8	0	0	1	1	3	2	4
11406001	1	5	1	40834.9	2	0	50	4	0	1	3	1	1	2	0	0	0	0	0	0	0	0	0	0	0	0	0	0	0	0	0	1	1	1	1	0	0	0	0
11406002	1	4	2	25746.5	0	0	45	1	1	0	3	2	1	0	0	0	0	0	0	0	0	0	0	0	0	0	0	0	0	0	0	1	1	1	1	0	0	0	0
11406102	1	5	2	77717.9	0	0	54	1	1	0	0	2	2	0	0	0	0	0	0	0	0	0	0	0	0	0	0	0	0	0	0	1	1	1	1	0	0	0	0
11406201	1	7	1	180057	3	0	75	4	0	1	1	1	5	5	1	1	1	1	0	1	1	0	1	0	0	1	1	0	1	1	0	3	2	7	7
11406202	1	7	2	157927	3	0	70	4	1	1	0	1	5	5	0	8	0	0	0				1	0	1	0	8	0	0	0	0	1	1	1
11406203	1	4	1	81816	3	0	46	2	0	1	3	2	2	4	0	0	0	0	0	0	0	0	0	0	0	0	0	0	0	0	0	1	1	1	1	0	0	0	0
11406204	1	4	2	77717.9	0	0	43	1	1	0	1	2	2	0	0	0	0	0	0	0	0	0	0	0	0	0	0	0	0	0	0	1	1	1	1	0	0	0	0
11406402	1	4	2	48658.6	0	0	49	1	1	0	1	2	1	0	0	0	0	0	0	0	0	0	0	0	0	0	0	0	0	0	0	3	1	1	1	0	0	0	0
11406502	1	6	2	102307	0	0	65	4	1	0	0	2	3	0	1	8	1	1	0				1	0	1	1	8	0	1	1	0	3	1	7
11406701	1	7	2	186424	3	0	70	4	1	1	0	2	5	3	8	8							1	1	0	8	8	1				1	1
11406801	1	4	1	102219	2	0	42	2	1	1	0	2	3	2	0	0	0	0	0	0	0	0	0	0	0	0	0	0	0	0	0	2	1	1	1	0	0	0	0
11407101	1	5	1	148131	3	0	54	4	0	1	0	2	5	3	1	1	0	1	0	0	1	0	1	0	0	0	0	0	0	1	0	3	1	3	3		1		2
11407102	1	4	2	144219	0	0	47	1	1	0	0	2	5	0	0	0	0	0	0	0	0	0	0	0	0	0	0	0	0	0	0	1	1	1	1	0	0	0	0
11407501	1	5	1	52011.6	3	0	52	3	0	1	3	2	1	3	0	0	0	0	0	0	0	0	0	0	0	0	0	0	0	0	0	1	1	1	1	0	0	0	0
11407502	1	5	2	92247.5	2	0	50	1	1	1	0	2	3	2	0	0	0	0	0	0	0	0	0	0	0	0	0	0	0	0	0	1	1	1	1	0	0	0	0
11408101	1	6	2	161543	0	0	68	1	1	0	0	1	5	0	8	8							1	1	0	8	8	1				3	1
11408301	1	5	1	89486.2	1	0	57	4	0	1	2	2	3	1	0	0	0	0	0	0	0	0	0	0	0	0	0	0	0	0	0	1	1	1	1	0	0	0	0
11408302	1	5	2	96718.2	2	0	52	1	1	1	0	2	3	2	0	0	0	0	0	0	0	0	0	0	0	0	0	0	0	0	0	1	1	1	1	0	0	0	0
11408701	1	4	1	123392	3	1	49	2	0	1	2	2	4	5	0	0	0	0	0	0	0	0	0	0	0	0	0	0	0	0	0	1	1	1	1	0	0	0	0
11500101	1	5	1	132732	3	0	51	3	0	1	2	2	4	5	0	0	0	0	0	0	0	0	0	0	0	0	0	0	0	0	0	1	1	1	1	0	0	0	0
11500102	1	4	2	81070.9	0	0	45	1	1	0	0	2	2	0	0	0	0	0	0	0	0	0	0	0	0	0	0	0	0	0	0	1	1	1	1	0	0	0	0
11500201	1	5	2	118403	3	0	54	1	1	1	0	2	4	4	0	0	0	0	0	0	0	0	0	0	0	0	0	0	0	0	0	2	1	1	1	0	0	0	0
11500301	1	5	1	85541.5	3	1	52	1	0	1	1	2	3	5	0	0	0	0	0	0	0	0	0	0	0	0	0	0	0	0	0	3	3	1	1	0	0	0	0
11500302	1	4	2	90012.2	3	0	45	1	1	1	0	2	3	4	0	0	0	0	0	0	0	0	0	0	0	0	0	0	0	0	0	1	1	1	1	0	0	0	0
11500401	1	7	1	107384	3	0	71	4	0	1	3	2	3	5	8	8							1	1	0	8	8	1				3	3
11500601	1	6	2	95640.7	0	0	61	1	1	0	0	2	3	0	8	2							1	0	1	8	3	1				2	2
11500701	1	6	2	110130	0	0	68	1	1	0	0	1	4	0	8	8							1	1	0	8	8	1				3	2
11500702	1	4	1	81816	0	0	46	3	0	0	3	2	2	0	0	0	0	0	0	0	0	0	0	0	0	0	0	0	0	0	0	1	1	1	1	0	0	0	0
11500703	1	4	2	78835.6	0	0	44	1	1	0	0	2	2	0	0	0	0	0	0	0	0	0	0	0	0	0	0	0	0	0	0	1	1	1	1	0	0	0	0
11500704	1	4	1	68667	1	0	40	3	0	1	3	2	2	1	0	0	0	0	0	0	0	0	0	0	0	0	0	0	0	0	0	1	1	1	1	0	0	0	0
11500801	1	5	1	69762.8	2	0	53	3	0	1	3	2	2	2	0	0	0	0	0	0	0	0	0	0	0	0	0	0	0	0	0	1	1	1	1	0	0	0	0
11501001	1	7	2	184904	0	0	71	1	1	0	3	2	5	0	1	1	0	1	1	0	1	1	1	0	0	0	0	0	0	1	1	1	1	4	4
11501301	1	4	2	17532	0	0	40	1	1	0	2	2	1	0	0	0	0	0	0	0	0	0	0	0	0	0	0	0	0	0	0	1	1	1	1	0	0	0	0
11501402	1	4	2	102307	0	0	46	1	1	0	0	2	3	0	0	0	0	0	0	0	0	0	0	0	0	0	0	0	0	0	0	1	1	1	1	0	0	0	0
11501901	1	5	2	141425	0	0	58	1	1	0	0	1	5	0	0	0	0	0	0	0	0	0	0	0	0	0	0	0	0	0	0	1	1	1	1	0	0	0	0
11501902	1	5	1	99348	3	1	54	1	0	1	2	1	3	5	0	0	0	0	0	0	0	0	0	0	0	0	0	0	0	0	0	2	1	1	1	0	0	0	0
11502001	1	6	1	116822	3	0	64	4	0	1	3	2	4	3	1	2	0	1	0				1	0	0	0	3	0	0	1	0	1	1	3
11502002	1	6	2	89453.4	0	0	61	1	1	0	1	2	3	0	0	0	0	0	0	0	0	0	0	0	0	0	0	0	0	0	0	1	1	1	1	0	0	0	0
11502101	1	7	1	118889	3	0	77	4	0	1	1	2	4	5	8	8							1	1	0	8	8	1				1	1
11502201	1	4	1	137513	2	0	47	4	0	1	4	2	4	2	0	0	0	0	0	0	0	0	0	0	0	0	0	0	0	0	0	1	1	1	1	0	0	0	0
11502202	1	4	2	97835.9	0	0	42	1	1	0	3	2	3	0	0	0	0	0	0	0	0	0	0	0	0	0	0	0	0	0	0	1	1	1	1	0	0	0	0
11502801	1	7	2	138258	0	0	94	4	1	0	0	1	4	0	8	8							1	1	0	8	8	1				5	3
11502802	1	5	1	101540	3	0	55	2	0	1	3	2	3	4	0	0	0	0	0	0	0	0	0	0	0	0	0	0	0	0	0	1	1	1	1	0	0	0	0
11502803	1	5	2	117954	0	0	50	1	1	0	0	2	4	0	0	0	0	0	0	0	0	0	0	0	0	0	0	0	0	0	0	1	1	1	1	0	0	0	0
11502804	1	4	1	103256	3	0	49	2	0	1	2	2	3	4	0	0	0	0	0	0	0	0	0	0	0	0	0	0	0	0	0	1	1	1	1	0	0	0	0
11502805	1	4	2	117954	1	0	45	1	1	1	0	2	4	1	1	1	0	0	1	0	0	1	1	0	0	0	0	0	0	0	1	2	1	2	2			1	3
11503801	1	4	1	52596	0	0	43	3	0	0	3	2	1	0	0	0	0	0	0	0	0	0	0	0	0	0	0	0	0	0	0	1	1	1	1	0	0	0	0
11503901	1	5	1	149248	3	0	52	4	0	1	2	2	5	3	0	0	0	0	0	0	0	0	0	0	0	0	0	0	0	0	0	1	1	1	1	0	0	0	0
11503902	1	4	2	71570.7	0	0	45	1	1	0	0	1	2	0	0	0	0	0	0	0	0	0	0	0	0	0	0	0	0	0	0	1	1	1	1	0	0	0	0
11504001	1	5	2	101748	3	0	53	1	1	1	0	2	3	3	0	0	0	0	0	0	0	0	0	0	0	0	0	0	0	0	0	2	1	1	1	0	0	0	0
11505401	1	4	1	124660	2	0	47	2	0	1	3	2	4	2	0	0	0	0	0	0	0	0	0	0	0	0	0	0	0	0	0	1	1	1	1	0	0	0	0
11505402	1	4	2	7305	0	0	42	1	1	0	0	1	1	0	0	0	0	0	0	0	0	0	0	0	0	0	0	0	0	0	0	1	1	1	1	0	0	0	0
11506201	1	4	1	29220	1	0	42	3	0	1	3	2	1	1	0	0	0	0	0	0	0	0	0	0	0	0	0	0	0	0	0	1	1	1	1	0	0	0	0
11506301	1	5	1	94965	1	0	52	3	1	1	4	2	3	1	0	0	0	0	0	0	0	0	0	0	0	0	0	0	0	0	0	1	1	1	1	0	0	0	0
11506302	1	4	2	47540.9	0	0	48	3	1	0	4	2	1	0	8	8							1	1	0	8	8	1				1	1
11506401	1	7	1	141425	0	0	72	1	1	0	0	1	5	0	1	1	1	1	0	1	1	0	1	0	0	1	1	0	1	1	0	3	3	7	7
11506701	1	4	1	37986	0	1	40	2	0	0	3	2	1	0	0	0	0	0	0	0	0	0	0	0	0	0	0	0	0	0	0	1	1	1	1	0	0	0	0
11507301	1	7	2	182819	3	0	75	1	1	1	0	2	5	5	0	0	0	0	0	0	0	0	0	0	0	0	0	0	0	0	0	2	1	1	1	0	0	0	0
11507401	1	4	1	54057	0	0	44	3	0	0	2	2	1	0	0	0	0	0	0	0	0	0	0	0	0	0	0	0	0	0	0	1	1	1	1	0	0	0	0
11507501	1	5	1	134719	3	0	50	2	0	1	2	2	4	3	0	0	0	0	0	0	0	0	0	0	0	0	0	0	0	0	0	1	1	1	1	0	0	0	0
11507502	1	4	2	96718.2	0	0	47	1	1	0	2	2	3	0	0	0	0	0	0	0	0	0	0	0	0	0	0	0	0	0	0	1	1	1	1	0	0	0	0
11507602	1	4	2	38599.6	0	0	40	1	1	0	0	2	1	0	0	0	0	0	0	0	0	0	0	0	0	0	0	0	0	0	0	1	1	1	1	0	0	0	0
11507801	1	5	1	38716.5	2	0	55	3	0	1	3	2	1	2	0	0	0	0	0	0	0	0	0	0	0	0	0	0	0	0	0	1	1	1	1	0	0	0	0
11508101	1	4	1	48213	1	0	40	3	0	1	3	2	1	1	0	0	0	0	0	0	0	0	0	0	0	0	0	0	0	0	0	1	1	1	1	0	0	0	0
11508901	1	4	1	28489.5	1	0	41	3	0	1	4	2	1	1	0	0	0	0	0	0	0	0	0	0	0	0	0	0	0	0	0	1	1	1	1	0	0	0	0
11509001	1	4	2	81070.9	0	0	45	1	1	0	0	2	2	0	0	0	0	0	0	0	0	0	0	0	0	0	0	0	0	0	0	1	1	1	1	0	0	0	0
11509301	1	5	1	68667	0	0	54	3	0	0	3	2	2	0	0	0	0	0	0	0	0	0	0	0	0	0	0	0	0	0	0	1	1	1	1	0	0	0	0
11509501	1	4	1	37986	2	0	40	2	0	1	3	2	1	1	0	0	0	0	0	0	0	0	0	0	0	0	0	0	0	0	0	1	1	1	1	0	0	0	0
11509702	1	5	2	103983	3	0	51	1	1	1	1	2	3	4	0	0	0	0	0	0	0	0	0	0	0	0	0	0	0	0	0	1	1	1	1	0	0	0	0
11509901	1	7	1	107033	3	0	70	4	0	1	3	1	3	3	8	1				0	1	1	1	0	1	8	0	0	0	1	1	1	1		4
11509902	1	4	1	56979	0	0	44	3	0	0	4	2	1	0	0	0	0	0	0	0	0	0	0	0	0	0	0	0	0	0	0	1	1	1	1	0	0	0	0
11509903	1	4	2	94482.9	0	0	42	1	1	0	3	2	3	0	0	0	0	0	0	0	0	0	0	0	0	0	0	0	0	0	0	1	1	1	1	0	0	0	0
11510101	1	4	1	51135	3	0	42	3	0	1	2	2	1	4	0	0	0	0	0	0	0	0	0	0	0	0	0	0	0	0	0	1	1	1	1	0	0	0	0
11510102	1	4	2	69894.2	1	0	40	1	1	1	1	2	2	1	0	0	0	0	0	0	0	0	0	0	0	0	0	0	0	0	0	1	1	1	1	0	0	0	0
11510401	1	7	1	159359	3	0	77	1	0	1	0	2	5	5	8	8							1	1	0	8	8	1				1	1
11510601	1	5	2	77438.5	0	0	58	1	1	0	0	2	2	0	8	8							1	1	0	8	8	1				1	1
11511101	1	6	1	195073	0		65	4	0	0	3	1	5	0	0	0	0	0	0	0	0	0	0	0	0	0	0	0	0	0	0	1	1	1	1	0	0	0	0
11511102	1	6	2	103424	3	0	60	1	1	1	0	1	3	4	8	8							1	1	0	8	8	1				1	1
11511401	1	4	2	102865	1	0	45	1	1	1	1	2	3	1	0	0	0	0	0	0	0	0	0	0	0	0	0	0	0	0	0	1	1	1	1	0	0	0	0
11511501	1	6	1	135522	2	0	64	4	0	1	4	2	4	2	0	0	0	0	0	0	0	0	0	0	0	0	0	0	0	0	0	1	1	1	1	0	0	0	0
11511502	1	6	2	101189	0	1	60	1	1	0	1	1	3	0	0	0	0	0	0	0	0	0	0	0	0	0	0	0	0	0	0	3	3	1	1	0	0	0	0
11511503	1	4	1	39081.8	0	0	41	3	0	0	3	2	1	0	0	0	0	0	0	0	0	0	0	0	0	0	0	0	0	0	0	2	1	1	1	0	0	0	0
11512202	1	6	2	168249	0	0	65	1	1	0	0	1	5	0	0	0	0	0	0	0	0	0	0	0	0	0	0	0	0	0	0	3	1	1	1	0	0	0	0
11512301	1	7	1	130906	0	0	73	4	0	0	3	1	4	0	8	8							1	1	0	8	8	1				3	1
11512302	1	7	2	171083	0	0	72	1	1	0	0	2	5	0	1	1	0	1	1	0	1	1	1	0	0	0	0	0	0	1	1	1	1	4	4
11512401	1	5	1	75562.9	2	0	50	4	0	1	4	2	2	1	0	0	0	0	0	0	0	0	0	0	0	0	0	0	0	0	0	1	1	1	1	0	0	0	0
11512402	1	4	2	110689	0	0	49	1	1	0	2	2	4	0	0	0	0	0	0	0	0	0	0	0	0	0	0	0	0	0	0	3	1	1	1	0	0	0	0
11512801	1	4	1	19723.5	0	0	46	3	0	0	4	2	1	0	0	0	0	0	0	0	0	0	0	0	0	0	0	0	0	0	0	1	1	1	1	0	0	0	0
11512802	1	4	2	68776.6	0	0	44	1	1	0	3	1	2	0	0	0	0	0	0	0	0	0	0	0	0	0	0	0	0	0	0	1	1	1	1	0	0	0	0
11512901	1	4	1	51135	0	0	42	3	0	0	3	2	1	0	0	0	0	0	0	0	0	0	0	0	0	0	0	0	0	0	0	1	1	1	1	0	0	0	0
11512902	1	4	2	38599.6	0	0	40	1	1	0	3	2	1	0	0	0	0	0	0	0	0	0	0	0	0	0	0	0	0	0	0	1	1	1	1	0	0	0	0
11513001	1	6	2	109780	1	0	60	2	1	1	0	1	4	1	0	0	0	0	0	0	0	0	0	0	0	0	0	0	0	0	0	1	1	1	1	0	0	0	0
11513101	1	4	2	99512.4	2	0	47	1	1	1	1	2	3	2	1	1	0	1	0	0	1	0	1	0	0	0	0	0	0	1	0	3	1	3	3		1		2
11513201	1	4	1	103424	2	0	48	2	0	1	3	2	3	2	0	0	0	0	0	0	0	0	0	0	0	0	0	0	0	0	0	1	1	1	1	0	0	0	0
11513202	1	4	2	46423.3	0	0	47	1	1	0	3	2	1	0	0	0	0	0	0	0	0	0	0	0	0	0	0	0	0	0	0	3	1	1	1	0	0	0	0
11513301	1	4	1	65014.5	2	1	49	3	0	1	3	2	2	1	0	0	0	0	0	0	0	0	0	0	0	0	0	0	0	0	0	1	1	1	1	0	0	0	0
11513302	1	4	2	42369	0	0	44	1	1	0	1	2	1	0	0	0	0	0	0	0	0	0	0	0	0	0	0	0	0	0	0	1	1	1	1	0	0	0	0
11513401	1	6	2	150742	1	0	66	1	1	1	1	1	5	1	8	8							1	1	0	8	8	1				1	1
11513403	1	4	2	39717.3	0	0	41	1	1	0	2	2	1	0	0	0	0	0	0	0	0	0	0	0	0	0	0	0	0	0	0	2	1	1	1	0	0	0	0
11513501	1	5	2	119072	0	0	52	1	1	0	1	2	4	0	0	0	0	0	0	0	0	0	0	0	0	0	0	0	0	0	0	1	1	1	1	0	0	0	0
11513701	1	5	2	93924	1	0	55	1	1	1	0	2	3	1	0	0	0	0	0	0	0	0	0	0	0	0	0	0	0	0	0	1	1	1	1	0	0	0	0
11513801	1	4	2	117954	0	0	45	1	1	0	0	2	4	0	0	0	0	0	0	0	0	0	0	0	0	0	0	0	0	0	0	1	1	1	1	0	0	0	0
11513803	1	4	2	91129.9	0	0	42	1	1	0	0	2	3	0	0	0	0	0	0	0	0	0	0	0	0	0	0	0	0	0	0	1	1	1	1	0	0	0	0
11513901	1	4	1	49674	0	1	41	3	0	0	4	2	1	0	0	0	0	0	0	0	0	0	0	0	0	0	0	0	0	0	0	1	1	1	1	0	0	0	0
11514101	1	4	1	80720.2	2	0	45	2	0	1	0	2	2	2	0	0	0	0	0	0	0	0	0	0	0	0	0	0	0	0	0	1	1	1	1	0	0	0	0
11514102	1	4	2	84982.7	0	0	41	1	1	0	0	2	3	0	0	0	0	0	0	0	0	0	0	0	0	0	0	0	0	0	0	1	1	1	1	0	0	0	0
11514201	1	4	2	135278	0	0	49	1	1	0	0	2	4	0	0	0	0	0	0	0	0	0	0	0	0	0	0	0	0	0	0	1	1	1	1	0	0	0	0
11514301	1	7	1	155797	3	0	72	4	0	1	1	1	5	5	1	8	0	1	1				1	0	1	0	8	0	0	1	1	3	1	4
11514302	1	6	2	162102	3	0	69	1	1	1	0	2	5	5	1	8	0	1	1				1	0	1	0	8	0	0	1	1	4	3	4
11514501	1	6	2	162660	0	0	65	1	1	0	0	2	5	0	8	1							1	0	1	8	9	1				1	1
11514601	1	4	1	29220	0	0	42	3	0	0	3	2	1	0	0	0	0	0	0	0	0	0	0	0	0	0	0	0	0	0	0	1	1	1	1	0	0	0	0
11514801	1	7	2	163292	0	0	70	4	1	0	0	1	5	0	1	1	1	1	1	1	1	1	1	0	0	1	1	0	1	1	1	3	3	8	8
11514802	1	4	1	69324.5	0	0	47	3	0	0	2	2	2	0	0	0	0	0	0	0	0	0	0	0	0	0	0	0	0	0	0	1	1	1	1	0	0	0	0
11514803	1	4	2	69335.4	0	0	43	1	1	0	0	2	2	0	0	0	0	0	0	0	0	0	0	0	0	0	0	0	0	0	0	1	1	1	1	0	0	0	0
11514901	1	6	1	177190	2	0	64	3	0	1	2	2	5	2	0	0	0	0	0	0	0	0	0	0	0	0	0	0	0	0	0	1	1	1	1	0	0	0	0
11514902	1	6	2	168249	0	0	60	1	1	0	0	2	5	0	0	0	0	0	0	0	0	0	0	0	0	0	0	0	0	0	0	1	1	1	1	0	0	0	0
11600501	1	7	1	201779	3	0	80	4	0	1	0	1	5	5	8	8							1	1	0	8	8	1				3	1
11600502	1	7	2	113538	3	0	78	1	1	1	0	1	4	5	8	9							1	0	1	8	9	1				5	4
11600503	1	4	1	38351.2	2	0	40	3	0	1	3	1	1	2	0	0	0	0	0	0	0	0	0	0	0	0	0	0	0	0	0	1	1	1	1	0	0	0	0
11600601	1	4	1	95321.1	3	0	48	3	0	1	3	2	3	4	0	0	0	0	0	0	0	0	0	0	0	0	0	0	0	0	0	1	1	1	1	0	0	0	0
11600602	1	4	2	123542	0	0	48	1	1	0	3	2	4	0	0	0	0	0	0	0	0	0	0	0	0	0	0	0	0	0	0	1	1	1	1	0	0	0	0
11600702	1	4	2	82188.6	0	0	40	1	1	0	1	2	2	0	0	0	0	0	0	0	0	0	0	0	0	0	0	0	0	0	0	1	1	1	1	0	0	0	0
11600801	1	7	2	165455	3	0	80	4	1	1	0	2	5	5	1	1	1	1	1	1	1	1	1	0	0	1	1	0	1	1	1	3	2	8	8
11600802	1	5	1	131366	3	0	57	4	1	1	3	2	4	5	0	0	0	0	0	0	0	0	0	0	0	0	0	0	0	0	0	1	1	1	1	0	0	0	0
11600803	1	4	2	78295	0	0	45	1	1	0	0	2	2	0	0	0	0	0	0	0	0	0	0	0	0	0	0	0	0	0	0	3	1	1	1	0	0	0	0
11600901	1	6	1	110265	3	0	63	4	0	1	3	2	4	5	1	1	0	1	0	0	0	0	1	0	0	0	0	0	0	1	0	1	1	3	1		1		2
11600902	1	5	2	110558	0	0	56	1	1	0	3	2	4	0	1	1	0	1	0	0	1	0	1	0	0	0	0	0	0	1	0	1	1	3	3		1		2
11601001	1	5	1	78894	3	0	59	2	1	1	3	2	2	3	1	1	0	0	0	0	0	0	1	0	0	0	0	0	0	0	0	1	1	1	1	0	0	0	0
11601002	1	5	2	117954	0	0	55	1	1	0	3	2	4	0	0	0	0	0	0	0	0	0	0	0	0	0	0	0	0	0	0	3	1	1	1	0	0	0	0
11601102	1	6	2	174955	0	0	62	1	1	0	0	2	5	0	0	0	0	0	0	0	0	0	0	0	0	0	0	0	0	0	0	1	1	1	1	0	0	0	0
11601201	1	5	2	71826.4	0	1	55	1	1	0	0	2	2	0	0	0	0	0	0	0	0	0	0	0	0	0	0	0	0	0	0	1	1	1	1	0	0	0	0
11601202	1	4	1	47847.8	3	1	40	2	0	1	3	2	1	4	0	0	0	0	0	0	0	0	0	0	0	0	0	0	0	0	0	1	1	1	1	0	0	0	0
11601301	1	7	2	157927	3	0	70	4	1	1	0	1	5	4	0	0	0	0	0	0	0	0	0	0	0	0	0	0	0	0	0	3	1	1	1	0	0	0	0
11601401	1	5	2	90012.2	0	0	50	1	1	0	0	2	3	0	0	0	0	0	0	0	0	0	0	0	0	0	0	0	0	0	0	3	1	1	1	0	0	0	0
11601501	1	5	1	52522.9	3	0	50	3	0	1	3	2	1	5	0	0	0	0	0	0	0	0	0	0	0	0	0	0	0	0	0	1	1	1	1	0	0	0	0
11601502	1	4	2	107099	2	1	48	1	1	1	0	2	3	1	0	1	0	0	0	0	0	1	1	0	0	0	0	0	0	0	1	3	1	1	2			1	3
11601802	1	4	1	70025.7	3	0	48	3	0	1	3	2	2	4	0	0	0	0	0	0	0	0	0	0	0	0	0	0	0	0	0	1	1	1	1	0	0	0	0
11601803	1	4	2	93924	0	0	43	1	1	0	0	2	3	0	0	0	0	0	0	0	0	0	0	0	0	0	0	0	0	0	0	1	1	1	1	0	0	0	0
11603002	1	4	2	102307	0	0	42	1	1	0	0	2	3	0	0	0	0	0	0	0	0	0	0	0	0	0	0	0	0	0	0	1	1	1	1	0	0	0	0
11603101	1	5	2	115718	3	0	58	1	1	1	2	2	4	5	0	0	0	0	0	0	0	0	0	0	0	0	0	0	0	0	0	3	1	1	1	0	0	0	0
11603201	1	5	1	80355	2	0	52	3	0	1	3	2	2	1	0	0	0	0	0	0	0	0	0	0	0	0	0	0	0	0	0	1	1	1	1	0	0	0	0
11603202	1	5	2	128013	3	0	50	1	1	1	2	2	4	5	0	0	0	0	0	0	0	0	0	0	0	0	0	0	0	0	0	1	1	1	1	0	0	0	0
11603402	1	4	2	103424	0	0	44	1	1	0	3	2	3	0	0	0	0	0	0	0	0	0	0	0	0	0	0	0	0	0	0	1	1	1	1	0	0	0	0
11603501	1	4	1	45217.9	2	0	40	3	1	1	2	1	1	2	0	0	0	0	0	0	0	0	0	0	0	0	0	0	0	0	0	1	1	1	1	0	0	0	0
11603901	1	4	1	63188.2	2	0	40	3	0	1	3	2	2	2	0	0	0	0	0	0	0	0	0	0	0	0	0	0	0	0	0	1	1	1	1	0	0	0	0
11604001	1	6	1	112366	3	0	60	1	1	1	0	2	4	3	0	0	0	0	0	0	0	0	0	0	0	0	0	0	0	0	0	1	1	1	1	0	0	0	0
11604003	1	4	1	42734.2	0	0	40	3	0	0	4	2	1	0	0	0	0	0	0	0	0	0	0	0	0	0	0	0	0	0	0	1	1	1	1	0	0	0	0
11604301	1	5	1	59170.5	1	0	50	3	0	1	4	2	1	1	0	0	0	0	0	0	0	0	0	0	0	0	0	0	0	0	0	1	1	1	1	0	0	0	0
11604302	1	4	2	15408.1	0	0	48	2	1	0	3	1	1	0	0	0	0	0	0	0	0	0	0	0	0	0	0	0	0	0	0	3	1	1	1	0	0	0	0
11604401	1	5	2	89902.6	0	0	50	1	1	0	1	2	3	0	0	0	0	0	0	0	0	0	0	0	0	0	0	0	0	0	0	1	1	1	1	0	0	0	0
11604501	1	6	2	180368	2	0	66	1	1	1	0	2	5	2	0	0	0	0	0	0	0	0	0	0	0	0	0	0	0	0	0	3	1	1	1	0	0	0	0
11604601	1	7	1	205132	3	0	81	4	0	1	0	2	5	5	8	8							1	1	0	8	8	1				1	1
11604602	1	7	2	160034	0	0	71	4	1	0	0	2	5	0	9	1				0	1	0	1	0	0	9	0	0	0	1	0	3	2		3
11604701	1	7	1	159483	3	0	77	4	0	1	0	2	5	5	8	8							1	1	0	8	8	1				2	1
11604801	1	6	1	121044	3	0	69	4	0	1	3	2	4	4	8	1				0	1	0	1	0	1	8	0	0	0	1	0	3	1		3		1		2
11604802	1	6	2	118469	0	0	67	1	1	0	0	2	4	0	8	8							1	1	0	8	8	1				3	1
11604901	1	4	1	81523.8	3	0	49	2	0	1	3	2	2	5	0	0	0	0	0	0	0	0	0	0	0	0	0	0	0	0	0	1	1	1	1	0	0	0	0
11604902	1	4	2	106218	0	0	42	1	1	0	3	2	3	0	0	0	0	0	0	0	0	0	0	0	0	0	0	0	0	0	0	1	1	1	1	0	0	0	0
11605101	1	4	1	102087	3	0	47	4	0	1	3	2	3	5	0	0	0	0	0	0	0	0	0	0	0	0	0	0	0	0	0	1	1	1	1	0	0	0	0
11605102	1	4	2	120748	0	0	43	1	1	0	2	1	4	0	0	0	0	0	0	0	0	0	0	0	0	0	0	0	0	0	0	1	1	1	1	0	0	0	0
11605201	1	4	1	84829.3	0	0	44	3	0	0	3	2	3	0	0	0	0	0	0	0	0	0	0	0	0	0	0	0	0	0	0	1	1	1	1	0	0	0	0
11605301	1	5	1	150187	2	0	56	2	0	1	4	2	5	1	0	0	0	0	0	0	0	0	0	0	0	0	0	0	0	0	0	1	1	1	1	0	0	0	0
11605302	1	4	2	101189	0	1	40	1	1	0	3	2	3	0	0	0	0	0	0	0	0	0	0	0	0	0	0	0	0	0	0	1	1	1	1	0	0	0	0
11605501	1	5	1	47482.5	3	0	58	4	0	1	3	1	1	5	1	1	0	0	0	0	0	0	1	0	0	0	0	0	0	0	0	1	1	1	1	0	0	0	0
11605502	1	5	2	148131	0	0	56	1	1	0	2	1	5	0	0	0	0	0	0	0	0	0	0	0	0	0	0	0	0	0	0	1	1	1	1	0	0	0	0
11605601	1	5	1	63553.5	3	0	53	4	0	1	3	2	2	4	0	0	0	0	0	0	0	0	0	0	0	0	0	0	0	0	0	1	1	1	1	0	0	0	0
11605602	1	4	2	81779.5	0	0	47	1	1	0	1	2	2	0	0	0	0	0	0	0	0	0	0	0	0	0	0	0	0	0	0	1	1	1	1	0	0	0	0
11606001	1	4	2	97017.7	0	0	44	1	1	0	2	2	3	0	0	0	0	0	0	0	0	0	0	0	0	0	0	0	0	0	0	1	1	1	1	0	0	0	0
11606101	1	4	1	66475.5	1	1	41	3	0	1	3	1	2	1	0	0	0	0	0	0	0	0	0	0	0	0	0	0	0	0	0	1	1	1	1	0	0	0	0
11606201	1	6	2	109612	0	0	65	1	1	0	0	2	4	0	0	8	0	0	0				1	0	1	0	8	0	0	0	0	1	1	1
11606501	1	6	1	83057.9	0	0	64	3	0	0	4	2	2	0	1	0	0	0	1	0	0	0	1	0	0	0	0	0	0	0	1	3	3	2	1			1	3
11606502	1	6	2	105660	0	0	62	1	1	0	1	1	3	0	1	1							1	0	0	9	9	1				3	1
11606601	1	6	2	111200	0	0	61	1	1	0	0	2	4	0	1	1	0	1	0	0	1	0	1	0	0	0	0	0	0	1	0	1	1	3	3		1		2
11606701	1	6	1	69196.6	0	0	60	3	0	0	3	2	2	0	0	0	0	0	0	0	0	0	0	0	0	0	0	0	0	0	0	1	1	1	1	0	0	0	0
11606702	1	5	2	143101	0	0	55	1	1	0	0	2	5	0	0	0	0	0	0	0	0	0	0	0	0	0	0	0	0	0	0	1	1	1	1	0	0	0	0
11606801	1	5	1	105375	0	0	55	3	0	0	2	2	3	0	0	0	0	0	0	0	0	0	0	0	0	0	0	0	0	0	0	1	1	1	1	0	0	0	0
11606802	1	4	2	94482.9	0	0	46	1	1	0	1	2	3	0	0	0	0	0	0	0	0	0	0	0	0	0	0	0	0	0	0	1	1	1	1	0	0	0	0
11606901	1	6	2	157887	0	0	65	1	1	0	0	2	5	0	1	0	0	1	1	0	0	0	1	0	0	0	0	0	0	1	1	1	1	4	1
11607002	1	5	2	122983	0	1	53	1	1	0	0	2	4	0	0	0	0	0	0	0	0	0	0	0	0	0	0	0	0	0	0	2	1	1	1	0	0	0	0
11607101	1	5	1	71589	0	0	58	4	0	0	4	2	2	0	0	0	0	0	0	0	0	0	0	0	0	0	0	0	0	0	0	1	1	1	1	0	0	0	0
11607102	1	5	2	78835.6	0	0	55	3	1	0	4	2	2	0	8	8							1	1	0	8	8	1				1	1
11607201	1	4	1	85643.8	3	0	45	2	1	1	1	2	3	5	0	0	0	0	0	0	0	0	0	0	0	0	0	0	0	0	0	1	1	1	1	0	0	0	0
11607202	1	4	2	113483	0	0	42	1	1	0	1	2	4	0	0	0	0	0	0	0	0	0	0	0	0	0	0	0	0	0	0	1	1	1	1	0	0	0	0
11607301	1	4	1	12893.3	3	1	42	3	0	1	2	2	1	4	0	0	0	0	0	0	0	0	0	0	0	0	0	0	0	0	0	2	1	1	1	0	0	0	0
11607401	1	4	2	105101	0	0	47	1	1	0	2	2	3	0	0	0	0	0	0	0	0	0	0	0	0	0	0	0	0	0	0	1	1	1	1	0	0	0	0
11607501	1	5	1	48943.5	0	0	58	3	0	0	1	2	1	0	0	0	0	0	0	0	0	0	0	0	0	0	0	0	0	0	0	2	1	1	1	0	0	0	0
11607601	1	7	2	208481	0	0	99	4	1	0	0	1	5	0	8	8							1	1	0	8	8	1				5	5
11607603	1	4	2	61396.7	0	1	45	1	1	0	3	2	2	0	0	0	0	0	0	0	0	0	0	0	0	0	0	0	0	0	0	1	1	1	1	0	0	0	0
11607701	1	6	1	119656	3	0	65	4	0	1	3	1	4	4	0	0	0	0	0	0	0	0	0	0	0	0	0	0	0	0	0	2	2	1	1	0	0	0	0
11607702	1	6	2	163778	2	0	64	1	1	1	0	1	5	2	0	0	0	0	0	0	0	0	0	0	0	0	0	0	0	0	0	3	1	1	1	0	0	0	0
11607801	1	7	1	169494	2	0	77	4	0	1	2	1	5	2	0	0	0	0	0	0	0	0	0	0	0	0	0	0	0	0	0	1	1	1	1	0	0	0	0
11607802	1	7	2	168249	1	1	75	1	1	1	0	1	5	1	1	8	0	1	1				1	0	1	0	8	0	0	1	1	2	1	4
11607902	1	5	2	134719	0	0	58	1	1	0	1	1	4	0	0	0	0	0	0	0	0	0	0	0	0	0	0	0	0	0	0	1	1	1	1	0	0	0	0
11607903	1	4	1	96239.7	3	0	41	3	0	1	2	2	3	4	0	0	0	0	0	0	0	0	0	0	0	0	0	0	0	0	0	1	1	1	1	0	0	0	0
11608001	1	7	1	52570.4	2	1	75	4	0	1	3	2	1	2	8	8							1	1	0	8	8	1				1	1
11608002	1	7	2	106147	0	0	73	1	1	0	1	2	3	0	8	8							1	1	0	8	8	1				2	1
11608101	1	7	1	162408	0	0	72	2	1	0	0	2	5	0	0	0	0	0	0	0	0	0	0	0	0	0	0	0	0	0	0	3	1	1	1	0	0	0	0
11608102	1	6	2	118553	2	0	63	1	1	1	0	2	4	2	1	1	1	1	1	1	1	1	1	0	0	1	1	0	1	1	1	2	1	8	8
11608401	1	7	1	182333	3	0	86	4	0	1	0	1	5	5	8	8							1	1	0	8	8	1				5	5
11608402	1	7	2	185094	0	0	80	4	1	0	0	1	5	0	1	8	1	1	1				1	0	1	1	8	0	1	1	1	1	1	8
11608403	1	4	1	90523.6	3	0	44	2	1	1	3	2	3	5	0	0	0	0	0	0	0	0	0	0	0	0	0	0	0	0	0	1	1	1	1	0	0	0	0
11608404	1	4	2	74364.9	0	0	42	1	1	0	0	2	2	0	0	0	0	0	0	0	0	0	0	0	0	0	0	0	0	0	0	1	1	1	1	0	0	0	0
11608801	1	5	2	96148.4	0	0	50	1	1	0	1	1	3	0	0	0	0	0	0	0	0	0	0	0	0	0	0	0	0	0	0	1	1	1	1	0	0	0	0
11608802	1	4	1	67206	3	0	49	3	0	1	2	2	2	5	0	0	0	0	0	0	0	0	0	0	0	0	0	0	0	0	0	1	1	1	1	0	0	0	0
11608901	1	4	1	92919.6	3	0	48	3	0	1	3	2	3	5	0	0	0	0	0	0	0	0	0	0	0	0	0	0	0	0	0	1	1	1	1	0	0	0	0
11608902	1	4	2	99512.4	0	0	45	1	1	0	3	2	3	0	0	0	0	0	0	0	0	0	0	0	0	0	0	0	0	0	0	3	1	1	1	0	0	0	0
11609101	1	6	2	172073	2	0	65	1	1	1	1	2	5	1	0	0	0	0	0	0	0	0	0	0	0	0	0	0	0	0	0	1	1	1	1	0	0	0	0
11609301	1	5	1	63188.2	3	0	54	3	0	1	1	2	2	5	0	0	0	0	0	0	0	0	0	0	0	0	0	0	0	0	0	3	1	1	1	0	0	0	0
11609302	1	5	2	111547	2	0	52	1	1	1	0	2	4	1	0	0	0	0	0	0	0	0	0	0	0	0	0	0	0	0	0	1	1	1	1	0	0	0	0
11609401	1	7	2	146726	1	0	70	4	1	1	0	2	5	1	1	1	0	1	1	0	1	1	1	0	0	0	0	0	0	1	1	1	1	4	4
11609402	1	4	1	93138.8	2	0	47	3	0	1	2	2	3	2	0	0	0	0	0	0	0	0	0	0	0	0	0	0	0	0	0	1	1	1	1	0	0	0	0
11609403	1	4	2	69056	0	0	46	1	1	0	1	2	2	0	0	0	0	0	0	0	0	0	0	0	0	0	0	0	0	0	0	1	1	1	1	0	0	0	0
11609502	1	4	2	89453.4	0	0	49	1	1	0	3	2	3	0	0	0	0	0	0	0	0	0	0	0	0	0	0	0	0	0	0	1	1	1	1	0	0	0	0
11609602	1	5	2	123263	0	0	53	1	1	0	3	2	4	0	0	0	0	0	0	0	0	0	0	0	0	0	0	0	0	0	0	3	1	1	1	0	0	0	0
11609701	1	6	1	165915	3	0	69	4	0	1	1	1	5	5	1	8	1	1	0				1	0	1	1	8	0	1	1	0	3	1	7
11609702	1	4	1	51160.6	3	0	44	3	1	1	4	2	1	3	0	0	0	0	0	0	0	0	0	0	0	0	0	0	0	0	0	1	1	1	1	0	0	0	0
11609703	1	4	2	72129.6	0	0	41	1	1	0	3	2	2	0	0	0	0	0	0	0	0	0	0	0	0	0	0	0	0	0	0	1	1	1	1	0	0	0	0
11610101	1	5	2	117954	0	0	50	1	1	0	0	1	4	0	0	0	0	0	0	0	0	0	0	0	0	0	0	0	0	0	0	1	1	1	1	0	0	0	0
11610301	1	4	1	60631.5	3	0	42	3	0	1	3	2	2	4	0	0	0	0	0	0	0	0	0	0	0	0	0	0	0	0	0	1	1	1	1	0	0	0	0
11610302	1	4	2	74364.9	0	0	40	1	1	0	2	2	2	0	0	0	0	0	0	0	0	0	0	0	0	0	0	0	0	0	0	1	1	1	1	0	0	0	0
11700301	1	4	1	87835.3	3	0	48	2	0	1	3	2	3	5	1	1	0	0	1	0	0	1	1	0	0	0	0	0	0	0	1	2	2	2	2			1	3
11700302	1	4	2	46423.3	0	0	47	1	1	0	1	2	1	0	0	0	0	0	0	0	0	0	0	0	0	0	0	0	0	0	0	1	1	1	1	0	0	0	0
11700501	1	6	2	147013	0	0	68	1	1	0	0	2	5	0	8	8							1	1	0	8	8	1				1	1
11700502	1	4	1	17897.2	0	0	41	3	0	0	4	2	1	0	0	0	0	0	0	0	0	0	0	0	0	0	0	0	0	0	0	1	1	1	1	0	0	0	0
11700602	1	4	2	85541.5	0	0	42	1	1	0	3	2	3	0	0	0	0	0	0	0	0	0	0	0	0	0	0	0	0	0	0	1	1	1	1	0	0	0	0
11700701	1	5	1	102938	2	0	58	2	1	1	2	2	3	2	8	8							1	1	0	8	8	1				3	1
11700801	1	4	1	127235	2	0	47	2	0	1	0	2	4	2	0	0	0	0	0	0	0	0	0	0	0	0	0	0	0	0	0	1	1	1	1	0	0	0	0
11700802	1	4	2	86100.4	0	0	45	1	1	0	3	2	3	0	0	0	0	0	0	0	0	0	0	0	0	0	0	0	0	0	0	1	1	1	1	0	0	0	0
11700901	1	6	1	228603	0	0	64	2	0	0	3	2	5	0	0	0	0	0	0	0	0	0	0	0	0	0	0	0	0	0	0	1	1	1	1	0	0	0	0
11701001	1	6	2	75203.1	0	0	65	1	1	0	1	2	2	0	1	1	1	0	0	1	0	1	1	0	0	1	1	0	1	0	1	2	1	5	6
11701201	1	4	2	26305.3	0	0	46	1	1	0	0	2	1	0	0	0	0	0	0	0	0	0	0	0	0	0	0	0	0	0	0	1	1	1	1	0	0	0	0
11701401	1	6	1	157072	3	0	60	2	1	1	3	2	5	4	1	1	1	1	0	1	1	0	1	0	0	1	1	0	1	1	0	3	1	7	7
11701402	1	5	2	136395	0	0	55	1	1	0	2	2	4	0	0	0	0	0	0	0	0	0	0	0	0	0	0	0	0	0	0	2	1	1	1	0	0	0	0
11701501	1	5	2	67379.5	0	1	55	1	1	0	0	2	2	0	0	0	0	0	0	0	0	0	0	0	0	0	0	0	0	0	0	1	1	1	1	0	0	0	0
11701601	1	6	1	22645.5	2	0	63	3	1	1	2	2	1	1	1	1	1	1	0	1	1	0	1	0	0	1	1	0	1	1	0	1	1	7	7
11701602	1	5	2	28540.6	0	0	50	1	1	0	0	2	1	0	0	0	0	0	0	0	0	0	0	0	0	0	0	0	0	0	0	3	1	1	1	0	0	0	0
11701801	1	7	1	196749	3	0	76	4	0	1	0	2	5	5	1	8	1	1	1				1	0	1	1	8	0	1	1	1	3	1	8
11701802	1	7	2	147572	1	0	71	4	1	1	0	2	5	1	8	8							1	1	0	8	8	1				2	1
11701804	1	4	2	57599.9	0	0	42	1	1	0	0	2	1	0	0	0	0	0	0	0	0	0	0	0	0	0	0	0	0	0	0	1	1	1	1	0	0	0	0
11701902	1	4	2	69894.2	0	0	40	1	1	0	1	2	2	0	0	0	0	0	0	0	0	0	0	0	0	0	0	0	0	0	0	1	1	1	1	0	0	0	0
11702001	1	5	1	110634	3	0	55	2	0	1	1	2	4	3	0	0	0	0	0	0	0	0	0	0	0	0	0	0	0	0	0	1	1	1	1	0	0	0	0
11702002	1	4	2	102307	1	0	46	1	1	1	0	2	3	1	0	0	0	0	0	0	0	0	0	0	0	0	0	0	0	0	0	1	1	1	1	0	0	0	0
11702102	1	4	2	145895	0	0	48	1	1	0	0	2	5	0	0	0	0	0	0	0	0	0	0	0	0	0	0	0	0	0	0	1	1	1	1	0	0	0	0
11702201	1	4	1	64831.9	2	0	40	3	0	1	1	2	2	2	0	0	0	0	0	0	0	0	0	0	0	0	0	0	0	0	0	2	1	1	1	0	0	0	0
11702301	1	6	2	140307	0	0	62	4	1	0	0	2	5	0	1	8	1	1	1				1	0	1	1	8	0	1	1	1	1	1	8
11702401	1	4	1	51500.2	0	0	45	2	0	0	2	2	1	0	0	0	0	0	0	0	0	0	0	0	0	0	0	0	0	0	0	1	1	1	1	0	0	0	0
11702402	1	4	2	105660	0	0	42	1	1	0	0	2	3	0	0	0	0	0	0	0	0	0	0	0	0	0	0	0	0	0	0	1	1	1	1	0	0	0	0
11702702	1	4	2	54246.9	0	0	40	1	1	0	0	2	1	0	0	0	0	0	0	0	0	0	0	0	0	0	0	0	0	0	0	1	1	1	1	0	0	0	0
11702801	1	7	2	180057	3	0	81	4	1	1	0	1	5	3	8	8							1	1	0	8	8	1				3	3
11702802	1	5	1	57873.9	0	1	51	3	0	0	2	2	1	0	0	0	0	0	0	0	0	0	0	0	0	0	0	0	0	0	0	1	1	1	1	0	0	0	0
11702803	1	4	2	46423.3	0	1	47	1	1	0	0	2	1	0	0	0	0	0	0	0	0	0	0	0	0	0	0	0	0	0	0	1	1	1	1	0	0	0	0
11702901	1	6	1	204525	3	0	65	4	0	1	0	1	5	5	8	8							1	1	0	8	8	1				1	1
11703002	1	4	2	107895	0	0	48	1	1	0	0	2	4	0	0	0	0	0	0	0	0	0	0	0	0	0	0	0	0	0	0	3	1	1	1	0	0	0	0
11703102	1	4	2	74364.9	0	1	42	1	1	0	0	2	2	0	0	0	0	0	0	0	0	0	0	0	0	0	0	0	0	0	0	1	1	1	1	0	0	0	0
11703201	1	6	1	148321	3	1	68	2	0	1	2	2	5	4	1	1	0	1	0	0	1	0	1	0	0	0	0	0	0	1	0	1	1	3	3		1		2
11703202	1	6	2	109571	3	0	65	1	1	1	0	2	4	5	1	1	0	1	1	0	1	1	1	0	0	0	0	0	0	1	1	3	3	4	4
11703401	1	5	2	91688.7	2	0	50	1	1	1	0	2	3	1	8	2							1	0	1	8	3	1				1	1
11703601	1	6	1	83897.9	0	0	60	2	0	0	3	2	2	0	0	0	0	0	0	0	0	0	0	0	0	0	0	0	0	0	0	1	1	1	1	0	0	0	0
11703602	1	5	2	25187.6	3	0	50	2	1	1	1	1	1	3	1	8	0	1	1				1	0	1	0	8	0	0	1	1	1	1	4
11703702	1	7	2	69890.6	0	0	77	4	1	0	0	1	2	0	1	1	1	1	1	1	1	1	1	0	0	1	1	0	1	1	1	3	3	8	8
11703802	1	5	2	134719	0	0	51	1	1	0	1	2	4	0	0	0	0	0	0	0	0	0	0	0	0	0	0	0	0	0	0	1	1	1	1	0	0	0	0
11703901	1	4	1	63655.8	0	0	49	3	0	0	2	1	2	0	0	0	0	0	0	0	0	0	0	0	0	0	0	0	0	0	0	1	1	1	1	0	0	0	0
11703902	1	4	2	57599.9	0	0	42	1	1	0	0	1	1	0	0	0	0	0	0	0	0	0	0	0	0	0	0	0	0	0	0	1	1	1	1	0	0	0	0
11704001	1	4	1	33566.5	3	1	43	2	0	1	3	2	1	3	0	0	0	0	0	0	0	0	0	0	0	0	0	0	0	0	0	1	1	1	1	0	0	0	0
11704002	1	4	2	15408.1	0	0	41	1	1	0	0	2	1	0	0	0	0	0	0	0	0	0	0	0	0	0	0	0	0	0	0	1	1	1	1	0	0	0	0
11704101	1	4	1	85541.5	2	0	47	2	0	1	2	2	3	1	0	0	0	0	0	0	0	0	0	0	0	0	0	0	0	0	0	1	1	1	1	0	0	0	0
11704401	1	7	2	204821	0	0	82	4	1	0	0	1	5	0	8	8							1	1	0	8	8	1				1	1
11704501	1	7	1	90947.2	2	0	75	2	0	1	1	2	3	2	1	1	1	1	1	1	1	1	1	0	0	1	1	0	1	1	1	4	3	8	8
11704502	1	7	2	149248	0	0	71	4	1	0	0	2	5	0	1	1	0	1	1	0	1	1	1	0	0	0	0	0	0	1	1	3	3	4	4
11704801	1	5	1	32386.7	0	1	54	4	0	0	3	2	1	0	0	0	0	0	0	0	0	0	0	0	0	0	0	0	0	0	0	1	1	1	1	0	0	0	0
11704802	1	4	2	55923.4	0	1	41	1	1	0	0	2	1	0	0	0	0	0	0	0	0	0	0	0	0	0	0	0	0	0	0	1	1	1	1	0	0	0	0
11705101	1	6	1	128612	2	0	62	2	1	1	3	2	4	2	0	0	0	0	0	0	0	0	0	0	0	0	0	0	0	0	0	1	1	1	1	0	0	0	0
11705102	1	6	2	32731.9	1	0	60	1	1	1	0	2	1	1	1	1	1	1	1	1	1	0	1	0	0	1	1	0	1	1	1	5	3	8	7
11705302	1	5	2	65423.6	2	0	55	1	1	1	0	2	2	2	0	0	0	0	0	0	0	0	0	0	0	0	0	0	0	0	0	3	1	1	1	0	0	0	0
11705401	1	4	1	116697	3	0	47	2	0	1	1	2	4	3	0	0	0	0	0	0	0	0	0	0	0	0	0	0	0	0	0	1	1	1	1	0	0	0	0
11705602	1	4	2	24070	0	0	42	1	1	0	3	1	1	0	0	0	0	0	0	0	0	0	0	0	0	0	0	0	0	0	0	1	1	1	1	0	0	0	0
11705701	1	5	1	66621.6	0	1	50	4	0	0	3	2	2	0	0	0	0	0	0	0	0	0	0	0	0	0	0	0	0	0	0	1	1	1	1	0	0	0	0
11705702	1	4	2	64305.9	0	0	46	1	1	0	2	2	2	0	0	0	0	0	0	0	0	0	0	0	0	0	0	0	0	0	0	1	1	1	1	0	0	0	0
11705801	1	6	2	143518	1	0	67	1	1	1	1	2	5	1	0	0	0	0	0	0	0	0	0	0	0	0	0	0	0	0	0	2	1	1	1	0	0	0	0
11706001	1	4	1	73619.8	2	0	46	3	0	1	3	2	2	2	0	0	0	0	0	0	0	0	0	0	0	0	0	0	0	0	0	1	1	1	1	0	0	0	0
11706002	1	4	2	67658.9	0	0	40	1	1	0	1	2	2	0	0	0	0	0	0	0	0	0	0	0	0	0	0	0	0	0	0	1	1	1	1	0	0	0	0
11706101	1	7	2	158469	0	0	80	1	1	0	0	2	5	0	8	8							1	1	0	8	8	1				3	1
11706201	1	4	2	100071	0	0	42	2	1	0	1	2	3	0	0	0	0	0	0	0	0	0	0	0	0	0	0	0	0	0	0	1	1	1	1	0	0	0	0
11706401	1	4	1	51489.3	3	0	42	2	1	1	0	2	1	3	0	0	0	0	0	0	0	0	0	0	0	0	0	0	0	0	0	1	1	1	1	0	0	0	0
11706402	1	4	2	116836	2	0	40	1	1	1	0	2	4	1	0	0	0	0	0	0	0	0	0	0	0	0	0	0	0	0	0	2	1	1	1	0	0	0	0
11706501	1	5	1	142542	2	0	59	3	0	1	3	2	5	2	1	1	1	1	0	1	1	0	1	0	0	1	1	0	1	1	0	3	1	7	7
11706502	1	5	2	136395	2	0	58	1	1	1	0	2	4	2	0	0	0	0	0	0	0	0	0	0	0	0	0	0	0	0	0	1	1	1	1	0	0	0	0
11706601	1	6	1	87404.3	0	0	63	4	0	0	3	2	3	0	0	0	0	0	0	0	0	0	0	0	0	0	0	0	0	0	0	1	1	1	1	0	0	0	0
11706602	1	6	2	182220	0	0	61	1	1	0	0	1	5	0	8	1				0	1	0	1	0	1	8	0	0	0	1	0	1	1		3		1		2
11706701	1	5	1	53220.6	3	0	58	4	1	1	3	2	1	3	0	0	0	0	0	0	0	0	0	0	0	0	0	0	0	0	0	1	1	1	1	0	0	0	0
11706801	1	6	1	144778	0	0	63	4	1	0	3	2	5	0	0	0	0	0	0	0	0	0	0	0	0	0	0	0	0	0	0	1	1	1	1	0	0	0	0
11706802	1	4	2	62629.4	0	0	45	1	1	0	0	2	2	0	0	0	0	0	0	0	0	0	0	0	0	0	0	0	0	0	0	2	1	1	1	0	0	0	0
11706901	1	5	2	134719	0	0	50	2	1	0	1	2	4	0	0	0	0	0	0	0	0	0	0	0	0	0	0	0	0	0	0	1	1	1	1	0	0	0	0
11707001	1	5	1	178308	2	0	58	3	1	1	3	2	5	2	0	0	0	0	0	0	0	0	0	0	0	0	0	0	0	0	0	1	1	1	1	0	0	0	0
11707002	1	5	2	99512.4	0	0	51	1	1	0	1	2	3	0	1	1	1	1	1	1	1	1	1	0	0	1	1	0	1	1	1	3	1	8	8
11707102	1	4	2	45864.4	0	0	45	1	1	0	2	2	1	0	0	0	0	0	0	0	0	0	0	0	0	0	0	0	0	0	0	1	1	1	1	0	0	0	0
11707201	1	5	1	77067.8	0	0	53	2	1	0	3	2	2	0	0	0	0	0	0	0	0	0	0	0	0	0	0	0	0	0	0	1	1	1	1	0	0	0	0
11707202	1	4	2	18481.6	0	0	45	3	1	0	3	2	1	0	0	0	0	0	0	0	0	0	0	0	0	0	0	0	0	0	0	1	1	1	1	0	0	0	0
11707301	1	6	2	161543	0	0	68	1	1	0	0	2	5	0	8	0				0	0	0	1	0	1	8	0	0	0	0	0	1	1		1
11707602	1	4	2	15687.5	0	0	42	1	1	0	1	2	1	0	0	0	0	0	0	0	0	0	0	0	0	0	0	0	0	0	0	1	1	1	1	0	0	0	0
11707801	1	5	1	34333.5	2	0	54	3	1	1	3	2	1	2	0	0	0	0	0	0	0	0	0	0	0	0	0	0	0	0	0	1	1	1	1	0	0	0	0
11707802	1	4	2	81070.9	0	0	45	1	1	0	0	2	2	0	0	0	0	0	0	0	0	0	0	0	0	0	0	0	0	0	0	1	1	1	1	0	0	0	0
11707901	1	5	1	164932	3	0	56	2	0	1	1	2	5	3	0	0	0	0	0	0	0	0	0	0	0	0	0	0	0	0	0	1	1	1	1	0	0	0	0
11707902	1	5	2	116277	3	0	51	1	1	1	0	2	4	5	0	0	0	0	0	0	0	0	0	0	0	0	0	0	0	0	0	1	1	1	1	0	0	0	0
11708001	1	4	1	43830	3	0	46	3	1	1	1	2	1	3	0	0	0	0	0	0	0	0	0	0	0	0	0	0	0	0	0	1	1	1	1	0	0	0	0
11708101	1	4	1	114962	0	0	46	3	0	0	3	2	4	0	0	0	0	0	0	0	0	0	0	0	0	0	0	0	0	0	0	1	1	1	1	0	0	0	0
11708102	1	4	2	85541.5	0	0	40	1	1	0	3	2	3	0	0	0	0	0	0	0	0	0	0	0	0	0	0	0	0	0	0	1	1	1	1	0	0	0	0
11708201	1	7	2	178867	0	0	84	4	1	0	0	2	5	0	8	8							1	1	0	8	8	1				3	3
11708203	1	4	2	97835.9	0	0	45	1	1	0	1	2	3	0	0	0	0	0	0	0	0	0	0	0	0	0	0	0	0	0	0	1	1	1	1	0	0	0	0
11708401	1	5	1	155954	2	0	50	3	0	1	1	2	5	1	0	0	0	0	0	0	0	0	0	0	0	0	0	0	0	0	0	1	1	1	1	0	0	0	0
11708502	1	5	2	133042	0	0	52	3	1	0	0	2	4	0	0	0	0	0	0	0	0	0	0	0	0	0	0	0	0	0	0	1	1	1	1	0	0	0	0
11708702	1	6	2	79394.4	0	1	60	1	1	0	1	1	2	0	0	0	0	0	0	0	0	0	0	0	0	0	0	0	0	0	0	2	1	1	1	0	0	0	0
11708801	1	4	1	45291	2	0	46	2	0	1	3	2	1	1	0	0	0	0	0	0	0	0	0	0	0	0	0	0	0	0	0	1	1	1	1	0	0	0	0
11708901	1	4	1	61362	2	0	48	4	0	1	3	2	2	2	0	0	0	0	0	0	0	0	0	0	0	0	0	0	0	0	0	1	1	1	1	0	0	0	0
11708902	1	4	2	44187.9	0	0	45	1	1	0	2	2	1	0	0	0	0	0	0	0	0	0	0	0	0	0	0	0	0	0	0	1	1	1	1	0	0	0	0
11709001	1	6	2	115992	0	0	60	1	1	0	2	2	4	0	0	0	0	0	0	0	0	0	0	0	0	0	0	0	0	0	0	1	1	1	1	0	0	0	0
11709002	1	5	1	92773.5	0	0	55	2	0	0	3	2	3	0	0	0	0	0	0	0	0	0	0	0	0	0	0	0	0	0	0	2	1	1	1	0	0	0	0
11709003	1	5	2	52011.6	0	0	52	1	1	0	3	2	1	0	0	0	0	0	0	0	0	0	0	0	0	0	0	0	0	0	0	3	1	1	1	0	0	0	0
11709004	1	4	2	62629.4	0	0	45	1	1	0	3	2	2	0	0	0	0	0	0	0	0	0	0	0	0	0	0	0	0	0	0	1	1	1	1	0	0	0	0
11709201	1	6	2	20717	0	0	60	1	1	0	2	2	1	0	1	8	1	1	0				1	0	1	1	8	0	1	1	0	1	1	7
11709401	1	5	1	109210	3	0	59	2	0	1	3	2	4	5	0	0	0	0	0	0	0	0	0	0	0	0	0	0	0	0	0	1	1	1	1	0	0	0	0
11709402	1	5	2	41952.6	0	0	53	1	1	0	1	1	1	0	1	0	1	1	0	0	0	0	1	0	0	1	0	0	1	1	0	1	1	7	1
11709601	1	7	2	159775	1	0	76	1	1	1	0	1	5	1	1	8	1	1	1				1	0	1	1	8	0	1	1	1	4	3	8
11709701	1	7	1	116244	3	0	72	2	0	1	3	2	4	5	8	8							1	1	0	8	8	1				1	1
11709702	1	4	1	67571.2	3	0	45	2	0	1	3	2	2	5	0	1	0	0	0	0	0	0	1	0	0	0	0	0	0	0	0	1	1	1	1	0	0	0	0
11709703	1	4	2	40834.9	0	0	42	1	1	0	3	2	1	0	0	0	0	0	0	0	0	0	0	0	0	0	0	0	0	0	0	1	1	1	1	0	0	0	0
11709801	1	6	1	159622	3	0	68	4	0	1	3	2	5	3	1	1	0	0	1	0	0	1	1	0	0	0	0	0	0	0	1	1	1	2	2			1	3
11709802	1	6	2	107895	2	0	67	4	1	1	0	2	4	1	1	1	0	1	0	0	1	0	1	0	0	0	0	0	0	1	0	1	1	3	3		1		2
11709901	1	4	1	51135	0	0	40	3	0	0	3	2	1	0	0	0	0	0	0	0	0	0	0	0	0	0	0	0	0	0	0	1	1	1	1	0	0	0	0
11710002	1	6	2	134719	1	1	60	1	1	1	0	2	4	1	0	0	0	0	0	0	0	0	0	0	0	0	0	0	0	0	0	1	1	1	1	0	0	0	0
11800102	1	5	2	29099.5	0	0	51	1	1	0	1	2	1	0	0	0	0	0	0	0	0	0	0	0	0	0	0	0	0	0	0	1	1	1	1	0	0	0	0
11800202	1	5	2	138072	0	1	51	1	1	0	0	2	4	0	0	0	0	0	0	0	0	0	0	0	0	0	0	0	0	0	0	1	1	1	1	0	0	0	0
11800301	1	4	1	62706.1	1	0	44	3	0	1	3	2	2	1	0	0	0	0	0	0	0	0	0	0	0	0	0	0	0	0	0	1	1	1	1	0	0	0	0
11800401	1	7	1	141290	0	0	70	4	0	0	4	2	5	0	8	8							1	1	0	8	8	1				1	1
11800402	1	7	2	114601	0	0	70	1	1	0	1	2	4	0	8	1				0	1	0	1	0	1	8	0	0	0	1	0	3	1		3		1		2
11800404	1	4	2	57599.9	0	0	42	1	1	0	3	2	1	0	0	0	0	0	0	0	0	0	0	0	0	0	0	0	0	0	0	1	1	1	1	0	0	0	0
11800501	1	6	1	37255.5	2	0	60	4	1	1	3	2	1	2	1	1	1	1	1	1	1	1	1	0	0	1	1	0	1	1	1	3	1	8	8
11800502	1	5	2	129130	0	0	56	1	1	0	0	2	4	0	0	0	0	0	0	0	0	0	0	0	0	0	0	0	0	0	0	3	1	1	1	0	0	0	0
11800601	1	5	1	14427.4	3	0	51	3	0	1	1	2	1	3	0	0	0	0	0	0	0	0	0	0	0	0	0	0	0	0	0	1	1	1	1	0	0	0	0
11800602	1	4	2	111248	0	0	43	1	1	0	0	2	4	0	8	8							1	1	0	8	8	1				1	1
11800701	1	7	2	180236	2	0	78	1	1	1	0	1	5	1	1	1	1	1	0	1	1	0	1	0	0	1	1	0	1	1	0	3	3	7	7
11800702	1	4	1	24471.8	2	0	44	3	0	1	4	1	1	1	0	0	0	0	0	0	0	0	0	0	0	0	0	0	0	0	0	1	1	1	1	0	0	0	0
11800801	1	4	1	63918.8	0	0	43	3	0	0	4	2	2	0	0	0	0	0	0	0	0	0	0	0	0	0	0	0	0	0	0	1	1	1	1	0	0	0	0
11800802	1	4	2	38599.6	0	0	40	1	1	0	3	2	1	0	0	0	0	0	0	0	0	0	0	0	0	0	0	0	0	0	0	1	1	1	1	0	0	0	0
11800901	1	7	1	90932.6	0	0	76	4	0	0	4	2	3	0	1	1	1	1	1	1	1	1	1	0	0	1	1	0	1	1	1	3	1	8	8
11801001	1	5	1	150366	3	0	58	2	0	1	0	2	5	4	0	0	0	0	0	0	0	0	0	0	0	0	0	0	0	0	0	1	1	1	1	0	0	0	0
11801002	1	4	2	131366	0	1	48	1	1	0	0	2	4	0	0	0	0	0	0	0	0	0	0	0	0	0	0	0	0	0	0	1	1	1	1	0	0	0	0
11801301	1	5	2	116277	0	0	57	1	1	0	0	2	4	0	0	0	0	0	0	0	0	0	0	0	0	0	0	0	0	0	0	1	1	1	1	0	0	0	0
11801401	1	4	2	101189	0	0	40	2	1	0	0	2	3	0	0	0	0	0	0	0	0	0	0	0	0	0	0	0	0	0	0	1	1	1	1	0	0	0	0
11801602	1	4	2	114601	0	0	49	1	1	0	1	2	4	0	0	0	0	0	0	0	0	0	0	0	0	0	0	0	0	0	0	1	1	1	1	0	0	0	0
11801801	1	5	2	182778	1	0	58	1	1	1	0	2	5	1	0	0	0	0	0	0	0	0	0	0	0	0	0	0	0	0	0	1	1	1	1	0	0	0	0
11802001	1	4	1	144219	2	0	47	2	0	1	0	2	5	2	1	1							1	0	0	9	9	1				3	1
11802002	1	4	2	114601	0	0	44	1	1	0	0	2	4	0	0	0	0	0	0	0	0	0	0	0	0	0	0	0	0	0	0	1	1	1	1	0	0	0	0
11802201	1	5	1	139189	0	0	50	1	1	0	0	2	4	0	0	0	0	0	0	0	0	0	0	0	0	0	0	0	0	0	0	1	1	1	1	0	0	0	0
11802401	1	7	1	194824	3	1	74	4	0	1	0	1	5	5	8	1				0	1	0	1	0	1	8	0	0	0	1	0	2	1		3		1		2
11802402	1	6	2	196190	0	0	66	1	1	0	0	2	5	0	0	0	0	0	0	0	0	0	0	0	0	0	0	0	0	0	0	3	1	1	1	0	0	0	0
11802403	1	4	1	94234.5	2	0	46	2	0	1	2	2	3	2	0	0	0	0	0	0	0	0	0	0	0	0	0	0	0	0	0	1	1	1	1	0	0	0	0
11802404	1	4	2	128572	0	0	43	1	1	0	0	2	4	0	0	0	0	0	0	0	0	0	0	0	0	0	0	0	0	0	0	1	1	1	1	0	0	0	0
11802501	1	6	2	183337	0	0	64	4	1	0	0	1	5	0	1	1	0	1	0	0	1	0	1	0	0	0	0	0	0	1	0	3	2	3	3		1		2
11802601	1	6	1	74511	0	1	64	4	0	0	3	1	2	0	0	0	0	0	0	0	0	0	0	0	0	0	0	0	0	0	0	1	1	1	1	0	0	0	0
11802602	1	6	2	122724	0	0	62	1	1	0	0	2	4	0	0	0	0	0	0	0	0	0	0	0	0	0	0	0	0	0	0	1	1	1	1	0	0	0	0
11802801	1	6	1	134777	3	1	62	1	0	1	0	2	4	3	8	8							1	1	0	8	8	1				1	1
11802802	1	6	2	171043	1	0	61	1	1	1	0	2	5	1	1	1	0	1	1	0	1	0	1	0	0	0	0	0	0	1	1	1	1	4	3
11802901	1	4	1	116836	2	0	40	2	0	1	2	2	4	2	0	0	0	0	0	0	0	0	0	0	0	0	0	0	0	0	0	1	1	1	1	0	0	0	0
11803001	1	7	1	162755	3	0	82	4	0	1	0	2	5	3	1	8	1	1	1				1	0	1	1	8	0	1	1	1	3	3	8
11803002	1	7	2	182260	0	0	70	1	1	0	0	1	5	0	1	1	0	1	0	0	1	0	1	0	0	0	0	0	0	1	0	1	1	3	3		1		2
11803003	1	5	1	118633	3	0	52	3	0	1	2	2	4	3	0	0	0	0	0	0	0	0	0	0	0	0	0	0	0	0	0	1	1	1	1	0	0	0	0
11803004	1	4	1	78894	0	0	40	2	0	0	1	2	2	0	7	0				0	0	0	0	0	0	7	0	0	0	0	0	1	1		1
11803102	1	5	1	79624.5	0		50	3	0	0	2	2	2	0	0	0	0	0	0	0	0	0	0	0	0	0	0	0	0	0	0	1	1	1	1	0	0	0	0
11803103	1	4	1	84007.5	2	0	47	3	0	1	2	2	2	2	0	0	0	0	0	0	0	0	0	0	0	0	0	0	0	0	0	1	1	1	1	0	0	0	0
11803104	1	4	2	83306.2	0	0	46	1	1	0	0	2	2	0	0	0	0	0	0	0	0	0	0	0	0	0	0	0	0	0	0	1	1	1	1	0	0	0	0
11803105	1	4	2	99512.4	0	0	45	1	1	0	2	2	3	0	0	0	0	0	0	0	0	0	0	0	0	0	0	0	0	0	0	1	1	1	1	0	0	0	0
11803201	1	7	1	117873	3	0	71	2	0	1	1	2	4	3	8	8							1	1	0	8	8	1				1	1
11803202	1	6	2	160425	0	0	61	1	1	0	0	2	5	0	0	0	0	0	0	0	0	0	0	0	0	0	0	0	0	0	0	1	1	1	1	0	0	0	0
11803401	1	6	2	146454	0	0	66	1	1	0	0	2	5	0	1	9	0	1	1				1	0	0	0	9	0	0	1	1	3	3	4
11803402	1	4	1	128572	1	0	43	3	0	1	0	2	4	1	0	0	0	0	0	0	0	0	0	0	0	0	0	0	0	0	0	1	1	1	1	0	0	0	0
11803501	1	4	1	128013	0	0	45	3	0	0	2	2	4	0	0	0	0	0	0	0	0	0	0	0	0	0	0	0	0	0	0	1	1	1	1	0	0	0	0
11803502	1	4	2	104542	0	0	41	1	1	0	0	2	3	0	0	2	0	0	0				1	0	0	0	3	0	0	0	0	3	1	1
11803601	1	7	2	171083	3	0	72	4	1	1	0	2	5	3	1	1	1	1	1	1	1	1	1	0	0	1	1	0	1	1	1	1	1	8	8
11803603	1	4	2	107895	0	0	42	1	1	0	0	2	4	0	0	0	0	0	0	0	0	0	0	0	0	0	0	0	0	0	0	1	1	1	1	0	0	0	0
11803701	1	6	1	113228	3	0	62	2	0	1	1	2	4	3	0	0	0	0	0	0	0	0	0	0	0	0	0	0	0	0	0	1	1	1	1	0	0	0	0
11803702	1	6	2	178308	0	0	60	1	1	0	0	2	5	0	1	1	0	1	0	0	1	0	1	0	0	0	0	0	0	1	0	2	1	3	3		1		2
11804102	1	4	2	124101	1	0	43	1	1	1	2	2	4	1	0	0	0	0	0	0	0	0	0	0	0	0	0	0	0	0	0	1	1	1	1	0	0	0	0
11804601	1	7	2	200661	0	0	80	1	1	0	0	2	5	0	1	1	1	1	0	1	1	1	1	0	0	1	1	0	1	1	1	3	3	7	8
11804702	1	4	2	136395	0	0	45	1	1	0	0	2	4	0	0	0	0	0	0	0	0	0	0	0	0	0	0	0	0	0	0	1	1	1	1	0	0	0	0
11804801	1	4	2	105101	2	0	41	2	1	1	0	1	3	2	0	0	0	0	0	0	0	0	0	0	0	0	0	0	0	0	0	1	1	1	1	0	0	0	0
11805002	1	4	2	74364.9	0	0	42	1	1	0	0	2	2	0	0	0	0	0	0	0	0	0	0	0	0	0	0	0	0	0	0	1	1	1	1	0	0	0	0
11805201	1	6	2	186259	2	0	65	1	1	1	0	2	5	2	1	1	0	1	0	0	1	0	1	0	0	0	0	0	0	1	0	1	1	3	3		1		2
11805301	1	5	1	165455	2	0	56	2	0	1	2	2	5	2	0	0	0	0	0	0	0	0	0	0	0	0	0	0	0	0	0	1	1	1	1	0	0	0	0
11805501	1	6	2	161543	0	0	60	1	1	0	0	2	5	0	1	1	1	1	0	1	1	0	1	0	0	1	1	0	1	1	0	3	3	7	7
11805701	1	4	1	80720.2	0	0	42	2	0	0	0	2	2	0	0	0	0	0	0	0	0	0	0	0	0	0	0	0	0	0	0	1	1	1	1	0	0	0	0
11805801	1	7	2	119072	2	0	70	1	1	1	0	2	4	1	1	1	0	1	1	0	1	1	1	0	0	0	0	0	0	1	1	3	1	4	4
11806101	1	4	1	82948.3	3	0	47	2	0	1	3	2	2	4	1	1	0	1	0	0	1	0	1	0	0	0	0	0	0	1	0	2	1	3	3		1		2
11806202	1	4	2	97835.9	0	0	49	1	1	0	1	2	3	0	0	0	0	0	0	0	0	0	0	0	0	0	0	0	0	0	0	1	1	1	1	0	0	0	0
11806401	1	4	2	32452.5	0	0	45	2	1	0	0	2	1	0	0	0	0	0	0	0	0	0	0	0	0	0	0	0	0	0	0	1	1	1	1	0	0	0	0
11806501	1	5	2	79953.2	0	0	54	2	1	0	3	2	2	0	0	0	0	0	0	0	0	0	0	0	0	0	0	0	0	0	0	1	1	1	1	0	0	0	0
11806601	1	6	1	125938	3	0	62	3	0	1	2	2	4	4	0	0	0	0	0	0	0	0	0	0	0	0	0	0	0	0	0	1	1	1	1	0	0	0	0
11806602	1	6	2	151484	0	0	60	1	1	0	1	2	5	0	0	0	0	0	0	0	0	0	0	0	0	0	0	0	0	0	0	1	1	1	1	0	0	0	0
11806901	1	5	1	110306	3	0	56	3	0	1	3	2	4	3	0	0	0	0	0	0	0	0	0	0	0	0	0	0	0	0	0	1	1	1	1	0	0	0	0
11806902	1	5	2	113483	0	1	52	1	1	0	0	2	4	0	0	0	0	0	0	0	0	0	0	0	0	0	0	0	0	0	0	1	1	1	1	0	0	0	0
11807301	1	4	1	114601	2	0	44	2	0	1	1	2	4	1	0	0	0	0	0	0	0	0	0	0	0	0	0	0	0	0	0	1	1	1	1	0	0	0	0
11807302	1	4	2	116836	0	0	40	1	1	0	0	2	4	0	0	0	0	0	0	0	0	0	0	0	0	0	0	0	0	0	0	1	1	1	1	0	0	0	0
11807401	1	5	1	136841	3	1	53	2	0	1	3	2	4	5	0	0	0	0	0	0	0	0	0	0	0	0	0	0	0	0	0	1	1	1	1	0	0	0	0
11807402	1	4	2	107895	0	0	48	1	1	0	0	2	4	0	0	0	0	0	0	0	0	0	0	0	0	0	0	0	0	0	0	1	1	1	1	0	0	0	0
11807501	1	6	1	114601	2	0	67	4	0	1	0	1	4	2	1	1	0	1	0	0	1	1	1	0	0	0	0	0	0	1	1	1	1	3	4
11807502	1	6	2	173640	0	0	66	4	1	0	0	1	5	0	0	1	0	0	0	0	1	1	1	0	0	0	0	0	0	1	1	2	2	1	4
11807601	1	7	2	192399	3	0	80	4	1	1	0	2	5	3	1	1	1	1	0	1	1	0	1	0	0	1	1	0	1	1	0	3	3	7	7
11807602	1	5	2	133601	2	0	52	1	1	1	0	2	4	2	0	0	0	0	0	0	0	0	0	0	0	0	0	0	0	0	0	1	1	1	1	0	0	0	0
11807603	1	4	1	100926	3	0	48	2	0	1	2	2	3	3	0	0	0	0	0	0	0	0	0	0	0	0	0	0	0	0	0	1	1	1	1	0	0	0	0
11807701	1	5	1	109575	3	0	52	2	0	1	0	2	4	3	0	0	0	0	0	0	0	0	0	0	0	0	0	0	0	0	0	1	1	1	1	0	0	0	0
11807702	1	5	2	134719	0	0	50	1	1	0	0	2	4	0	0	0	0	0	0	0	0	0	0	0	0	0	0	0	0	0	0	3	1	1	1	0	0	0	0
11807801	1	4	1	111416	2	0	40	2	0	1	1	2	4	2	0	0	0	0	0	0	0	0	0	0	0	0	0	0	0	0	0	1	1	1	1	0	0	0	0
11807802	1	4	2	101189	0	0	40	1	1	0	0	2	3	0	0	0	0	0	0	0	0	0	0	0	0	0	0	0	0	0	0	1	1	1	1	0	0	0	0
11807902	1	4	2	91129.9	2	0	42	1	1	1	0	2	3	2	0	0	0	0	0	0	0	0	0	0	0	0	0	0	0	0	0	2	1	1	1	0	0	0	0
11808302	1	5	2	119072	0	0	52	1	1	0	0	2	4	0	0	0	0	0	0	0	0	0	0	0	0	0	0	0	0	0	0	3	1	1	1	0	0	0	0
11808401	1	5	1	17532	3	1	58	4	0	1	3	2	1	3	0	0	0	0	0	0	0	0	0	0	0	0	0	0	0	0	0	3	1	1	1	0	0	0	0
11808402	1	5	2	45864.4	0	0	58	1	1	0	0	2	1	0	1	8	0	1	1				1	0	1	0	8	0	0	1	1	3	1	4
11808501	1	6	1	174955	2	0	62	3	0	1	3	2	5	2	0	0	0	0	0	0	0	0	0	0	0	0	0	0	0	0	0	1	1	1	1	0	0	0	0
11808502	1	5	2	119630	0	0	51	1	1	0	0	2	4	0	0	0	0	0	0	0	0	0	0	0	0	0	0	0	0	0	0	1	1	1	1	0	0	0	0
11808601	1	5	1	42369	0	0	54	3	0	0	3	2	1	0	0	0	0	0	0	0	0	0	0	0	0	0	0	0	0	0	0	1	1	1	1	0	0	0	0
11808602	1	4	2	90052.4	0	1	49	1	1	0	1	2	3	0	0	0	0	0	0	0	0	0	0	0	0	0	0	0	0	0	0	1	1	1	1	0	0	0	0
11808701	1	5	1	122852	2	0	51	3	0	1	2	2	4	2	0	0	0	0	0	0	0	0	0	0	0	0	0	0	0	0	0	1	1	1	1	0	0	0	0
11808702	1	4	2	47540.9	0	0	48	2	1	0	0	2	1	0	0	0	0	0	0	0	0	0	0	0	0	0	0	0	0	0	0	1	1	1	1	0	0	0	0
11808801	1	5	1	9131.25	1	0	55	3	0	1	3	1	1	1	0	0	0	0	0	0	0	0	0	0	0	0	0	0	0	0	0	1	1	1	1	0	0	0	0
11808802	1	5	2	14244.8	0	0	50	1	1	0	0	2	1	0	1	0	0	1	1	0	0	0	1	0	0	0	0	0	0	1	1	1	1	4	1
11808901	1	5	1	49593.6	2	0	57	3	0	1	2	1	1	2	1	0	0	1	1	0	0	0	1	0	0	0	0	0	0	1	1	1	1	4	1
11809002	1	6	2	131925	0	0	62	4	1	0	0	2	4	0	1	1	1	1	0	1	1	0	1	0	0	1	1	0	1	1	0	2	1	7	7
11809101	1	5	1	18993	1	0	50	3	0	1	3	1	1	1	0	0	0	0	0	0	0	0	0	0	0	0	0	0	0	0	0	1	1	1	1	0	0	0	0
11809102	1	4	2	107895	1	0	47	1	1	1	1	2	4	1	0	0	0	0	0	0	0	0	0	0	0	0	0	0	0	0	0	2	1	1	1	0	0	0	0
11809201	1	6	1	176496	3	0	66	4	0	1	0	2	5	5	1	1	0	1	0	0	1	0	1	0	0	0	0	0	0	1	0	3	1	3	3		1		2
11809202	1	6	2	190043	1	0	63	4	1	1	0	2	5	1	0	0	0	0	0	0	0	0	0	0	0	0	0	0	0	0	0	1	1	1	1	0	0	0	0
11809301	1	5	1	155954	3	0	50	2	0	1	1	2	5	4	0	0	0	0	0	0	0	0	0	0	0	0	0	0	0	0	0	1	1	1	1	0	0	0	0
11809302	1	4	2	54246.9	0	0	40	1	1	0	0	2	1	0	0	0	0	0	0	0	0	0	0	0	0	0	0	0	0	0	0	1	1	1	1	0	0	0	0
11809501	1	5	2	174396	0	0	59	1	1	0	0	2	5	0	8	0				0	0	0	1	0	1	8	0	0	0	0	0	3	1		1
11809602	1	5	2	160984	0	0	53	1	1	0	1	2	5	0	0	0	0	0	0	0	0	0	0	0	0	0	0	0	0	0	0	3	1	1	1	0	0	0	0
11900101	1	5	1	96499	2	0	50	3	0	1	3	2	3	2	0	0	0	0	0	0	0	0	0	0	0	0	0	0	0	0	0	1	1	1	1	0	0	0	0
11900102	1	4	2	62629.4	0	0	45	1	1	0	2	2	2	0	0	0	0	0	0	0	0	0	0	0	0	0	0	0	0	0	0	3	1	1	1	0	0	0	0
11900401	1	5	1	56774.5	3	0	50	3	1	1	0	1	1	5	0	0	0	0	0	0	0	0	0	0	0	0	0	0	0	0	0	1	1	1	1	0	0	0	0
11900402	1	4	2	102307	0	0	46	1	1	0	0	2	3	0	0	0	0	0	0	0	0	0	0	0	0	0	0	0	0	0	0	1	1	1	1	0	0	0	0
11900601	1	7	1	150677	2	0	70	4	0	1	3	2	5	2	8	8							1	1	0	8	8	1				3	3
11900602	1	6	2	119072	3	0	62	3	1	1	1	2	4	3	8	8							1	1	0	8	8	1				3	1
11900701	1	5	1	27634.8	0	0	53	3	0	0	4	1	1	0	1	1	0	1	0	0	1	0	1	0	0	0	0	0	0	1	0	1	1	3	3		1		2
11900702	1	4	2	65982.4	0	0	47	1	1	0	1	2	2	0	0	0	0	0	0	0	0	0	0	0	0	0	0	0	0	0	0	1	1	1	1	0	0	0	0
11901001	1	7	1	150921	3	0	70	4	0	1	2	2	5	5	0	1	0	0	0	0	1	0	1	0	0	0	0	0	0	1	0	1	1	1	3		1		2
11901102	1	4	2	40834.9	0	0	41	1	1	0	3	1	1	0	0	0	0	0	0	0	0	0	0	0	0	0	0	0	0	0	0	1	1	1	1	0	0	0	0
11901201	1	5	1	67001.5	3	0	50	2	0	1	2	2	2	4	0	0	0	0	0	0	0	0	0	0	0	0	0	0	0	0	0	3	1	1	1	0	0	0	0
11901202	1	4	2	52011.6	0	0	44	2	1	0	0	2	1	0	0	0	0	0	0	0	0	0	0	0	0	0	0	0	0	0	0	1	1	1	1	0	0	0	0
11901301	1	6	2	136954	0	0	60	4	1	0	0	2	4	0	1	1	1	1	1	1	1	1	1	0	0	1	1	0	1	1	1	3	2	8	8
11901401	1	4	1	118410	0	0	47	2	0	0	2	2	4	0	0	0	0	0	0	0	0	0	0	0	0	0	0	0	0	0	0	1	1	1	1	0	0	0	0
11901501	1	5	1	56248.5	0	0	52	3	0	0	4	2	1	0	0	0	0	0	0	0	0	0	0	0	0	0	0	0	0	0	0	1	1	1	1	0	0	0	0
11901502	1	4	2	102865	0	0	43	1	1	0	0	2	3	0	0	0	0	0	0	0	0	0	0	0	0	0	0	0	0	0	0	1	1	1	1	0	0	0	0
11901702	1	5	2	11775.7	0	0	52	2	1	0	0	2	1	0	0	0	0	0	0	0	0	0	0	0	0	0	0	0	0	0	0	1	1	1	1	0	0	0	0
11901801	1	5	1	35805.5	3	0	52	2	1	1	2	2	1	4	0	0	0	0	0	0	0	0	0	0	0	0	0	0	0	0	0	1	1	1	1	0	0	0	0
11901803	1	4	1	18262.5	1	0	42	3	1	1	4	2	1	1	0	0	0	0	0	0	0	0	0	0	0	0	0	0	0	0	0	1	1	1	1	0	0	0	0
11901902	1	4	2	83585.6	0	0	43	1	1	0	3	2	2	0	0	0	0	0	0	0	0	0	0	0	0	0	0	0	0	0	0	3	1	1	1	0	0	0	0
11902202	1	4	2	62629.4	0	0	45	1	1	0	1	2	2	0	0	0	0	0	0	0	0	0	0	0	0	0	0	0	0	0	0	1	1	1	1	0	0	0	0
11902203	1	4	1	46752	0	0	40	2	0	0	3	1	1	0	0	0	0	0	0	0	0	0	0	0	0	0	0	0	0	0	0	1	1	1	1	0	0	0	0
11902401	1	6	1	26845.9	3	0	64	4	0	1	4	2	1	4	0	0	0	0	0	0	0	0	0	0	0	0	0	0	0	0	0	3	1	1	1	0	0	0	0
11902402	1	6	2	92247.5	0	0	62	1	1	0	2	2	3	0	0	0	0	0	0	0	0	0	0	0	0	0	0	0	0	0	0	1	1	1	1	0	0	0	0
11902501	1	6	1	46839.7	2	1	61	4	0	1	3	1	1	2	8	1				0	1	1	1	0	1	8	0	0	0	1	1	2	1		4
11902502	1	6	2	150366	0	0	60	1	1	0	0	2	5	0	0	0	0	0	0	0	0	0	0	0	0	0	0	0	0	0	0	1	1	1	1	0	0	0	0
11902601	1	6	2	172544	0	0	65	4	1	0	0	1	5	0	1	1	0	1	0	0	1	0	1	0	0	0	0	0	0	1	0	1	1	3	3		1		2
11902801	1	4	1	140307	0	0	46	2	0	0	2	2	5	0	0	0	0	0	0	0	0	0	0	0	0	0	0	0	0	0	0	1	1	1	1	0	0	0	0
11902901	1	4	1	16436.2	1	0	47	3	0	1	3	1	1	1	0	0	0	0	0	0	0	0	0	0	0	0	0	0	0	0	0	1	1	1	1	0	0	0	0
11902902	1	4	2	32452.5	0	0	42	1	1	0	2	2	1	0	0	0	0	0	0	0	0	0	0	0	0	0	0	0	0	0	0	1	1	1	1	0	0	0	0
11903001	1	5	1	88646.2	0	0	59	3	0	0	3	2	3	0	1	0	1	0	0	0	0	0	1	0	0	1	0	0	1	0	0	1	1	5	1	1			1
11903002	1	5	2	88565.8	0	0	58	1	1	0	3	2	3	0	0	0	0	0	0	0	0	0	0	0	0	0	0	0	0	0	0	1	1	1	1	0	0	0	0
11903101	1	6	1	112366	0	0	62	4	0	0	3	1	4	0	0	0	0	0	0	0	0	0	0	0	0	0	0	0	0	0	0	3	1	1	1	0	0	0	0
11903102	1	5	2	59276.4	2	1	58	1	1	1	0	1	1	1	1	1	1	1	0	1	1	0	1	0	0	1	1	0	1	1	0	2	1	7	7
11903401	1	6	2	149807	1	1	62	1	1	1	0	2	5	1	0	0	0	0	0	0	0	0	0	0	0	0	0	0	0	0	0	1	1	1	1	0	0	0	0
11903501	1	5	1	126976	3	0	52	2	0	1	0	2	4	3	1	1	0	1	1	0	1	1	1	0	0	0	0	0	0	1	1	3	1	4	4
11903502	1	4	2	28602.7	0	0	40	1	1	0	0	2	1	0	0	0	0	0	0	0	0	0	0	0	0	0	0	0	0	0	0	1	1	1	1	0	0	0	0
11903601	1	5	1	71132.4	0	0	57	3	0	0	3	2	2	0	0	0	0	0	0	0	0	0	0	0	0	0	0	0	0	0	0	1	1	1	1	0	0	0	0
11903602	1	5	2	91129.9	0	1	51	1	1	0	1	2	3	0	0	0	0	0	0	0	0	0	0	0	0	0	0	0	0	0	0	1	1	1	1	0	0	0	0
11903801	1	5	1	104808	3	0	50	2	0	1	0	2	3	3	0	0	0	0	0	0	0	0	0	0	0	0	0	0	0	0	0	1	1	1	1	0	0	0	0
11904001	1	6	1	169534	3	0	60	3	0	1	2	2	5	3	1	1	0	0	0	0	0	0	1	0	0	0	0	0	0	0	0	1	1	1	1	0	0	0	0
11904002	1	5	2	134160	0	0	55	3	1	0	0	2	4	0	0	0	0	0	0	0	0	0	0	0	0	0	0	0	0	0	0	1	1	1	1	0	0	0	0
11904101	1	4	1	86564.2	0	0	43	3	0	0	2	2	3	0	0	0	0	0	0	0	0	0	0	0	0	0	0	0	0	0	0	1	1	1	1	0	0	0	0
11904302	1	4	2	127454	0	1	47	3	1	0	0	2	4	0	0	0	0	0	0	0	0	0	0	0	0	0	0	0	0	0	0	3	3	1	1	0	0	0	0
11904401	1	4	1	95330.2	2	0	45	3	0	1	2	2	3	2	0	0	0	0	0	0	0	0	0	0	0	0	0	0	0	0	0	3	1	1	1	0	0	0	0
11904402	1	4	2	24628.8	0	0	43	1	1	0	0	2	1	0	0	0	0	0	0	0	0	0	0	0	0	0	0	0	0	0	0	1	1	1	1	0	0	0	0
11904501	1	5	2	86659.2	1	0	58	1	1	1	0	2	3	1	0	0	0	0	0	0	0	0	0	0	0	0	0	0	0	0	0	1	1	1	1	0	0	0	0
11904502	1	5	1	171043	2	1	55	3	0	1	1	2	5	1	8	8							1	1	0	8	8	1				1	1
11904901	1	6	1	96542.9	0	0	65	4	0	0	4	1	3	0	8	8							1	1	0	8	8	1				2	1
11904902	1	6	2	58717.6	0	0	62	4	1	0	3	1	1	0	0	0	0	0	0	0	0	0	0	0	0	0	0	0	0	0	0	1	1	1	1	0	0	0	0
11905001	1	5	1	63977.2	0	0	57	3	0	0	4	2	2	0	1	1	0	0	0	0	0	0	1	0	0	0	0	0	0	0	0	1	1	1	1	0	0	0	0
11905002	1	5	2	93924	0	0	52	1	1	0	3	2	3	0	0	0	0	0	0	0	0	0	0	0	0	0	0	0	0	0	0	3	1	1	1	0	0	0	0
11905201	1	7	1	135508	3	0	77	4	1	1	0	2	4	5	1	8	0	1	0				1	0	1	0	8	0	0	1	0	3	1	3			1		2
11905301	1	4	1	82181.2	2	0	43	2	0	1	1	2	2	1	0	0	0	0	0	0	0	0	0	0	0	0	0	0	0	0	0	1	1	1	1	0	0	0	0
11905402	1	4	2	128572	0	0	43	3	1	0	1	2	4	0	0	0	0	0	0	0	0	0	0	0	0	0	0	0	0	0	0	1	1	1	1	0	0	0	0
11905501	1	5	2	88335.7	0	0	55	3	1	0	0	2	3	0	0	0	0	0	0	0	0	0	0	0	0	0	0	0	0	0	0	3	1	1	1	0	0	0	0
11905601	1	4	1	60631.5	0	0	41	2	1	0	4	2	2	0	0	0	0	0	0	0	0	0	0	0	0	0	0	0	0	0	0	1	1	1	1	0	0	0	0
11905701	1	4	1	62092.5	2	0	42	2	0	1	0	2	2	2	0	0	0	0	0	0	0	0	0	0	0	0	0	0	0	0	0	1	1	1	1	0	0	0	0
11905801	1	7	2	163720	0	1	72	3	1	0	1	2	5	0	9	8							1	0	1	9	8	1				1	1
11905901	1	7	1	170842	3	0	75	4	0	1	0	2	5	5	1	1	1	1	1	1	1	1	1	0	0	1	1	0	1	1	1	3	1	8	8
11905902	1	6	2	190602	0	0	61	2	1	0	0	2	5	0	1	1	0	1	0	0	1	1	1	0	0	0	0	0	0	1	1	2	1	3	4
11905903	1	4	1	100137	2		46	3	0	1	1	2	3	2	0	0	0	0	0	0	0	0	0	0	0	0	0	0	0	0	0	1	1	1	1	0	0	0	0
11905904	1	4	2	22952.3	0	0	40	1	1	0	0	2	1	0	0	0	0	0	0	0	0	0	0	0	0	0	0	0	0	0	0	1	1	1	1	0	0	0	0
11906002	1	4	2	91688.7	0	0	45	4	1	0	0	2	3	0	0	0	0	0	0	0	0	0	0	0	0	0	0	0	0	0	0	2	2	1	1	0	0	0	0
11906201	1	4	1	59397	0	0	40	3	0	0	4	2	1	0	0	0	0	0	0	0	0	0	0	0	0	0	0	0	0	0	0	1	1	1	1	0	0	0	0
11906401	1	5	2	137509	2	0	58	1	1	1	0	2	4	2	0	0	0	0	0	0	0	0	0	0	0	0	0	0	0	0	0	1	1	1	1	0	0	0	0
11906601	1	7	1	25202.2	3	1	80	4	0	1	1	2	1	4	8	8							1	1	0	8	8	1				3	1
11906602	1	7	2	169103	1	0	75	1	1	1	0	2	5	1	8	8							1	1	0	8	8	1				1	1
11906603	1	4	1	29483	0	1	48	3	0	0	3	2	1	0	0	0	0	0	0	0	0	0	0	0	0	0	0	0	0	0	0	1	1	1	1	0	0	0	0
11906604	1	4	2	61164.8	0	0	44	1	1	0	1	2	2	0	0	0	0	0	0	0	0	0	0	0	0	0	0	0	0	0	0	1	1	1	1	0	0	0	0
11906605	1	4	1	9496.5	0	1	41	3	0	0	1	2	1	0	0	0	0	0	0	0	0	0	0	0	0	0	0	0	0	0	0	1	1	1	1	0	0	0	0
11906701	1	4	2	120748	0	0	41	1	1	0	0	2	4	0	0	0	0	0	0	0	0	0	0	0	0	0	0	0	0	0	0	1	1	1	1	0	0	0	0
11906801	1	5	2	125518	2	0	57	4	1	1	0	1	4	1	8	1				0	1	1	1	0	1	8	0	0	0	1	1	3	3		4
11906901	1	4	1	124660	0	0	40	2	0	0	3	2	4	0	0	0	0	0	0	0	0	0	0	0	0	0	0	0	0	0	0	1	1	1	1	0	0	0	0
11907101	1	4	1	36890.2	2	0	40	2	0	1	1	2	1	1	0	0	0	0	0	0	0	0	0	0	0	0	0	0	0	0	0	1	1	1	1	0	0	0	0
11907201	1	4	1	107895	0	0	48	1	1	0	0	2	4	0	8	1				0	1	0	1	0	1	8	0	0	0	1	0	1	1		3		1		2
11907301	1	4	1	92225.6	3	0	45	3	0	1	0	2	3	3	1	1	0	1	0	0	1	1	1	0	0	0	0	0	0	1	1	1	1	3	4
11907302	1	4	2	74364.9	0	0	42	2	1	0	1	2	2	0	0	0	0	0	0	0	0	0	0	0	0	0	0	0	0	0	0	1	1	1	1	0	0	0	0
11907401	1	4	1	124660	2	0	42	3	0	1	0	2	4	2	0	0	0	0	0	0	0	0	0	0	0	0	0	0	0	0	0	1	1	1	1	0	0	0	0
11907602	1	4	2	22952.3	0	0	40	1	1	0	1	2	1	0	0	0	0	0	0	0	0	0	0	0	0	0	0	0	0	0	0	1	1	1	1	0	0	0	0
11907701	1	4	1	39081.8	0	0	41	3	0	0	3	2	1	0	0	0	0	0	0	0	0	0	0	0	0	0	0	0	0	0	0	1	1	1	1	0	0	0	0
11907801	1	5	1	162660	3	0	56	3	0	1	3	2	5	4	0	0	0	0	0	0	0	0	0	0	0	0	0	0	0	0	0	1	1	1	1	0	0	0	0
11907802	1	5	2	71011.9	0	0	51	1	1	0	0	2	2	0	0	0	0	0	0	0	0	0	0	0	0	0	0	0	0	0	0	3	1	1	1	0	0	0	0
11907901	1	7	2	203735	0	0	85	4	1	0	0	2	5	0	2	8							1	0	1	3	8	1				2	1
11907902	1	4	1	73323.9	0	1	44	3	0	0	2	2	2	0	0	0	0	0	0	0	0	0	0	0	0	0	0	0	0	0	0	3	1	1	1	0	0	0	0
11907903	1	4	2	57599.9	0	0	43	1	1	0	1	2	1	0	0	0	0	0	0	0	0	0	0	0	0	0	0	0	0	0	0	1	1	1	1	0	0	0	0
11908201	1	7	1	67549.3	3	0	75	4	1	1	3	2	2	3	1	0	0	1	0	0	0	0	1	0	0	0	0	0	0	1	0	1	1	3	1		1		2
11908202	1	7	2	121307	3	0	70	1	1	1	1	1	4	3	8	8							1	1	0	8	8	1				1	1
11908402	1	4	2	74364.9	0	0	48	1	1	0	0	2	2	0	0	0	0	0	0	0	0	0	0	0	0	0	0	0	0	0	0	2	1	1	1	0	0	0	0
11908502	1	4	2	114042	0	0	45	1	1	0	0	2	4	0	0	0	0	0	0	0	0	0	0	0	0	0	0	0	0	0	0	1	1	1	1	0	0	0	0
11908901	1	5	1	135910	2	0	58	3	0	1	2	2	4	2	0	0	0	0	0	0	0	0	0	0	0	0	0	0	0	0	0	1	1	1	1	0	0	0	0
11909201	1	4	1	136395	2	0	45	3	0	1	2	2	4	1	0	0	0	0	0	0	0	0	0	0	0	0	0	0	0	0	0	1	1	1	1	0	0	0	0
11909202	1	4	2	101189	0	0	40	3	1	0	1	2	3	0	0	0	0	0	0	0	0	0	0	0	0	0	0	0	0	0	0	1	1	1	1	0	0	0	0
11909301	1	7	2	177749	0	0	78	4	1	0	0	1	5	0	8	1				1	1	1	1	0	1	8	1	0	1	1	1	3	1		8
11909401	1	5	1	63911.4	3	0	54	3	0	1	3	2	2	5	0	0	0	0	0	0	0	0	0	0	0	0	0	0	0	0	0	1	1	1	1	0	0	0	0
11909402	1	5	2	129130	0	0	51	1	1	0	0	2	4	0	0	0	0	0	0	0	0	0	0	0	0	0	0	0	0	0	0	1	1	1	1	0	0	0	0
11909801	1	5	1	55875.9	3	0	53	3	0	1	1	2	1	4	0	0	0	0	0	0	0	0	0	0	0	0	0	0	0	0	0	1	1	1	1	0	0	0	0
11910001	1	4	1	68228.7	1		47	3	0	1	3	2	2	1	0	0	0	0	0	0	0	0	0	0	0	0	0	0	0	0	0	2	1	1	1	0	0	0	0
11910002	1	4	2	43070.3	0	1	43	1	1	0	1	1	1	0	0	0	0	0	0	0	0	0	0	0	0	0	0	0	0	0	0	1	1	1	1	0	0	0	0
12000101	1	5	1	138371	3	1	55	2	0	1	2	2	4	5	0	0	0	0	0	0	0	0	0	0	0	0	0	0	0	0	0	1	1	1	1	0	0	0	0
12000102	1	5	2	93924	0	0	53	1	1	0	0	1	3	0	0	0	0	0	0	0	0	0	0	0	0	0	0	0	0	0	0	3	1	1	1	0	0	0	0
12000301	1	6	1	110937	3	0	60	4	0	1	0	2	4	4	0	0	0	0	0	0	0	0	0	0	0	0	0	0	0	0	0	1	1	1	1	0	0	0	0
12000302	1	5	2	141425	1	0	55	1	1	1	0	2	5	1	0	0	0	0	0	0	0	0	0	0	0	0	0	0	0	0	0	1	1	1	1	0	0	0	0
12000701	1	5	2	176631	0		57	1	1	0	0	2	5	0	0	0	0	0	0	0	0	0	0	0	0	0	0	0	0	0	0	1	1	1	1	0	0	0	0
12000801	1	7	1	139599	3	1	72	4	0	1	3	2	4	5	1	1	0	1	0	0	1	0	1	0	0	0	0	0	0	1	0	1	1	3	3		1		2
12000802	1	6	2	155867	1	0	65	1	1	1	1	2	5	1	1	1	1	1	0	1	1	0	1	0	0	1	1	0	1	1	0	2	1	7	7
12000803	1	4	1	76472.4	2	0	41	2	0	1	1	2	2	2	0	0	0	0	0	0	0	0	0	0	0	0	0	0	0	0	0	1	1	1	1	0	0	0	0
12000901	1	4	1	42369	3	0	48	2	1	1	2	2	1	3	0	0	0	0	0	0	0	0	0	0	0	0	0	0	0	0	0	1	1	1	1	0	0	0	0
12000902	1	4	2	96159.4	0	0	40	1	1	0	1	2	3	0	0	0	0	0	0	0	0	0	0	0	0	0	0	0	0	0	0	1	1	1	1	0	0	0	0
12001001	1	6	1	185014	3	0	60	2	0	1	1	2	5	3	8	8							1	1	0	8	8	1				1	1
12001002	1	5	2	164616	0	1	55	1	1	0	0	2	5	0	0	0	0	0	0	0	0	0	0	0	0	0	0	0	0	0	0	1	1	1	1	0	0	0	0
12001101	1	7	1	186223	3	0	80	4	0	1	0	1	5	3	2	8							1	0	1	3	8	1				2	2
12001701	1	7	2	158559	1	0	80	1	1	1	0	1	5	1	8	1				0	1	1	1	0	1	8	0	0	0	1	1	1	1		4
12001801	1	4	1	119145	3	0	49	4	0	1	3	2	4	5	0	0	0	0	0	0	0	0	0	0	0	0	0	0	0	0	0	1	1	1	1	0	0	0	0
12001802	1	4	2	112924	0	0	45	1	1	0	1	2	4	0	0	0	0	0	0	0	0	0	0	0	0	0	0	0	0	0	0	1	1	1	1	0	0	0	0
12002101	1	6	2	121307	3	0	60	1	1	1	0	2	4	3	0	0	0	0	0	0	0	0	0	0	0	0	0	0	0	0	0	1	1	1	1	0	0	0	0
12002102	1	4	1	40177.5	3	0	43	3	0	1	4	2	1	4	0	0	0	0	0	0	0	0	0	0	0	0	0	0	0	0	0	1	1	1	1	0	0	0	0
12002401	1	4	2	109013	0	0	43	1	1	0	1	2	4	0	0	0	0	0	0	0	0	0	0	0	0	0	0	0	0	0	0	1	1	1	1	0	0	0	0
12002701	1	6	2	138072	1		66	1	1	1	0	2	4	1	1	1	1	1	0	1	1	0	1	0	0	1	1	0	1	1	0	1	1	7	7
12002702	1	4	1	110908	3	0	43	2	0	1	1	2	4	4	0	0	0	0	0	0	0	0	0	0	0	0	0	0	0	0	0	1	1	1	1	0	0	0	0
12002703	1	4	2	69894.2	0	0	40	1	1	0	2	2	2	0	0	0	0	0	0	0	0	0	0	0	0	0	0	0	0	0	0	1	1	1	1	0	0	0	0
12002901	1	4	1	104542	2	1	41	3	0	1	3	2	3	2	0	0	0	0	0	0	0	0	0	0	0	0	0	0	0	0	0	1	1	1	1	0	0	0	0
12003701	1	7	1	95695.5	3	0	72	4	0	1	3	1	3	4	1	1	0	1	1	0	1	1	1	0	0	0	0	0	0	1	1	5	5	4	4
12003702	1	5	2	65982.4	0	0	52	1	1	0	1	2	2	0	0	0	0	0	0	0	0	0	0	0	0	0	0	0	0	0	0	1	1	1	1	0	0	0	0
12003901	1	4	1	47482.5	2	0	41	3	0	1	3	2	1	1	0	0	0	0	0	0	0	0	0	0	0	0	0	0	0	0	0	1	1	1	1	0	0	0	0
12004001	1	5	1	97624	3	0	54	2	0	1	2	2	3	4	0	0	0	0	0	0	0	0	0	0	0	0	0	0	0	0	0	1	1	1	1	0	0	0	0
12004002	1	5	2	107895	0	0	52	1	1	0	1	2	4	0	0	0	0	0	0	0	0	0	0	0	0	0	0	0	0	0	0	1	1	1	1	0	0	0	0
12004601	1	4	1	63918.8	0	0	43	3	0	0	4	2	2	0	0	0	0	0	0	0	0	0	0	0	0	0	0	0	0	0	0	1	1	1	1	0	0	0	0
12004901	1	6	1	145351	3	0	61	2	1	1	2	2	5	5	0	0	0	0	0	0	0	0	0	0	0	0	0	0	0	0	0	1	1	1	1	0	0	0	0
12004902	1	5	1	147013	2	0	57	2	0	1	2	2	5	2	0	0	0	0	0	0	0	0	0	0	0	0	0	0	0	0	0	3	1	1	1	0	0	0	0
12005101	1	6	1	132052	3	0	66	4	0	1	3	2	4	4	0	0	0	0	0	0	0	0	0	0	0	0	0	0	0	0	0	3	1	1	1	0	0	0	0
12005102	1	6	2	87776.9	0	0	60	1	1	0	1	2	3	0	0	0	0	0	0	0	0	0	0	0	0	0	0	0	0	0	0	1	1	1	1	0	0	0	0
12005201	1	7	1	144851	2	0	76	4	0	1	3	1	5	2	1	1	0	1	1	0	1	1	1	0	0	0	0	0	0	1	1	3	2	4	4
12005203	1	4	2	69894.2	0	0	40	1	1	0	1	2	2	0	0	0	0	0	0	0	0	0	0	0	0	0	0	0	0	0	0	3	1	1	1	0	0	0	0
12005301	1	4	1	63648.5	3	0	46	3	0	1	3	2	2	3	0	0	0	0	0	0	0	0	0	0	0	0	0	0	0	0	0	1	1	1	1	0	0	0	0
12005302	1	4	2	114601	0	0	45	1	1	0	3	2	4	0	0	0	0	0	0	0	0	0	0	0	0	0	0	0	0	0	0	1	1	1	1	0	0	0	0
12005601	1	4	2	65982.4	0	0	47	1	1	0	2	2	2	0	0	0	0	0	0	0	0	0	0	0	0	0	0	0	0	0	0	1	1	1	1	0	0	0	0
12005702	1	4	2	109013	0	0	44	1	1	0	0	2	4	0	0	0	0	0	0	0	0	0	0	0	0	0	0	0	0	0	0	1	1	1	1	0	0	0	0
12005801	1	5	2	147013	0	0	57	1	1	0	0	2	5	0	0	0	0	0	0	0	0	0	0	0	0	0	0	0	0	0	0	1	1	1	1	0	0	0	0
12006001	1	6	2	124660	0	0	66	1	1	0	0	1	4	0	0	0	0	0	0	0	0	0	0	0	0	0	0	0	0	0	0	1	1	1	1	0	0	0	0
12006002	1	4	1	107895	2	0	42	3	0	1	3	2	4	2	0	0	0	0	0	0	0	0	0	0	0	0	0	0	0	0	0	1	1	1	1	0	0	0	0
12006101	1	4	1	94910.2	3	0	47	4	0	1	1	2	3	3	0	0	0	0	0	0	0	0	0	0	0	0	0	0	0	0	0	1	1	1	1	0	0	0	0
12006102	1	4	2	53408.7	0	0	45	1	1	0	0	2	1	0	0	0	0	0	0	0	0	0	0	0	0	0	0	0	0	0	0	1	1	1	1	0	0	0	0
12006201	1	7	1	130336	0	0	70	2	0	0	0	1	4	0	1	1	1	1	1	0	0	1	1	0	0	1	0	0	1	1	1	1	1	8	2
12006202	1	6	2	159866	0	0	60	1	1	0	0	2	5	0	1	1	0	1	1	0	1	0	1	0	0	0	0	0	0	1	1	3	1	4	3
12006301	1	4	1	73050	2	0	42	2	0	1	0	2	2	2	0	0	0	0	0	0	0	0	0	0	0	0	0	0	0	0	0	1	1	1	1	0	0	0	0
12006401	1	4	1	115134	2	0	41	2	0	1	3	2	4	2	0	0	0	0	0	0	0	0	0	0	0	0	0	0	0	0	0	1	1	1	1	0	0	0	0
12006402	1	4	2	46423.3	0	0	40	1	1	0	2	2	1	0	0	0	0	0	0	0	0	0	0	0	0	0	0	0	0	0	0	1	1	1	1	0	0	0	0
12006501	1	7	1	187413	3	0	83	4	0	1	0	2	5	5	8	8							1	1	0	8	8	1				3	1
12006502	1	6	1	101046	2	0	60	3	0	1	3	2	3	2	0	0	0	0	0	0	0	0	0	0	0	0	0	0	0	0	0	1	1	1	1	0	0	0	0
12006503	1	5	2	81070.9	0	0	56	1	1	0	1	2	2	0	0	0	0	0	0	0	0	0	0	0	0	0	0	0	0	0	0	1	1	1	1	0	0	0	0
12006601	1	4	2	39717.3	0	0	41	1	1	0	0	2	1	0	0	0	0	0	0	0	0	0	0	0	0	0	0	0	0	0	0	1	1	1	1	0	0	0	0
12006602	1	4	1	33734.5	2	0	40	2	1	1	3	2	1	2	0	0	0	0	0	0	0	0	0	0	0	0	0	0	0	0	0	1	1	1	1	0	0	0	0
12006701	1	6	1	164888	3	0	67	4	1	1	1	2	5	5	1	1	1	1	0	1	1	0	1	0	0	1	1	0	1	1	0	3	3	7	7
12006702	1	4	2	124660	3	0	47	1	1	1	0	2	4	3	1	1	0	0	0	0	0	0	1	0	0	0	0	0	0	0	0	1	1	1	1	0	0	0	0
12006902	1	6	2	119022	2	0	60	1	1	1	1	2	4	2	0	0	0	0	0	0	0	0	0	0	0	0	0	0	0	0	0	1	1	1	1	0	0	0	0
12007001	1	6	2	155867	0	0	65	1	1	0	0	2	5	0	1	8	1	1	1				1	0	1	1	8	0	1	1	1	2	2	8
12007201	1	4	1	48943.5	3	0	42	2	0	1	3	2	1	5	0	0	0	0	0	0	0	0	0	0	0	0	0	0	0	0	0	1	1	1	1	0	0	0	0
12007202	1	4	2	69894.2	0	0	40	1	1	0	0	2	2	0	0	0	0	0	0	0	0	0	0	0	0	0	0	0	0	0	0	1	1	1	1	0	0	0	0
12007301	1	4	1	107895	0	0	42	2	1	0	2	2	4	0	0	0	0	0	0	0	0	0	0	0	0	0	0	0	0	0	0	1	1	1	1	0	0	0	0
12007302	1	4	2	69894.2	0	0	40	1	1	0	0	2	2	0	0	0	0	0	0	0	0	0	0	0	0	0	0	0	0	0	0	1	1	1	1	0	0	0	0
12007401	1	7	1	165356	1	0	72	2	0	1	0	1	5	1	8	1				0	1	1	1	0	1	8	0	0	0	1	1	5	3		4
12007402	1	6	2	142279	1	0	66	1	1	1	0	1	5	1	8	8							1	1	0	8	8	1				2	2
12007404	1	4	2	104542	3	0	41	1	1	1	0	2	3	4	0	0	0	0	0	0	0	0	0	0	0	0	0	0	0	0	0	1	1	1	1	0	0	0	0
12007501	1	7	2	146734	3	0	70	4	1	1	0	2	5	4	1	1	0	1	1	0	1	1	1	0	0	0	0	0	0	1	1	3	1	4	4
12007502	1	5	1	96878.9	0	0	50	2	0	0	2	2	3	0	1	1	0	1	1	0	1	1	1	0	0	0	0	0	0	1	1	3	3	4	4
12007801	1	5	1	114250	3	0	52	4	0	1	0	2	4	5	0	0	0	0	0	0	0	0	0	0	0	0	0	0	0	0	0	1	1	1	1	0	0	0	0
12007802	1	4	2	107895	1	0	49	2	1	1	0	1	4	1	0	0	0	0	0	0	0	0	0	0	0	0	0	0	0	0	0	1	1	1	1	0	0	0	0
12007901	1	4	1	107895	2	0	48	2	0	1	3	2	4	1	0	0	0	0	0	0	0	0	0	0	0	0	0	0	0	0	0	1	1	1	1	0	0	0	0
12007902	1	4	2	98723.4	2	0	42	1	1	1	0	2	3	2	0	0	0	0	0	0	0	0	0	0	0	0	0	0	0	0	0	1	1	1	1	0	0	0	0
12008001	1	7	2	217426	1	0	70	1	1	1	0	2	5	1	1	1	1	1	0	1	1	0	1	0	0	1	1	0	1	1	0	3	2	7	7
12008101	1	4	2	85541.5	0	0	40	1	1	0	0	2	3	0	0	0	0	0	0	0	0	0	0	0	0	0	0	0	0	0	0	1	1	1	1	0	0	0	0
12008201	1	6	2	142161	3	0	63	1	1	1	0	2	5	3	8	8							1	1	0	8	8	1				2	1
12008202	1	4	1	87218	3	0	41	3	0	1	1	2	3	3	0	0	0	0	0	0	0	0	0	0	0	0	0	0	0	0	0	1	1	1	1	0	0	0	0
12008203	1	4	2	23511.1	0	0	41	1	1	0	0	2	1	0	0	0	0	0	0	0	0	0	0	0	0	0	0	0	0	0	0	1	1	1	1	0	0	0	0
12008301	1	5	1	85205.5	2	0	50	2	0	1	1	2	3	2	0	0	0	0	0	0	0	0	0	0	0	0	0	0	0	0	0	1	1	1	1	0	0	0	0
12008302	1	4	2	140307	2	0	46	1	1	1	0	2	5	1	0	0	0	0	0	0	0	0	0	0	0	0	0	0	0	0	0	1	1	1	1	0	0	0	0
12008501	1	4	1	59484.6	3	0	40	2	0	1	3	2	1	5	0	0	0	0	0	0	0	0	0	0	0	0	0	0	0	0	0	1	1	1	1	0	0	0	0
12008601	1	7	1	176452	1	0	72	4	0	1	2	2	5	1	8	1				1	1	1	1	0	1	8	1	0	1	1	1	3	1		8
12008602	1	7	2	187808	2	0	71	1	1	1	0	2	5	1	8	8							1	1	0	8	8	1				1	1
12008701	1	4	1	120748	3	0	41	2	0	1	1	2	4	3	0	0	0	0	0	0	0	0	0	0	0	0	0	0	0	0	0	1	1	1	1	0	0	0	0
12008801	1	4	1	81450.8	3	0	41	2	0	1	3	2	2	3	0	0	0	0	0	0	0	0	0	0	0	0	0	0	0	0	0	1	1	1	1	0	0	0	0
12008902	1	4	1	57694.9	2	0	45	3	0	1	4	2	1	2	0	0	0	0	0	0	0	0	0	0	0	0	0	0	0	0	0	1	1	1	1	0	0	0	0
12008903	1	4	2	41952.6	0	0	43	1	1	0	0	2	1	0	0	0	0	0	0	0	0	0	0	0	0	0	0	0	0	0	0	1	1	1	1	0	0	0	0
12009001	1	6	2	71291.3	1	0	66	1	1	1	0	1	2	1	1	1	1	1	0	1	1	0	1	0	0	1	1	0	1	1	0	2	1	7	7
12009002	1	6	1	166662	3	0	65	4	0	1	2	2	5	4	0	0	0	0	0	0	0	0	0	0	0	0	0	0	0	0	0	1	1	1	1	0	0	0	0
12009201	1	4	1	65014.5	3	0	49	3	0	1	2	2	2	5	0	0	0	0	0	0	0	0	0	0	0	0	0	0	0	0	0	1	1	1	1	0	0	0	0
12009202	1	4	2	62629.4	0	0	45	1	1	0	2	2	2	0	0	0	0	0	0	0	0	0	0	0	0	0	0	0	0	0	0	1	1	1	1	0	0	0	0
12009301	1	4	1	84007.5	3	0	46	3	0	1	3	2	2	4	0	0	0	0	0	0	0	0	0	0	0	0	0	0	0	0	0	1	1	1	1	0	0	0	0
12009801	1	7	2	147013	0	0	87	4	1	0	0	2	5	0	8	2							1	0	1	8	3	1				3	3
12009802	1	5	2	154278	1	0	56	1	1	1	0	2	5	1	1	1	0	1	0	0	1	0	1	0	0	0	0	0	0	1	0	3	1	3	3		1		2
12009803	1	5	1	50952.4	3	0	55	4	0	1	0	1	1	3	8	1				1	0	1	1	0	1	8	1	0	1	0	1	3	1		6
12009901	1	6	1	154424	3	0	63	2	0	1	1	2	5	3	8	8							1	1	0	8	8	1				1	1
12010002	1	4	2	45864.4	0	0	40	1	1	0	0	2	1	0	0	0	0	0	0	0	0	0	0	0	0	0	0	0	0	0	0	1	1	1	1	0	0	0	0
12010201	1	7	1	152762	0	0	81	4	0	0	0	2	5	0	8	8							1	1	0	8	8	1				5	2
12010501	1	7	1	134894	3	0	70	4	0	1	0	2	4	5	8	8							1	1	0	8	8	1				2	1
12010502	1	4	1	111248	2	0	43	2	0	1	2	2	4	1	0	0	0	0	0	0	0	0	0	0	0	0	0	0	0	0	0	1	1	1	1	0	0	0	0
12010601	1	4	1	46021.5	1	0	43	2	0	1	2	2	1	1	0	8	0	0	0				1	0	1	0	8	0	0	0	0	1	1	1
12010602	1	4	2	103424	0	0	40	1	1	0	0	2	3	0	0	0	0	0	0	0	0	0	0	0	0	0	0	0	0	0	0	1	1	1	1	0	0	0	0
12010701	1	4	1	39081.8	0	0	48	3	0	0	3	2	1	0	0	0	0	0	0	0	0	0	0	0	0	0	0	0	0	0	0	1	1	1	1	0	0	0	0
12010702	1	4	2	40834.9	0	0	42	1	1	0	0	2	1	0	0	0	0	0	0	0	0	0	0	0	0	0	0	0	0	0	0	2	1	1	1	0	0	0	0
12100101	1	7	1	184751	0	0	78	4	0	0	3	1	5	0	8	8							1	1	0	8	8	1				3	3
12100102	1	4	1	39447	2	0	46	3	0	1	3	2	1	2	0	0	0	0	0	0	0	0	0	0	0	0	0	0	0	0	0	1	1	1	1	0	0	0	0
12100103	1	4	2	27759	0	0	40	1	1	0	3	2	1	0	0	0	0	0	0	0	0	0	0	0	0	0	0	0	0	0	0	1	1	1	1	0	0	0	0
12100201	1	5	1	81816	0	0	56	4	0	0	4	2	2	0	0	0	0	0	0	0	0	0	0	0	0	0	0	0	0	0	0	1	1	1	1	0	0	0	0
12100202	1	5	2	133042	0	0	54	1	1	0	3	2	4	0	0	0	0	0	0	0	0	0	0	0	0	0	0	0	0	0	0	1	1	1	1	0	0	0	0
12100301	1	4	1	71954.2	1	0	45	3	0	1	1	2	2	1	0	0	0	0	0	0	0	0	0	0	0	0	0	0	0	0	0	1	1	1	1	0	0	0	0
12100401	1	6	1	145917	2	0	61	4	0	1	3	1	5	2	1	2	0	1	0				1	0	0	0	3	0	0	1	0	3	3	3
12100402	1	5	2	160425	1	0	58	1	1	1	0	2	5	1	8	8							1	1	0	8	8	1				3	2
12100404	1	4	2	37712.1	0	0	45	1	1	0	1	2	1	0	0	0	0	0	0	0	0	0	0	0	0	0	0	0	0	0	0	1	1	1	1	0	0	0	0
12100601	1	5	2	100973	0	0	55	1	1	0	0	2	3	0	1	1	1	1	1	0	1	0	1	0	0	1	0	0	1	1	1	3	1	8	3
12100702	1	4	2	76600.2	0	0	43	1	1	0	0	2	2	0	0	0	0	0	0	0	0	0	0	0	0	0	0	0	0	0	0	1	1	1	1	0	0	0	0
12100801	1	6	2	160272	0	0	69	4	1	0	0	2	5	0	1	1	1	1	1	1	1	0	1	0	0	1	1	0	1	1	1	3	1	8	7
12100901	1	6	2	67100.1	0	0	60	1	1	0	1	2	2	0	1	1	0	0	0	1	1	1	1	0	0	0	1	0	1	1	1	2	1	1	8
12101201	1	4	1	124660	1	0	42	2	0	1	0	2	4	1	0	0	0	0	0	0	0	0	0	0	0	0	0	0	0	0	0	1	1	1	1	0	0	0	0
12101501	1	6	1	162142	3	0	66	1	0	1	3	2	5	3	1	1	0	1	0	0	1	1	1	0	0	0	0	0	0	1	1	3	1	3	4
[truncated: 7,736 more rows]
